# Supplementary material for: Comprehensive Network-Based Analyses Reveal Novel Renal Function-Related Targets in Acute Kidney Injury
Source: Front Genet. 2022 Jul 4;13:907145. doi: 10.3389/fgene.2022.907145 (PMC9289212; doi:10.3389/fgene.2022.907145)
Supplement: Supplementary file 1 [file Table2.XLSX]

## Sheet: module_clinical_pvalue
	Clinical.status.	Age	Sex	Immunosupression	Donor.type	Scr..mg.dL.	Days.post.transplant
MEred	1.98e-06	0.446054	0.817327	0.00519169	0.00242869	0.0310905	0.0584421
MEgreen	0.0119854	0.779127	0.490971	0.000270888	0.00996992	0.732634	0.000279849
MEblack	0.000450216	0.991418	0.666344	5.99e-05	0.000905165	0.430679	5.94e-05
MEtan	0.00207249	0.411992	0.346261	2.09e-06	0.00100843	0.0864223	3.53e-07
MEpink	0.00912667	0.188061	0.807584	0.469838	0.894545	0.00313515	0.0163295
MEsalmon	0.272888	0.151936	0.284227	0.000216035	0.0172297	0.452502	3.52e-08
MEturquoise	0.866585	0.14294	0.601632	0.00273381	0.0516277	0.12813	6.57e-06
MEyellow	0.72902	0.34986	0.91264	0.189916	0.263216	0.309599	0.310857
MEmagenta	0.175753	0.589938	0.468944	0.696001	0.997198	0.416722	0.773101
MEblue	0.196893	0.813693	0.858538	0.0313632	0.24231	0.912339	0.0321076
MEgreenyellow	0.237848	0.609879	0.686219	0.000966634	0.103518	0.940146	7.89e-05
MEpurple	0.168	0.881972	0.882397	0.000868326	0.120452	0.441517	0.000563403
MEbrown	0.0861447	0.449136	0.434575	0.000265383	0.0609956	0.4213	0.00174425
MEcyan	0.0191958	0.703365	0.567519	3.47e-05	0.0428903	0.329111	0.000436455
MEgrey	0.154713	0.318268	0.442939	3.43e-05	0.0216779	0.934594	2.54e-07

## Sheet: module_clinical_correlation
	Clinical.status.	Age	Sex	Immunosupression	Donor.type	Scr..mg.dL.	Days.post.transplant
MEred	0.748414	-0.144532	0.0440219	0.497137	0.532925	0.394265	0.349366
MEgreen	0.452799	0.0534383	0.130765	0.618334	0.463058	-0.0650705	0.617226
MEblack	0.600544	-0.00205096	0.0820751	0.665534	0.574256	0.149413	0.665747
MEtan	0.539932	0.155475	0.178149	0.747304	0.569984	0.318362	0.78103
MEpink	-0.467876	0.247082	0.0464132	0.137157	-0.0252713	-0.52132	0.434855
MEsalmon	0.206794	0.268154	0.202074	0.625926	0.431646	0.142512	0.817465
MEturquoise	-0.0320251	0.273952	0.099297	0.527596	0.358648	-0.284102	0.722383
MEyellow	0.0659839	-0.176845	0.0209167	-0.24608	-0.210922	0.191931	-0.191442
MEmagenta	-0.253911	0.102489	0.13743	-0.0743984	-0.000669609	-0.153926	0.0549345
MEblue	-0.242371	-0.0449131	0.0339755	-0.393681	-0.220195	-0.0209891	-0.392108
MEgreenyellow	-0.222243	-0.0970617	-0.0769174	-0.571664	-0.303076	-0.0143164	-0.65748
MEpurple	-0.258388	-0.0283041	0.0282015	-0.575884	-0.289707	-0.145962	-0.592344
MEbrown	-0.318628	-0.143564	-0.148167	-0.619031	-0.346107	-0.152436	-0.547384
MEcyan	-0.425093	-0.0725105	-0.108688	-0.680819	-0.372089	-0.184479	-0.601662
MEgrey	-0.266415	-0.188585	-0.145513	-0.681103	-0.41757	0.0156471	-0.786675
