# Supplementary material for: Comprehensive Network-Based Analyses Reveal Novel Renal Function-Related Targets in Acute Kidney Injury
Source: Front Genet. 2022 Jul 4;13:907145. doi: 10.3389/fgene.2022.907145 (PMC9289212; doi:10.3389/fgene.2022.907145)
Supplement: Supplementary file 2 [file Table3.XLSX]

## Sheet: P-Mod_GO
ID	Description	GeneRatio	BgRatio	pvalue	p.adjust	qvalue	geneID	Count	ONT
GO:0044281	small molecule metabolic process	30/48	2012/17910	2.56808e-17	3.23835e-14	2.44103e-14	ASS1/CYB5A/ALDH2/BHMT/DDC/GLUD1/ACSM2A/ALDH7A1/DPEP1/PCK2/ACADM/PRODH2/ACAA1/SLC7A8/FABP1/PEPD/CRAT/UGT2B11/SLC27A2/CYP4F2/TCN2/GLYAT/EPHX2/SPR/ASL/ABCC2/GSTA1/CYP4F3/GK2/GK	30	BP
GO:0019752	carboxylic acid metabolic process	22/48	1006/17910	1.66662e-15	1.0508e-12	7.92083e-13	ASS1/CYB5A/BHMT/DDC/GLUD1/ALDH7A1/DPEP1/ACADM/PRODH2/ACAA1/SLC7A8/FABP1/PEPD/CRAT/UGT2B11/SLC27A2/CYP4F2/GLYAT/EPHX2/ABCC2/GSTA1/CYP4F3	22	BP
GO:0043436	oxoacid metabolic process	22/48	1091/17910	8.92336e-15	3.75078e-12	2.8273e-12	ASS1/CYB5A/BHMT/DDC/GLUD1/ALDH7A1/DPEP1/ACADM/PRODH2/ACAA1/SLC7A8/FABP1/PEPD/CRAT/UGT2B11/SLC27A2/CYP4F2/GLYAT/EPHX2/ABCC2/GSTA1/CYP4F3	22	BP
GO:0006082	organic acid metabolic process	22/48	1109/17910	1.24993e-14	3.94041e-12	2.97023e-12	ASS1/CYB5A/BHMT/DDC/GLUD1/ALDH7A1/DPEP1/ACADM/PRODH2/ACAA1/SLC7A8/FABP1/PEPD/CRAT/UGT2B11/SLC27A2/CYP4F2/GLYAT/EPHX2/ABCC2/GSTA1/CYP4F3	22	BP
GO:0044282	small molecule catabolic process	13/48	404/17910	3.04822e-11	7.68762e-09	5.79483e-09	ALDH2/GLUD1/ALDH7A1/ACADM/PRODH2/ACAA1/FABP1/CRAT/SLC27A2/CYP4F2/CYP4F3/GK2/GK	13	BP
GO:0016054	organic acid catabolic process	10/48	250/17910	9.63364e-10	1.53757e-07	1.159e-07	GLUD1/ALDH7A1/ACADM/PRODH2/ACAA1/FABP1/CRAT/SLC27A2/CYP4F2/CYP4F3	10	BP
GO:0046395	carboxylic acid catabolic process	10/48	250/17910	9.63364e-10	1.53757e-07	1.159e-07	GLUD1/ALDH7A1/ACADM/PRODH2/ACAA1/FABP1/CRAT/SLC27A2/CYP4F2/CYP4F3	10	BP
GO:0006575	cellular modified amino acid metabolic process	9/48	179/17910	9.75458e-10	1.53757e-07	1.159e-07	ASS1/GSTA2/BHMT/ALDH7A1/DPEP1/ACADM/CRAT/NAT8/GSTA1	9	BP
GO:0070062	extracellular exosome	22/49	2162/18675	4.95501e-09	3.77002e-07	2.82536e-07	ASS1/GSTA2/ALDH2/BHMT/DDC/SLC22A6/PLG/ALDH7A1/DPEP1/NDRG1/SERPINF2/XPNPEP2/FABP1/PEPD/SLC27A2/EPHX2/SPR/AFM/ASL/GSTA1/GK2/GK	22	CC
GO:1903561	extracellular vesicle	22/49	2185/18675	6.04236e-09	3.77002e-07	2.82536e-07	ASS1/GSTA2/ALDH2/BHMT/DDC/SLC22A6/PLG/ALDH7A1/DPEP1/NDRG1/SERPINF2/XPNPEP2/FABP1/PEPD/SLC27A2/EPHX2/SPR/AFM/ASL/GSTA1/GK2/GK	22	CC
GO:0043230	extracellular organelle	22/49	2187/18675	6.14678e-09	3.77002e-07	2.82536e-07	ASS1/GSTA2/ALDH2/BHMT/DDC/SLC22A6/PLG/ALDH7A1/DPEP1/NDRG1/SERPINF2/XPNPEP2/FABP1/PEPD/SLC27A2/EPHX2/SPR/AFM/ASL/GSTA1/GK2/GK	22	CC
GO:0032787	monocarboxylic acid metabolic process	13/48	594/17910	3.42371e-09	4.797e-07	3.61592e-07	ACADM/PRODH2/ACAA1/FABP1/CRAT/UGT2B11/SLC27A2/CYP4F2/GLYAT/EPHX2/ABCC2/GSTA1/CYP4F3	13	BP
GO:0009062	fatty acid catabolic process	7/48	94/17910	5.40256e-09	6.81262e-07	5.13527e-07	ACADM/ACAA1/FABP1/CRAT/SLC27A2/CYP4F2/CYP4F3	7	BP
GO:0003824	catalytic activity	33/48	4828/16967	8.01373e-09	2.09158e-06	1.25689e-06	ASS1/NAT8B/CYB5A/GSTA2/ALDH2/BHMT/DDC/PLG/GLUD1/ACSM2A/ALDH7A1/DPEP1/PCK2/ACADM/PRODH2/ACAA1/XPNPEP2/PEPD/CRAT/UGT2B11/SLC27A2/CAPN3/CYP4F2/DIP2C/GLYAT/EPHX2/SPR/ABCC4/NAT8/GSTA1/CYP4F3/GK2/GK	33	MF
GO:0072329	monocarboxylic acid catabolic process	7/48	115/17910	2.21698e-08	2.34083e-06	1.76449e-06	ACADM/ACAA1/FABP1/CRAT/SLC27A2/CYP4F2/CYP4F3	7	BP
GO:0006520	cellular amino acid metabolic process	10/48	347/17910	2.2276e-08	2.34083e-06	1.76449e-06	ASS1/BHMT/DDC/GLUD1/ALDH7A1/DPEP1/PRODH2/SLC7A8/PEPD/GLYAT	10	BP
GO:0006577	amino-acid betaine metabolic process	4/48	15/17910	6.06466e-08	5.88272e-06	4.43432e-06	BHMT/ALDH7A1/ACADM/CRAT	4	BP
GO:0055114	oxidation-reduction process	14/48	944/17910	1.04225e-07	9.38768e-06	7.07632e-06	CYB5A/ALDH2/GLUD1/ALDH7A1/ACADM/PRODH2/ACAA1/FABP1/CRAT/SLC27A2/CYP4F2/SPR/ABCC4/CYP4F3	14	BP
GO:0009056	catabolic process	21/48	2320/17910	1.39805e-07	1.1753e-05	8.85925e-06	ALDH2/BHMT/GLUD1/ALDH7A1/DPEP1/ACADM/PRODH2/GIGYF2/ACAA1/FABP1/PEPD/CRAT/SLC27A2/CAPN3/CYP4F2/SMG7/EPHX2/ASB9/CYP4F3/GK2/GK	21	BP
GO:0001676	long-chain fatty acid metabolic process	6/48	94/17910	1.82733e-07	1.42751e-05	1.07604e-05	ACAA1/SLC27A2/CYP4F2/EPHX2/GSTA1/CYP4F3	6	BP
GO:1901575	organic substance catabolic process	19/48	1925/17910	1.92448e-07	1.42751e-05	1.07604e-05	ALDH2/BHMT/GLUD1/ALDH7A1/ACADM/PRODH2/GIGYF2/ACAA1/FABP1/CRAT/SLC27A2/CAPN3/CYP4F2/SMG7/EPHX2/ASB9/CYP4F3/GK2/GK	19	BP
GO:0031982	vesicle	26/49	3756/18675	3.14268e-07	1.44563e-05	1.0834e-05	ASS1/GSTA2/ALDH2/BHMT/DDC/SLC22A6/PLG/ALDH7A1/DPEP1/NDRG1/GIGYF2/ACAA1/SERPINF2/XPNPEP2/FABP1/PEPD/SLC27A2/TCN2/EPHX2/SPR/AFM/ASL/ABCC4/GSTA1/GK2/GK	26	CC
GO:0006631	fatty acid metabolic process	9/48	339/17910	2.45568e-07	1.72034e-05	1.29677e-05	ACADM/ACAA1/FABP1/CRAT/SLC27A2/CYP4F2/EPHX2/GSTA1/CYP4F3	9	BP
GO:0005615	extracellular space	23/49	3051/18675	5.46425e-07	2.01084e-05	1.50698e-05	ASS1/GSTA2/ALDH2/BHMT/DDC/SLC22A6/PLG/ALDH7A1/DPEP1/NDRG1/SERPINF2/XPNPEP2/FABP1/PEPD/SLC27A2/TCN2/EPHX2/SPR/AFM/ASL/GSTA1/GK2/GK	23	CC
GO:0005739	mitochondrion	16/49	1492/18675	6.73829e-07	2.06641e-05	1.54862e-05	ASS1/CYB5A/ALDH2/GLUD1/ACSM2A/ALDH7A1/PCK2/ACADM/PRODH2/EFHD1/NIPSNAP1/CRAT/GLYAT/ASB9/GK2/GK	16	CC
GO:0044429	mitochondrial part	13/49	977/18675	9.18642e-07	2.41472e-05	1.80966e-05	ASS1/CYB5A/ALDH2/GLUD1/ALDH7A1/PCK2/ACADM/PRODH2/EFHD1/CRAT/GLYAT/GK2/GK	13	CC
GO:0016491	oxidoreductase activity	12/48	662/16967	2.16111e-07	2.82025e-05	1.69477e-05	CYB5A/ALDH2/GLUD1/ALDH7A1/ACADM/PRODH2/ACAA1/CYP4F2/SPR/ABCC4/GSTA1/CYP4F3	12	MF
GO:1901616	organic hydroxy compound catabolic process	5/48	59/17910	5.01282e-07	3.32693e-05	2.5078e-05	ALDH2/CYP4F2/CYP4F3/GK2/GK	5	BP
GO:1901615	organic hydroxy compound metabolic process	10/48	500/17910	6.63088e-07	3.99955e-05	3.01481e-05	ALDH2/DDC/ACAA1/SLC27A2/CYP4F2/EPHX2/SPR/CYP4F3/GK2/GK	10	BP
GO:0044242	cellular lipid catabolic process	7/48	189/17910	6.66063e-07	3.99955e-05	3.01481e-05	ACADM/ACAA1/FABP1/CRAT/SLC27A2/CYP4F2/CYP4F3	7	BP
GO:0017144	drug metabolic process	12/48	792/17910	8.24762e-07	4.72739e-05	3.56344e-05	ASS1/ALDH2/BHMT/DDC/DPEP1/ACAA1/CYP4F2/TCN2/GLYAT/EPHX2/SPR/ABCC2	12	BP
GO:0006635	fatty acid beta-oxidation	5/48	66/17910	8.82388e-07	4.83779e-05	3.64666e-05	ACADM/ACAA1/FABP1/CRAT/SLC27A2	5	BP
GO:1901605	alpha-amino acid metabolic process	7/48	200/17910	9.74082e-07	5.11799e-05	3.85788e-05	ASS1/BHMT/GLUD1/ALDH7A1/DPEP1/PRODH2/GLYAT	7	BP
GO:0044421	extracellular region part	23/49	3312/18675	2.40754e-06	5.53734e-05	4.14984e-05	ASS1/GSTA2/ALDH2/BHMT/DDC/SLC22A6/PLG/ALDH7A1/DPEP1/NDRG1/SERPINF2/XPNPEP2/FABP1/PEPD/SLC27A2/TCN2/EPHX2/SPR/AFM/ASL/GSTA1/GK2/GK	23	CC
GO:0051186	cofactor metabolic process	10/48	543/17910	1.40056e-06	7.06441e-05	5.32506e-05	CYB5A/GSTA2/ACSM2A/DPEP1/CYP4F2/TCN2/GLYAT/SPR/NAT8/GSTA1	10	BP
GO:0044438	microbody part	5/49	98/18675	5.70185e-06	0.000104914	7.86255e-05	ACAA1/FABP1/CRAT/SLC27A2/EPHX2	5	CC
GO:0044439	peroxisomal part	5/49	98/18675	5.70185e-06	0.000104914	7.86255e-05	ACAA1/FABP1/CRAT/SLC27A2/EPHX2	5	CC
GO:0042133	neurotransmitter metabolic process	6/48	145/17910	2.35417e-06	0.000114177	8.60654e-05	ASS1/BHMT/DDC/ALDH7A1/GLYAT/SPR	6	BP
GO:0044248	cellular catabolic process	18/48	2054/17910	2.67544e-06	0.000124953	9.41879e-05	ALDH2/BHMT/GLUD1/ALDH7A1/DPEP1/ACADM/PRODH2/GIGYF2/ACAA1/FABP1/CRAT/SLC27A2/CYP4F2/SMG7/EPHX2/CYP4F3/GK2/GK	18	BP
GO:0005782	peroxisomal matrix	4/49	51/18675	9.54542e-06	0.000146363	0.000109689	ACAA1/FABP1/CRAT/EPHX2	4	CC
GO:0031907	microbody lumen	4/49	51/18675	9.54542e-06	0.000146363	0.000109689	ACAA1/FABP1/CRAT/EPHX2	4	CC
GO:1901568	fatty acid derivative metabolic process	6/48	154/17910	3.33866e-06	0.000149676	0.000112824	ACSM2A/DPEP1/CYP4F2/EPHX2/GSTA1/CYP4F3	6	BP
GO:0006790	sulfur compound metabolic process	8/48	346/17910	3.4422e-06	0.000149676	0.000112824	GSTA2/BHMT/ACSM2A/DPEP1/GLYAT/ABCC2/NAT8/GSTA1	8	BP
GO:0015908	fatty acid transport	5/48	90/17910	4.13579e-06	0.000173841	0.000131039	FABP1/SLC27A2/CYP4F2/ABCC2/ABCC4	5	BP
GO:0071466	cellular response to xenobiotic stimulus	6/48	164/17910	4.8018e-06	0.00019157	0.000144403	ASS1/DPEP1/UGT2B11/GLYAT/EPHX2/ABCC2	6	BP
GO:0019395	fatty acid oxidation	5/48	93/17910	4.86141e-06	0.00019157	0.000144403	ACADM/ACAA1/FABP1/CRAT/SLC27A2	5	BP
GO:0034440	lipid oxidation	5/48	95/17910	5.39813e-06	0.000206274	0.000155487	ACADM/ACAA1/FABP1/CRAT/SLC27A2	5	BP
GO:0033559	unsaturated fatty acid metabolic process	5/48	98/17910	6.28916e-06	0.000233254	0.000175824	ACAA1/CYP4F2/EPHX2/GSTA1/CYP4F3	5	BP
GO:0006690	icosanoid metabolic process	5/48	102/17910	7.65206e-06	0.000275693	0.000207814	DPEP1/CYP4F2/EPHX2/GSTA1/CYP4F3	5	BP
GO:0048037	cofactor binding	9/48	438/16967	3.21908e-06	0.00028006	0.000168296	CYB5A/ALDH2/DDC/GLUD1/ACADM/CYP4F2/TCN2/SPR/CYP4F3	9	MF
GO:0006749	glutathione metabolic process	4/48	48/17910	8.10211e-06	0.000283799	0.000213924	GSTA2/DPEP1/NAT8/GSTA1	4	BP
GO:0005777	peroxisome	5/49	130/18675	2.25698e-05	0.000296632	0.000222304	ACAA1/FABP1/CRAT/SLC27A2/EPHX2	5	CC
GO:0042579	microbody	5/49	130/18675	2.25698e-05	0.000296632	0.000222304	ACAA1/FABP1/CRAT/SLC27A2/EPHX2	5	CC
GO:0030258	lipid modification	6/48	192/17910	1.18459e-05	0.000391317	0.00029497	ACADM/ACAA1/FABP1/CRAT/SLC27A2/EPHX2	6	BP
GO:0015849	organic acid transport	7/48	293/17910	1.21026e-05	0.000391317	0.00029497	SLC22A6/SLC7A8/FABP1/SLC27A2/CYP4F2/ABCC2/ABCC4	7	BP
GO:0046942	carboxylic acid transport	7/48	293/17910	1.21026e-05	0.000391317	0.00029497	SLC22A6/SLC7A8/FABP1/SLC27A2/CYP4F2/ABCC2/ABCC4	7	BP
GO:0016042	lipid catabolic process	7/48	300/17910	1.41015e-05	0.00044455	0.000335096	ACADM/ACAA1/FABP1/CRAT/SLC27A2/CYP4F2/CYP4F3	7	BP
GO:0019254	carnitine metabolic process, CoA-linked	2/48	3/17910	2.10644e-05	0.000632434	0.000476721	ACADM/CRAT	2	BP
GO:0072338	cellular lactam metabolic process	2/48	3/17910	2.10644e-05	0.000632434	0.000476721	DPEP1/ABCC2	2	BP
GO:0005576	extracellular region	24/49	4295/18675	6.05901e-05	0.000743239	0.000557004	ASS1/GSTA2/ALDH2/BHMT/DDC/SLC22A6/PLG/ALDH7A1/DPEP1/NDRG1/ACAA1/SERPINF2/XPNPEP2/FABP1/PEPD/SLC27A2/TCN2/EPHX2/SPR/AFM/ASL/GSTA1/GK2/GK	24	CC
GO:0006625	protein targeting to peroxisome	4/48	67/17910	3.07465e-05	0.000861585	0.000649452	ACAA1/CRAT/SLC27A2/EPHX2	4	BP
GO:0072662	protein localization to peroxisome	4/48	67/17910	3.07465e-05	0.000861585	0.000649452	ACAA1/CRAT/SLC27A2/EPHX2	4	BP
GO:0072663	establishment of protein localization to peroxisome	4/48	67/17910	3.07465e-05	0.000861585	0.000649452	ACAA1/CRAT/SLC27A2/EPHX2	4	BP
GO:0015718	monocarboxylic acid transport	5/48	137/17910	3.19988e-05	0.000874761	0.000659384	FABP1/SLC27A2/CYP4F2/ABCC2/ABCC4	5	BP
GO:0043574	peroxisomal transport	4/48	68/17910	3.26041e-05	0.000874761	0.000659384	ACAA1/CRAT/SLC27A2/EPHX2	4	BP
GO:0019563	glycerol catabolic process	2/48	4/17910	4.20567e-05	0.00103987	0.000783843	GK2/GK	2	BP
GO:0036100	leukotriene catabolic process	2/48	4/17910	4.20567e-05	0.00103987	0.000783843	CYP4F2/CYP4F3	2	BP
GO:0036101	leukotriene B4 catabolic process	2/48	4/17910	4.20567e-05	0.00103987	0.000783843	CYP4F2/CYP4F3	2	BP
GO:0036102	leukotriene B4 metabolic process	2/48	4/17910	4.20567e-05	0.00103987	0.000783843	CYP4F2/CYP4F3	2	BP
GO:0009636	response to toxic substance	8/48	499/17910	4.85927e-05	0.00117837	0.000888243	ASS1/DDC/SLC7A8/FABP1/GLYAT/EPHX2/ABCC2/GSTA1	8	BP
GO:0007031	peroxisome organization	4/48	80/17910	6.18451e-05	0.00147145	0.00110916	ACAA1/CRAT/SLC27A2/EPHX2	4	BP
GO:0019405	alditol catabolic process	2/48	5/17910	6.99745e-05	0.00157567	0.00118772	GK2/GK	2	BP
GO:0031427	response to methotrexate	2/48	5/17910	6.99745e-05	0.00157567	0.00118772	SLC22A6/ABCC2	2	BP
GO:1901523	icosanoid catabolic process	2/48	5/17910	6.99745e-05	0.00157567	0.00118772	CYP4F2/CYP4F3	2	BP
GO:0006691	leukotriene metabolic process	3/48	31/17910	7.70367e-05	0.00170427	0.00128466	DPEP1/CYP4F2/CYP4F3	3	BP
GO:0009410	response to xenobiotic stimulus	6/48	270/17910	8.01051e-05	0.0017416	0.00131279	ASS1/DPEP1/UGT2B11/GLYAT/EPHX2/ABCC2	6	BP
GO:0043603	cellular amide metabolic process	11/48	1051/17910	8.181e-05	0.00174851	0.00131801	ASS1/NAT8B/GSTA2/ACSM2A/DPEP1/GIGYF2/GLYAT/ASL/ABCC2/NAT8/GSTA1	11	BP
GO:0042426	choline catabolic process	2/48	6/17910	0.000104782	0.00220217	0.00165997	BHMT/ALDH7A1	2	BP
GO:0015711	organic anion transport	7/48	430/17910	0.000137768	0.00284797	0.00214676	SLC22A6/SLC7A8/FABP1/SLC27A2/CYP4F2/ABCC2/ABCC4	7	BP
GO:0006578	amino-acid betaine biosynthetic process	2/48	7/17910	0.000146444	0.00297848	0.00224514	ALDH7A1/ACADM	2	BP
GO:0050051	leukotriene-B4 20-monooxygenase activity	2/48	4/16967	4.68527e-05	0.00305714	0.00183712	CYP4F2/CYP4F3	2	MF
GO:0031966	mitochondrial membrane	8/49	656/18675	0.000280253	0.00322291	0.00241534	ASS1/CYB5A/ACADM/PRODH2/EFHD1/CRAT/GK2/GK	8	CC
GO:0097164	ammonium ion metabolic process	5/48	193/17910	0.000162205	0.00324668	0.0024473	BHMT/DDC/ALDH7A1/ACADM/CRAT	5	BP
GO:0001505	regulation of neurotransmitter levels	6/48	321/17910	0.000205951	0.0039508	0.00297806	ASS1/BHMT/DDC/ALDH7A1/GLYAT/SPR	6	BP
GO:0071715	icosanoid transport	3/48	43/17910	0.000206782	0.0039508	0.00297806	CYP4F2/ABCC2/ABCC4	3	BP
GO:1901571	fatty acid derivative transport	3/48	43/17910	0.000206782	0.0039508	0.00297806	CYP4F2/ABCC2/ABCC4	3	BP
GO:0006805	xenobiotic metabolic process	4/48	110/17910	0.000212853	0.00400608	0.00301974	DPEP1/UGT2B11/GLYAT/EPHX2	4	BP
GO:0043878	glyceraldehyde-3-phosphate dehydrogenase (NAD+) (non-phosphorylating) activity	2/48	5/16967	7.79467e-05	0.00406882	0.00244506	ALDH2/ALDH7A1	2	MF
GO:0046164	alcohol catabolic process	3/48	44/17910	0.000221496	0.00410745	0.00309614	ALDH2/GK2/GK	3	BP
GO:0005740	mitochondrial envelope	8/49	690/18675	0.000393361	0.00425755	0.00319073	ASS1/CYB5A/ACADM/PRODH2/EFHD1/CRAT/GK2/GK	8	CC
GO:0044255	cellular lipid metabolic process	10/48	991/17910	0.000245559	0.00438177	0.00330292	ACADM/ACAA1/FABP1/CRAT/SLC27A2/CYP4F2/EPHX2/GSTA1/CYP4F3/GK	10	BP
GO:0019695	choline metabolic process	2/48	9/17910	0.000250188	0.00438177	0.00330292	BHMT/ALDH7A1	2	BP
GO:0042758	long-chain fatty acid catabolic process	2/48	9/17910	0.000250188	0.00438177	0.00330292	CYP4F2/CYP4F3	2	BP
GO:0051918	negative regulation of fibrinolysis	2/48	9/17910	0.000250188	0.00438177	0.00330292	PLG/SERPINF2	2	BP
GO:0010038	response to metal ion	6/48	335/17910	0.000259185	0.00447716	0.00337483	ASS1/CYB5A/DPEP1/NDRG1/CAPN3/ABCC2	6	BP
GO:0006576	cellular biogenic amine metabolic process	3/48	47/17910	0.000269659	0.00453386	0.00341757	BHMT/DDC/ALDH7A1	3	BP
GO:0009066	aspartate family amino acid metabolic process	3/48	47/17910	0.000269659	0.00453386	0.00341757	ASS1/BHMT/ALDH7A1	3	BP
GO:0004468	lysine N-acetyltransferase activity, acting on acetyl phosphate as donor	2/48	6/16967	0.000116709	0.00507683	0.00305081	NAT8B/NAT8	2	MF
GO:0044106	cellular amine metabolic process	4/48	121/17910	0.000306541	0.00508615	0.00383388	BHMT/DDC/ALDH7A1/ABCC2	4	BP
GO:1901607	alpha-amino acid biosynthetic process	3/48	51/17910	0.00034373	0.00562914	0.00424318	ASS1/BHMT/GLUD1	3	BP
GO:0009308	amine metabolic process	4/48	128/17910	0.000379693	0.00578732	0.00436241	BHMT/DDC/ALDH7A1/ABCC2	4	BP
GO:0000050	urea cycle	2/48	11/17910	0.000380926	0.00578732	0.00436241	ASS1/ASL	2	BP
GO:0009437	carnitine metabolic process	2/48	11/17910	0.000380926	0.00578732	0.00436241	ACADM/CRAT	2	BP
GO:0019373	epoxygenase P450 pathway	2/48	11/17910	0.000380926	0.00578732	0.00436241	CYP4F2/EPHX2	2	BP
GO:0050667	homocysteine metabolic process	2/48	11/17910	0.000380926	0.00578732	0.00436241	BHMT/DPEP1	2	BP
GO:1901569	fatty acid derivative catabolic process	2/48	11/17910	0.000380926	0.00578732	0.00436241	CYP4F2/CYP4F3	2	BP
GO:0016747	transferase activity, transferring acyl groups other than amino-acyl groups	5/48	187/16967	0.000179736	0.00654671	0.0039341	NAT8B/ACAA1/CRAT/GLYAT/NAT8	5	MF
GO:0004177	aminopeptidase activity	3/48	41/16967	0.00021004	0.00654671	0.0039341	DPEP1/XPNPEP2/PEPD	3	MF
GO:0008235	metalloexopeptidase activity	3/48	42/16967	0.000225749	0.00654671	0.0039341	DPEP1/XPNPEP2/PEPD	3	MF
GO:0071472	cellular response to salt stress	2/48	12/17910	0.000456329	0.00685037	0.00516373	EFHD1/CAPN3	2	BP
GO:0010035	response to inorganic substance	7/48	528/17910	0.00048012	0.00712272	0.00536902	ASS1/CYB5A/DPEP1/NDRG1/FABP1/CAPN3/ABCC2	7	BP
GO:0004029	aldehyde dehydrogenase (NAD) activity	2/48	9/16967	0.000278586	0.0071813	0.00431544	ALDH2/ALDH7A1	2	MF
GO:0046906	tetrapyrrole binding	4/48	116/16967	0.000320002	0.0071813	0.00431544	CYB5A/CYP4F2/TCN2/CYP4F3	4	MF
GO:0016597	amino acid binding	3/48	49/16967	0.000357302	0.0071813	0.00431544	ASS1/DDC/GLUD1	3	MF
GO:0016746	transferase activity, transferring acyl groups	5/48	217/16967	0.000357689	0.0071813	0.00431544	NAT8B/ACAA1/CRAT/GLYAT/NAT8	5	MF
GO:0090303	positive regulation of wound healing	3/48	59/17910	0.000528579	0.00762801	0.0057499	PLG/SERPINF2/CAPN3	3	BP
GO:0009084	glutamine family amino acid biosynthetic process	2/48	13/17910	0.000538376	0.00762801	0.0057499	ASS1/GLUD1	2	BP
GO:0019627	urea metabolic process	2/48	13/17910	0.000538376	0.00762801	0.0057499	ASS1/ASL	2	BP
GO:0051917	regulation of fibrinolysis	2/48	13/17910	0.000538376	0.00762801	0.0057499	PLG/SERPINF2	2	BP
GO:0006820	anion transport	7/48	542/17910	0.000561144	0.00786226	0.00592647	SLC22A6/SLC7A8/FABP1/SLC27A2/CYP4F2/ABCC2/ABCC4	7	BP
GO:0015643	toxic substance binding	2/48	11/16967	0.000424083	0.00790611	0.004751	ASS1/EPHX2	2	MF
GO:0036094	small molecule binding	16/48	2340/16967	0.000462478	0.00804712	0.00483574	ASS1/ALDH2/DDC/GLUD1/ACSM2A/PCK2/ACADM/FABP1/SLC27A2/TCN2/SPR/AFM/ABCC2/ABCC4/GK2/GK	16	MF
GO:0071941	nitrogen cycle metabolic process	2/48	14/17910	0.000627032	0.00868888	0.00654957	ASS1/ASL	2	BP
GO:0006629	lipid metabolic process	11/48	1338/17910	0.000667586	0.00915029	0.00689737	ACADM/ACAA1/FABP1/CRAT/UGT2B11/SLC27A2/CYP4F2/EPHX2/GSTA1/CYP4F3/GK	11	BP
GO:0015732	prostaglandin transport	2/48	15/17910	0.000722262	0.00958708	0.00722663	ABCC2/ABCC4	2	BP
GO:0033540	fatty acid beta-oxidation using acyl-CoA oxidase	2/48	15/17910	0.000722262	0.00958708	0.00722663	ACAA1/CRAT	2	BP
GO:2000047	regulation of cell-cell adhesion mediated by cadherin	2/48	15/17910	0.000722262	0.00958708	0.00722663	PLG/SERPINF2	2	BP
GO:0005741	mitochondrial outer membrane	4/49	168/18675	0.000976712	0.00998417	0.00748242	ASS1/CYB5A/GK2/GK	4	CC
GO:0005759	mitochondrial matrix	6/49	448/18675	0.00107631	0.0104232	0.00781142	ALDH2/GLUD1/ALDH7A1/PCK2/ACADM/GLYAT	6	CC
GO:0009064	glutamine family amino acid metabolic process	3/48	68/17910	0.000801209	0.0105242	0.00793303	ASS1/GLUD1/PRODH2	3	BP
GO:0046174	polyol catabolic process	2/48	16/17910	0.000824032	0.0107124	0.00807489	GK2/GK	2	BP
GO:0042493	response to drug	9/48	958/17910	0.00087827	0.011301	0.00851855	ASS1/DDC/SLC22A6/DPEP1/FABP1/TCN2/ABCC2/ABCC4/NAT8	9	BP
GO:1903036	positive regulation of response to wounding	3/48	71/17910	0.000908614	0.0115734	0.00872385	PLG/SERPINF2/CAPN3	3	BP
GO:0006071	glycerol metabolic process	2/48	17/17910	0.000932308	0.01164	0.00877409	GK2/GK	2	BP
GO:0097329	response to antimetabolite	2/48	17/17910	0.000932308	0.01164	0.00877409	SLC22A6/ABCC2	2	BP
GO:0008652	cellular amino acid biosynthetic process	3/48	73/17910	0.00098505	0.0121779	0.00917957	ASS1/BHMT/GLUD1	3	BP
GO:0050662	coenzyme binding	5/48	257/16967	0.000771636	0.0125873	0.00756407	ALDH2/DDC/GLUD1/ACADM/SPR	5	MF
GO:0016805	dipeptidase activity	2/48	16/16967	0.000916955	0.014078	0.00845984	DPEP1/PEPD	2	MF
GO:0071702	organic substance transport	15/48	2416/17910	0.00116417	0.0142526	0.0107434	DDC/SLC22A6/GLUD1/ACAA1/SLC7A8/FABP1/CRAT/SLC27A2/CYP4F2/TCN2/SMG7/EPHX2/AFM/ABCC2/ABCC4	15	BP
GO:0031968	organelle outer membrane	4/49	191/18675	0.00156824	0.0142753	0.0106983	ASS1/CYB5A/GK2/GK	4	CC
GO:0019867	outer membrane	4/49	193/18675	0.00162925	0.0142753	0.0106983	ASS1/CYB5A/GK2/GK	4	CC
GO:0019400	alditol metabolic process	2/48	20/17910	0.00129583	0.0155623	0.0117307	GK2/GK	2	BP
GO:0044331	cell-cell adhesion mediated by cadherin	2/48	20/17910	0.00129583	0.0155623	0.0117307	PLG/SERPINF2	2	BP
GO:0042135	neurotransmitter catabolic process	2/48	21/17910	0.00142979	0.0168501	0.0127014	BHMT/ALDH7A1	2	BP
GO:0042402	cellular biogenic amine catabolic process	2/48	21/17910	0.00142979	0.0168501	0.0127014	BHMT/ALDH7A1	2	BP
GO:1901685	glutathione derivative metabolic process	2/48	22/17910	0.00157008	0.018164	0.0136918	GSTA2/GSTA1	2	BP
GO:1901687	glutathione derivative biosynthetic process	2/48	22/17910	0.00157008	0.018164	0.0136918	GSTA2/GSTA1	2	BP
GO:0009310	amine catabolic process	2/48	23/17910	0.00171668	0.0196794	0.0148341	BHMT/ALDH7A1	2	BP
GO:0065008	regulation of biological quality	19/48	3661/17910	0.0018527	0.0210474	0.0158652	ASS1/BHMT/DDC/PLG/GLUD1/ACSM2A/ALDH7A1/GIGYF2/SLC7A8/SERPINF2/CRYAA/UGT2B11/CAPN3/CYP4F2/GLYAT/EPHX2/SPR/AFM/ABCC2	19	BP
GO:0006869	lipid transport	5/48	332/17910	0.00189238	0.0213062	0.0160603	FABP1/SLC27A2/CYP4F2/ABCC2/ABCC4	5	BP
GO:0000038	very long-chain fatty acid metabolic process	2/48	25/17910	0.00202865	0.021679	0.0163414	ACAA1/CYP4F2	2	BP
GO:0003071	renal system process involved in regulation of systemic arterial blood pressure	2/48	25/17910	0.00202865	0.021679	0.0163414	SERPINF2/CYP4F2	2	BP
GO:0009065	glutamine family amino acid catabolic process	2/48	25/17910	0.00202865	0.021679	0.0163414	GLUD1/PRODH2	2	BP
GO:0030194	positive regulation of blood coagulation	2/48	25/17910	0.00202865	0.021679	0.0163414	PLG/SERPINF2	2	BP
GO:0042730	fibrinolysis	2/48	25/17910	0.00202865	0.021679	0.0163414	PLG/SERPINF2	2	BP
GO:1900048	positive regulation of hemostasis	2/48	25/17910	0.00202865	0.021679	0.0163414	PLG/SERPINF2	2	BP
GO:0031406	carboxylic acid binding	4/48	176/16967	0.00152528	0.0218396	0.013124	ASS1/DDC/GLUD1/FABP1	4	MF
GO:0043177	organic acid binding	4/48	178/16967	0.00158985	0.0218396	0.013124	ASS1/DDC/GLUD1/FABP1	4	MF
GO:0006066	alcohol metabolic process	5/48	339/17910	0.00207267	0.0219633	0.0165557	ALDH2/EPHX2/SPR/GK2/GK	5	BP
GO:0097327	response to antineoplastic agent	3/48	96/17910	0.00216747	0.0227765	0.0171686	ASS1/SLC22A6/ABCC2	3	BP
GO:0004364	glutathione transferase activity	2/48	22/16967	0.00174614	0.0227871	0.0136934	GSTA2/GSTA1	2	MF
GO:0050820	positive regulation of coagulation	2/48	26/17910	0.00219395	0.0228642	0.0172348	PLG/SERPINF2	2	BP
GO:0042136	neurotransmitter biosynthetic process	3/48	98/17910	0.00229865	0.0235658	0.0177636	ASS1/DDC/SPR	3	BP
GO:1901606	alpha-amino acid catabolic process	3/48	98/17910	0.00229865	0.0235658	0.0177636	GLUD1/ALDH7A1/PRODH2	3	BP
GO:0009651	response to salt stress	2/48	27/17910	0.00236543	0.0240549	0.0181323	EFHD1/CAPN3	2	BP
GO:0016407	acetyltransferase activity	3/48	89/16967	0.00203469	0.0249219	0.0149762	NAT8B/CRAT/NAT8	3	MF
GO:0016410	N-acyltransferase activity	3/48	90/16967	0.00210069	0.0249219	0.0149762	NAT8B/GLYAT/NAT8	3	MF
GO:0071549	cellular response to dexamethasone stimulus	2/48	29/17910	0.00272676	0.0275075	0.0207348	ASS1/ABCC2	2	BP
GO:0035690	cellular response to drug	5/48	362/17910	0.00275417	0.0275636	0.0207771	ASS1/DDC/DPEP1/FABP1/ABCC2	5	BP
GO:0016405	CoA-ligase activity	2/48	26/16967	0.00243904	0.0276778	0.0166324	ACSM2A/SLC27A2	2	MF
GO:0008238	exopeptidase activity	3/48	97/16967	0.00260021	0.0282773	0.0169926	DPEP1/XPNPEP2/PEPD	3	MF
GO:0006732	coenzyme metabolic process	5/48	366/17910	0.00288752	0.0284466	0.0214427	CYB5A/ACSM2A/CYP4F2/GLYAT/SPR	5	BP
GO:0010876	lipid localization	5/48	366/17910	0.00288752	0.0284466	0.0214427	FABP1/SLC27A2/CYP4F2/ABCC2/ABCC4	5	BP
GO:0044283	small molecule biosynthetic process	7/48	732/17910	0.0031641	0.0309297	0.0233144	ASS1/BHMT/GLUD1/PCK2/SLC27A2/EPHX2/SPR	7	BP
GO:0046717	acid secretion	3/48	113/17910	0.00344065	0.0331196	0.0249651	CYP4F2/ABCC2/ABCC4	3	BP
GO:0098754	detoxification	3/48	113/17910	0.00344065	0.0331196	0.0249651	FABP1/ABCC2/GSTA1	3	BP
GO:0016878	acid-thiol ligase activity	2/48	30/16967	0.00324113	0.0335523	0.0201625	ACSM2A/SLC27A2	2	MF
GO:0020037	heme binding	3/48	106/16967	0.00334237	0.0335523	0.0201625	CYB5A/CYP4F2/CYP4F3	3	MF
GO:0072350	tricarboxylic acid metabolic process	2/48	33/17910	0.00352202	0.0336459	0.0253619	ASS1/GLUD1	2	BP
GO:0009063	cellular amino acid catabolic process	3/48	115/17910	0.00361476	0.0340165	0.0256412	GLUD1/ALDH7A1/PRODH2	3	BP
GO:0019751	polyol metabolic process	3/48	115/17910	0.00361476	0.0340165	0.0256412	SPR/GK2/GK	3	BP
GO:0051180	vitamin transport	2/48	34/17910	0.00373577	0.0348949	0.0263033	TCN2/AFM	2	BP
GO:0016709	oxidoreductase activity, acting on paired donors, with incorporation or reduction of molecular oxygen, NAD(P)H as one donor, and incorporation of one atom of oxygen	2/48	33/16967	0.00391288	0.0364737	0.021918	CYP4F2/CYP4F3	2	MF
GO:0016831	carboxy-lyase activity	2/48	33/16967	0.00391288	0.0364737	0.021918	DDC/PCK2	2	MF
GO:0016620	oxidoreductase activity, acting on the aldehyde or oxo group of donors, NAD or NADP as acceptor	2/48	34/16967	0.00414997	0.0373497	0.0224445	ALDH2/ALDH7A1	2	MF
GO:0003014	renal system process	3/48	120/17910	0.00407335	0.0377684	0.0284693	SLC22A6/SERPINF2/CYP4F2	3	BP
GO:0033762	response to glucagon	2/48	36/17910	0.00418097	0.0384833	0.0290082	ASS1/ABCC2	2	BP
GO:0005975	carbohydrate metabolic process	6/48	589/17910	0.00468102	0.0427737	0.0322423	CYB5A/ALDH2/PCK2/UGT2B11/GK2/GK	6	BP
GO:0002576	platelet degranulation	3/48	128/17910	0.00487797	0.0434473	0.03275	PLG/SERPINF2/ABCC4	3	BP
GO:0000096	sulfur amino acid metabolic process	2/48	39/17910	0.00489256	0.0434473	0.03275	BHMT/DPEP1	2	BP
GO:0044275	cellular carbohydrate catabolic process	2/48	39/17910	0.00489256	0.0434473	0.03275	GK2/GK	2	BP
GO:0071548	response to dexamethasone	2/48	39/17910	0.00489256	0.0434473	0.03275	ASS1/ABCC2	2	BP
GO:0006766	vitamin metabolic process	3/48	130/17910	0.00509304	0.0441032	0.0332445	CYB5A/CYP4F2/TCN2	3	BP
GO:0016999	antibiotic metabolic process	3/48	130/17910	0.00509304	0.0441032	0.0332445	ALDH2/DPEP1/ABCC2	3	BP
GO:0019369	arachidonic acid metabolic process	2/48	40/17910	0.0051413	0.0441032	0.0332445	CYP4F2/EPHX2	2	BP
GO:0050435	amyloid-beta metabolic process	2/48	40/17910	0.0051413	0.0441032	0.0332445	NAT8B/NAT8	2	BP
GO:0071470	cellular response to osmotic stress	2/48	40/17910	0.0051413	0.0441032	0.0332445	EFHD1/CAPN3	2	BP
GO:0016903	oxidoreductase activity, acting on the aldehyde or oxo group of donors	2/48	39/16967	0.00543245	0.0451459	0.0271294	ALDH2/ALDH7A1	2	MF
GO:0019842	vitamin binding	3/48	128/16967	0.00566343	0.0451459	0.0271294	DDC/TCN2/AFM	3	MF
GO:0008144	drug binding	11/48	1658/16967	0.00566694	0.0451459	0.0271294	ASS1/DDC/GLUD1/ACSM2A/FABP1/SLC27A2/TCN2/ABCC2/ABCC4/GK2/GK	11	MF
GO:0016877	ligase activity, forming carbon-sulfur bonds	2/48	40/16967	0.0057081	0.0451459	0.0271294	ACSM2A/SLC27A2	2	MF
GO:0046394	carboxylic acid biosynthetic process	5/48	426/17910	0.00549521	0.0468207	0.0352929	ASS1/BHMT/GLUD1/SLC27A2/EPHX2	5	BP
GO:0016053	organic acid biosynthetic process	5/48	427/17910	0.00554927	0.046964	0.0354009	ASS1/BHMT/GLUD1/SLC27A2/EPHX2	5	BP
GO:0032309	icosanoid secretion	2/48	42/17910	0.00565591	0.0472325	0.0356033	CYP4F2/ABCC4	2	BP
GO:0051181	cofactor transport	2/48	42/17910	0.00565591	0.0472325	0.0356033	SLC22A6/TCN2	2	BP
GO:0016874	ligase activity	3/48	134/16967	0.0064283	0.0493467	0.0296538	ASS1/ACSM2A/SLC27A2	3	MF
GO:0008514	organic anion transmembrane transporter activity	3/48	139/16967	0.00711064	0.0500295	0.0300641	SLC22A6/SLC7A8/ABCC2	3	MF
GO:0003997	acyl-CoA oxidase activity	1/48	3/16967	0.00846357	0.0500295	0.0300641	ACAA1	1	MF
GO:0008431	vitamin E binding	1/48	3/16967	0.00846357	0.0500295	0.0300641	AFM	1	MF
GO:0061891	calcium ion sensor activity	1/48	3/16967	0.00846357	0.0500295	0.0300641	EFHD1	1	MF
GO:0070573	metallodipeptidase activity	1/48	3/16967	0.00846357	0.0500295	0.0300641	DPEP1	1	MF
GO:0070991	medium-chain-acyl-CoA dehydrogenase activity	1/48	3/16967	0.00846357	0.0500295	0.0300641	ACADM	1	MF
GO:0016627	oxidoreductase activity, acting on the CH-CH group of donors	2/48	49/16967	0.00846813	0.0500295	0.0300641	ACADM/ACAA1	2	MF
GO:0016765	transferase activity, transferring alkyl or aryl (other than methyl) groups	2/48	49/16967	0.00846813	0.0500295	0.0300641	GSTA2/GSTA1	2	MF
GO:0016830	carbon-carbon lyase activity	2/48	49/16967	0.00846813	0.0500295	0.0300641	DDC/PCK2	2	MF
GO:0000166	nucleotide binding	12/48	2012/16967	0.0087835	0.0500295	0.0300641	ASS1/ALDH2/GLUD1/ACSM2A/PCK2/ACADM/SLC27A2/SPR/ABCC2/ABCC4/GK2/GK	12	MF
GO:0051287	NAD binding	2/48	50/16967	0.00880517	0.0500295	0.0300641	ALDH2/GLUD1	2	MF
GO:1901265	nucleoside phosphate binding	12/48	2013/16967	0.00881746	0.0500295	0.0300641	ASS1/ALDH2/GLUD1/ACSM2A/PCK2/ACADM/SLC27A2/SPR/ABCC2/ABCC4/GK2/GK	12	MF
GO:0008237	metallopeptidase activity	3/48	153/16967	0.00924393	0.0513333	0.0308476	DPEP1/XPNPEP2/PEPD	3	MF
GO:0042398	cellular modified amino acid biosynthetic process	2/48	44/17910	0.00619316	0.0513788	0.0387287	ALDH7A1/ACADM	2	BP
GO:0043168	anion binding	14/48	2573/16967	0.0098514	0.0534772	0.0321359	ASS1/DDC/SLC22A6/GLUD1/ACSM2A/DPEP1/PCK2/ACADM/FABP1/SLC27A2/ABCC2/ABCC4/GK2/GK	14	MF
GO:0004769	steroid delta-isomerase activity	1/48	4/16967	0.0112691	0.0534772	0.0321359	GSTA1	1	MF
GO:0008391	arachidonic acid monooxygenase activity	1/48	4/16967	0.0112691	0.0534772	0.0321359	CYP4F2	1	MF
GO:0008392	arachidonic acid epoxygenase activity	1/48	4/16967	0.0112691	0.0534772	0.0321359	CYP4F2	1	MF
GO:0008410	CoA-transferase activity	1/48	4/16967	0.0112691	0.0534772	0.0321359	ACAA1	1	MF
GO:0016406	carnitine O-acyltransferase activity	1/48	4/16967	0.0112691	0.0534772	0.0321359	CRAT	1	MF
GO:0018685	alkane 1-monooxygenase activity	1/48	4/16967	0.0112691	0.0534772	0.0321359	CYP4F2	1	MF
GO:0042577	lipid phosphatase activity	1/48	4/16967	0.0112691	0.0534772	0.0321359	EPHX2	1	MF
GO:0006811	ion transport	10/48	1533/17910	0.00659565	0.054293	0.0409254	CYB5A/SLC22A6/SLC7A8/FABP1/SLC27A2/CAPN3/CYP4F2/TCN2/ABCC2/ABCC4	10	BP
GO:0061041	regulation of wound healing	3/48	143/17910	0.00663055	0.054293	0.0409254	PLG/SERPINF2/CAPN3	3	BP
GO:0072562	blood microparticle	3/49	147/18675	0.00675691	0.0545133	0.0408538	PLG/SERPINF2/AFM	3	CC
GO:0031967	organelle envelope	8/49	1093/18675	0.00711043	0.0545133	0.0408538	ASS1/CYB5A/ACADM/PRODH2/EFHD1/CRAT/GK2/GK	8	CC
GO:0031975	envelope	8/49	1093/18675	0.00711043	0.0545133	0.0408538	ASS1/CYB5A/ACADM/PRODH2/EFHD1/CRAT/GK2/GK	8	CC
GO:0006953	acute-phase response	2/48	47/17910	0.00704094	0.0569143	0.0429013	ASS1/SERPINF2	2	BP
GO:0008206	bile acid metabolic process	2/48	47/17910	0.00704094	0.0569143	0.0429013	ACAA1/SLC27A2	2	BP
GO:1901566	organonitrogen compound biosynthetic process	11/48	1819/17910	0.00755595	0.0577835	0.0435565	ASS1/GSTA2/BHMT/DDC/GLUD1/ALDH7A1/ACADM/GIGYF2/SPR/ASL/GSTA1	11	BP
GO:0030195	negative regulation of blood coagulation	2/48	49/17910	0.00763371	0.0577835	0.0435565	PLG/SERPINF2	2	BP
GO:1900047	negative regulation of hemostasis	2/48	50/17910	0.00793827	0.0577835	0.0435565	PLG/SERPINF2	2	BP
GO:0003095	pressure natriuresis	1/48	3/17910	0.00801912	0.0577835	0.0435565	CYP4F2	1	BP
GO:0006579	amino-acid betaine catabolic process	1/48	3/17910	0.00801912	0.0577835	0.0435565	BHMT	1	BP
GO:0009233	menaquinone metabolic process	1/48	3/17910	0.00801912	0.0577835	0.0435565	CYP4F2	1	BP
GO:0014717	regulation of satellite cell activation involved in skeletal muscle regeneration	1/48	3/17910	0.00801912	0.0577835	0.0435565	CAPN3	1	BP
GO:0015722	canalicular bile acid transport	1/48	3/17910	0.00801912	0.0577835	0.0435565	ABCC2	1	BP
GO:0015742	alpha-ketoglutarate transport	1/48	3/17910	0.00801912	0.0577835	0.0435565	SLC22A6	1	BP
GO:0031335	regulation of sulfur amino acid metabolic process	1/48	3/17910	0.00801912	0.0577835	0.0435565	BHMT	1	BP
GO:0033076	isoquinoline alkaloid metabolic process	1/48	3/17910	0.00801912	0.0577835	0.0435565	DDC	1	BP
GO:0036112	medium-chain fatty-acyl-CoA metabolic process	1/48	3/17910	0.00801912	0.0577835	0.0435565	ACSM2A	1	BP
GO:0042374	phylloquinone metabolic process	1/48	3/17910	0.00801912	0.0577835	0.0435565	CYP4F2	1	BP
GO:0042376	phylloquinone catabolic process	1/48	3/17910	0.00801912	0.0577835	0.0435565	CYP4F2	1	BP
GO:0042427	serotonin biosynthetic process	1/48	3/17910	0.00801912	0.0577835	0.0435565	DDC	1	BP
GO:0070315	G1 to G0 transition involved in cell differentiation	1/48	3/17910	0.00801912	0.0577835	0.0435565	CAPN3	1	BP
GO:0071400	cellular response to oleic acid	1/48	3/17910	0.00801912	0.0577835	0.0435565	ASS1	1	BP
GO:1900673	olefin metabolic process	1/48	3/17910	0.00801912	0.0577835	0.0435565	EPHX2	1	BP
GO:1901662	quinone catabolic process	1/48	3/17910	0.00801912	0.0577835	0.0435565	CYP4F2	1	BP
GO:0003988	acetyl-CoA C-acyltransferase activity	1/48	5/16967	0.0140669	0.0611912	0.0367715	ACAA1	1	MF
GO:0005324	long-chain fatty acid transporter activity	1/48	5/16967	0.0140669	0.0611912	0.0367715	FABP1	1	MF
GO:0016634	oxidoreductase activity, acting on the CH-CH group of donors, oxygen as acceptor	1/48	5/16967	0.0140669	0.0611912	0.0367715	ACAA1	1	MF
GO:0019534	toxin transmembrane transporter activity	1/48	5/16967	0.0140669	0.0611912	0.0367715	SLC7A8	1	MF
GO:0047961	glycine N-acyltransferase activity	1/48	5/16967	0.0140669	0.0611912	0.0367715	GLYAT	1	MF
GO:0070011	peptidase activity, acting on L-amino acid peptides	5/48	511/16967	0.0143421	0.06127	0.0368188	PLG/DPEP1/XPNPEP2/PEPD/CAPN3	5	MF
GO:0016209	antioxidant activity	2/48	65/16967	0.0145546	0.06127	0.0368188	FABP1/GSTA1	2	MF
GO:0050819	negative regulation of coagulation	2/48	53/17910	0.00888434	0.0636543	0.0479818	PLG/SERPINF2	2	BP
GO:0005829	cytosol	21/49	4909/18675	0.00866642	0.0637848	0.0478021	ASS1/CYB5A/GSTA2/BHMT/DDC/ALDH7A1/NDRG1/GIGYF2/ACAA1/FABP1/CRAT/CRYAA/SLC27A2/CAPN3/SMG7/EPHX2/SPR/ASL/ASB9/GSTA1/GK	21	CC
GO:0071385	cellular response to glucocorticoid stimulus	2/48	54/17910	0.00921039	0.0656175	0.0494617	ASS1/ABCC2	2	BP
GO:0004030	aldehyde dehydrogenase [NAD(P)+] activity	1/48	6/16967	0.016857	0.0666617	0.0400589	ALDH2	1	MF
GO:0004301	epoxide hydrolase activity	1/48	6/16967	0.016857	0.0666617	0.0400589	EPHX2	1	MF
GO:0008172	S-methyltransferase activity	1/48	6/16967	0.016857	0.0666617	0.0400589	BHMT	1	MF
GO:0070728	leucine binding	1/48	6/16967	0.016857	0.0666617	0.0400589	GLUD1	1	MF
GO:0008233	peptidase activity	5/48	536/16967	0.0172987	0.0673875	0.040495	PLG/DPEP1/XPNPEP2/PEPD/CAPN3	5	MF
GO:0008080	N-acetyltransferase activity	2/48	72/16967	0.017663	0.0677946	0.0407397	NAT8B/NAT8	2	MF
GO:0016740	transferase activity	11/48	1947/16967	0.0180125	0.0681344	0.0409438	NAT8B/GSTA2/BHMT/ACAA1/CRAT/UGT2B11/GLYAT/NAT8/GSTA1/GK2/GK	11	MF
GO:0015347	sodium-independent organic anion transmembrane transporter activity	1/48	7/16967	0.0196393	0.0702173	0.0421955	SLC22A6	1	MF
GO:0016713	oxidoreductase activity, acting on paired donors, with incorporation or reduction of molecular oxygen, reduced iron-sulfur protein as one donor, and incorporation of one atom of oxygen	1/48	7/16967	0.0196393	0.0702173	0.0421955	CYP4F2	1	MF
GO:0034235	GPI anchor binding	1/48	7/16967	0.0196393	0.0702173	0.0421955	DPEP1	1	MF
GO:1990405	protein antigen binding	1/48	7/16967	0.0196393	0.0702173	0.0421955	PLG	1	MF
GO:0008217	regulation of blood pressure	3/48	169/17910	0.0104616	0.0704981	0.0531406	SERPINF2/CYP4F2/EPHX2	3	BP
GO:0071384	cellular response to corticosteroid stimulus	2/48	58/17910	0.0105672	0.0704981	0.0531406	ASS1/ABCC2	2	BP
GO:0008202	steroid metabolic process	4/48	321/17910	0.0106069	0.0704981	0.0531406	ACAA1/UGT2B11/SLC27A2/EPHX2	4	BP
GO:0006562	proline catabolic process	1/48	4/17910	0.0106781	0.0704981	0.0531406	PRODH2	1	BP
GO:0014901	satellite cell activation involved in skeletal muscle regeneration	1/48	4/17910	0.0106781	0.0704981	0.0531406	CAPN3	1	BP
GO:0030644	cellular chloride ion homeostasis	1/48	4/17910	0.0106781	0.0704981	0.0531406	ABCC2	1	BP
GO:0032304	negative regulation of icosanoid secretion	1/48	4/17910	0.0106781	0.0704981	0.0531406	CYP4F2	1	BP
GO:0042360	vitamin E metabolic process	1/48	4/17910	0.0106781	0.0704981	0.0531406	CYP4F2	1	BP
GO:0046684	response to pyrethroid	1/48	4/17910	0.0106781	0.0704981	0.0531406	DDC	1	BP
GO:0051919	positive regulation of fibrinolysis	1/48	4/17910	0.0106781	0.0704981	0.0531406	PLG	1	BP
GO:0061687	detoxification of inorganic compound	1/48	4/17910	0.0106781	0.0704981	0.0531406	ABCC2	1	BP
GO:0097176	epoxide metabolic process	1/48	4/17910	0.0106781	0.0704981	0.0531406	EPHX2	1	BP
GO:1900069	regulation of cellular hyperosmotic salinity response	1/48	4/17910	0.0106781	0.0704981	0.0531406	EFHD1	1	BP
GO:1901000	regulation of response to salt stress	1/48	4/17910	0.0106781	0.0704981	0.0531406	EFHD1	1	BP
GO:0004198	calcium-dependent cysteine-type endopeptidase activity	1/48	8/16967	0.0224139	0.0731254	0.0439431	CAPN3	1	MF
GO:0008239	dipeptidyl-peptidase activity	1/48	8/16967	0.0224139	0.0731254	0.0439431	DPEP1	1	MF
GO:0016413	O-acetyltransferase activity	1/48	8/16967	0.0224139	0.0731254	0.0439431	CRAT	1	MF
GO:0031402	sodium ion binding	1/48	8/16967	0.0224139	0.0731254	0.0439431	CAPN3	1	MF
GO:0031956	medium-chain fatty acid-CoA ligase activity	1/48	8/16967	0.0224139	0.0731254	0.0439431	SLC27A2	1	MF
GO:0047760	butyrate-CoA ligase activity	1/48	8/16967	0.0224139	0.0731254	0.0439431	ACSM2A	1	MF
GO:0102391	decanoate-CoA ligase activity	1/48	8/16967	0.0224139	0.0731254	0.0439431	SLC27A2	1	MF
GO:1903034	regulation of response to wounding	3/48	173/17910	0.0111437	0.0731885	0.0551686	PLG/SERPINF2/CAPN3	3	BP
GO:0044218	other organism cell membrane	1/49	5/18675	0.0130519	0.0774792	0.0580651	PLG	1	CC
GO:0044279	other organism membrane	1/49	5/18675	0.0130519	0.0774792	0.0580651	PLG	1	CC
GO:0046581	intercellular canaliculus	1/49	5/18675	0.0130519	0.0774792	0.0580651	ABCC2	1	CC
GO:1990635	proximal dendrite	1/49	5/18675	0.0130519	0.0774792	0.0580651	GIGYF2	1	CC
GO:0031093	platelet alpha granule lumen	2/49	67/18675	0.0133777	0.0774792	0.0580651	PLG/SERPINF2	2	CC
GO:0033116	endoplasmic reticulum-Golgi intermediate compartment membrane	2/49	70/18675	0.0145394	0.0774792	0.0580651	NAT8B/NAT8	2	CC
GO:0045177	apical part of cell	4/49	365/18675	0.0152365	0.0774792	0.0580651	DPEP1/FABP1/CYP4F2/ABCC2	4	CC
GO:0005789	endoplasmic reticulum membrane	7/49	1005/18675	0.0152434	0.0774792	0.0580651	NAT8B/CYB5A/UGT2B11/SLC27A2/CYP4F2/NAT8/CYP4F3	7	CC
GO:0098827	endoplasmic reticulum subcompartment	7/49	1009/18675	0.0155506	0.0774792	0.0580651	NAT8B/CYB5A/UGT2B11/SLC27A2/CYP4F2/NAT8/CYP4F3	7	CC
GO:0031088	platelet dense granule membrane	1/49	6/18675	0.0156421	0.0774792	0.0580651	ABCC4	1	CC
GO:0045179	apical cortex	1/49	6/18675	0.0156421	0.0774792	0.0580651	FABP1	1	CC
GO:0016323	basolateral plasma membrane	3/49	201/18675	0.015742	0.0774792	0.0580651	SLC22A6/SLC7A8/ABCC4	3	CC
GO:0005783	endoplasmic reticulum	10/49	1785/18675	0.0160011	0.0774792	0.0580651	ASS1/NAT8B/CYB5A/GIGYF2/CRAT/UGT2B11/SLC27A2/CYP4F2/NAT8/CYP4F3	10	CC
GO:0004497	monooxygenase activity	2/48	86/16967	0.0246347	0.0782404	0.0470168	CYP4F2/CYP4F3	2	MF
GO:0016803	ether hydrolase activity	1/48	9/16967	0.0251808	0.0782404	0.0470168	EPHX2	1	MF
GO:0031957	very long-chain fatty acid-CoA ligase activity	1/48	9/16967	0.0251808	0.0782404	0.0470168	SLC27A2	1	MF
GO:0032052	bile acid binding	1/48	9/16967	0.0251808	0.0782404	0.0470168	FABP1	1	MF
GO:0042175	nuclear outer membrane-endoplasmic reticulum membrane network	7/49	1026/18675	0.0169058	0.0797605	0.0597747	NAT8B/CYB5A/UGT2B11/SLC27A2/CYP4F2/NAT8/CYP4F3	7	CC
GO:0019748	secondary metabolic process	2/48	63/17910	0.0123796	0.0804676	0.0606555	DDC/ABCC2	2	BP
GO:0071277	cellular response to calcium ion	2/48	63/17910	0.0123796	0.0804676	0.0606555	DPEP1/CAPN3	2	BP
GO:0015909	long-chain fatty acid transport	2/48	64/17910	0.0127573	0.0815988	0.0615082	FABP1/SLC27A2	2	BP
GO:0002034	regulation of blood vessel diameter by renin-angiotensin	1/48	5/17910	0.0133302	0.0815988	0.0615082	SERPINF2	1	BP
GO:0003072	renal control of peripheral vascular resistance involved in regulation of systemic arterial blood pressure	1/48	5/17910	0.0133302	0.0815988	0.0615082	SERPINF2	1	BP
GO:0006072	glycerol-3-phosphate metabolic process	1/48	5/17910	0.0133302	0.0815988	0.0615082	GK	1	BP
GO:0006537	glutamate biosynthetic process	1/48	5/17910	0.0133302	0.0815988	0.0615082	GLUD1	1	BP
GO:0006824	cobalt ion transport	1/48	5/17910	0.0133302	0.0815988	0.0615082	TCN2	1	BP
GO:0042435	indole-containing compound biosynthetic process	1/48	5/17910	0.0133302	0.0815988	0.0615082	DDC	1	BP
GO:0043415	positive regulation of skeletal muscle tissue regeneration	1/48	5/17910	0.0133302	0.0815988	0.0615082	CAPN3	1	BP
GO:0045329	carnitine biosynthetic process	1/48	5/17910	0.0133302	0.0815988	0.0615082	ACADM	1	BP
GO:0046219	indolalkylamine biosynthetic process	1/48	5/17910	0.0133302	0.0815988	0.0615082	DDC	1	BP
GO:1901162	primary amino compound biosynthetic process	1/48	5/17910	0.0133302	0.0815988	0.0615082	DDC	1	BP
GO:2000048	negative regulation of cell-cell adhesion mediated by cadherin	1/48	5/17910	0.0133302	0.0815988	0.0615082	PLG	1	BP
GO:0003996	acyl-CoA ligase activity	1/48	10/16967	0.0279401	0.0828677	0.0497975	SLC27A2	1	MF
GO:0016801	hydrolase activity, acting on ether bonds	1/48	10/16967	0.0279401	0.0828677	0.0497975	EPHX2	1	MF
GO:0031404	chloride ion binding	1/48	10/16967	0.0279401	0.0828677	0.0497975	SLC22A6	1	MF
GO:0031419	cobalamin binding	1/48	10/16967	0.0279401	0.0828677	0.0497975	TCN2	1	MF
GO:0070852	cell body fiber	1/49	7/18675	0.0182258	0.0838385	0.0628309	ASS1	1	CC
GO:0044272	sulfur compound biosynthetic process	3/48	190/17910	0.0143259	0.0872704	0.0657834	GSTA2/BHMT/GSTA1	3	BP
GO:0008509	anion transmembrane transporter activity	3/48	240/16967	0.0303149	0.0873025	0.0524625	SLC22A6/SLC7A8/ABCC2	3	MF
GO:0003995	acyl-CoA dehydrogenase activity	1/48	11/16967	0.0306917	0.0873025	0.0524625	ACADM	1	MF
GO:0004467	long-chain fatty acid-CoA ligase activity	1/48	11/16967	0.0306917	0.0873025	0.0524625	SLC27A2	1	MF
GO:0009055	electron transfer activity	2/48	97/16967	0.0307733	0.0873025	0.0524625	CYB5A/ALDH2	2	MF
GO:0046943	carboxylic acid transmembrane transporter activity	2/48	98/16967	0.0313586	0.0880064	0.0528855	SLC7A8/ABCC2	2	MF
GO:0005342	organic acid transmembrane transporter activity	2/48	99/16967	0.0319484	0.0887077	0.0533069	SLC7A8/ABCC2	2	MF
GO:0016408	C-acyltransferase activity	1/48	12/16967	0.0334357	0.089966	0.0540631	ACAA1	1	MF
GO:0016863	intramolecular oxidoreductase activity, transposing C=C bonds	1/48	12/16967	0.0334357	0.089966	0.0540631	GSTA1	1	MF
GO:0070403	NAD+ binding	1/48	12/16967	0.0334357	0.089966	0.0540631	GLUD1	1	MF
GO:0005577	fibrinogen complex	1/49	8/18675	0.0208027	0.0908572	0.068091	SERPINF2	1	CC
GO:0031232	extrinsic component of external side of plasma membrane	1/49	8/18675	0.0208027	0.0908572	0.068091	PLG	1	CC
GO:0031090	organelle membrane	13/49	2734/18675	0.0212329	0.0908572	0.068091	ASS1/NAT8B/CYB5A/NDRG1/ACADM/PRODH2/EFHD1/CRAT/SLC27A2/ABCC4/NAT8/GK2/GK	13	CC
GO:0006081	cellular aldehyde metabolic process	2/48	72/17910	0.0159567	0.0936968	0.0706275	ALDH7A1/PRODH2	2	BP
GO:0006531	aspartate metabolic process	1/48	6/17910	0.0159753	0.0936968	0.0706275	ASS1	1	BP
GO:0010757	negative regulation of plasminogen activation	1/48	6/17910	0.0159753	0.0936968	0.0706275	SERPINF2	1	BP
GO:0034201	response to oleic acid	1/48	6/17910	0.0159753	0.0936968	0.0706275	ASS1	1	BP
GO:0042373	vitamin K metabolic process	1/48	6/17910	0.0159753	0.0936968	0.0706275	CYP4F2	1	BP
GO:0055064	chloride ion homeostasis	1/48	6/17910	0.0159753	0.0936968	0.0706275	ABCC2	1	BP
GO:0097264	self proteolysis	1/48	6/17910	0.0159753	0.0936968	0.0706275	CAPN3	1	BP
GO:0098700	neurotransmitter loading into synaptic vesicle	1/48	6/17910	0.0159753	0.0936968	0.0706275	DDC	1	BP
GO:0006605	protein targeting	4/48	364/17910	0.0161713	0.0944073	0.071163	ACAA1/CRAT/SLC27A2/EPHX2	4	BP
GO:0061045	negative regulation of wound healing	2/48	73/17910	0.0163785	0.0951762	0.0717427	PLG/SERPINF2	2	BP
GO:0005452	inorganic anion exchanger activity	1/48	13/16967	0.036172	0.0953626	0.057306	SLC22A6	1	MF
GO:0031432	titin binding	1/48	13/16967	0.036172	0.0953626	0.057306	CAPN3	1	MF
GO:0030193	regulation of blood coagulation	2/48	74/17910	0.016805	0.0969365	0.0730695	PLG/SERPINF2	2	BP
GO:0071705	nitrogen compound transport	11/48	2035/17910	0.0168351	0.0969365	0.0730695	DDC/GLUD1/ACAA1/SLC7A8/CRAT/SLC27A2/TCN2/SMG7/EPHX2/AFM/ABCC2	11	BP
GO:0016616	oxidoreductase activity, acting on the CH-OH group of donors, NAD or NADP as acceptor	2/48	108/16967	0.0374505	0.0977459	0.0587382	SPR/ABCC4	2	MF
GO:1900046	regulation of hemostasis	2/48	75/17910	0.0172362	0.0987946	0.0744702	PLG/SERPINF2	2	BP
GO:0006810	transport	20/48	4785/17910	0.0174659	0.0994555	0.0749683	CYB5A/DDC/SLC22A6/PLG/GLUD1/ACAA1/SLC7A8/SERPINF2/FABP1/CRAT/CRYAA/SLC27A2/CAPN3/CYP4F2/TCN2/SMG7/EPHX2/AFM/ABCC2/ABCC4	20	BP
GO:0006809	nitric oxide biosynthetic process	2/48	76/17910	0.0176721	0.0994555	0.0749683	ASS1/SPR	2	BP
GO:0000052	citrulline metabolic process	1/48	7/17910	0.0186134	0.0994555	0.0749683	ASS1	1	BP
GO:0006729	tetrahydrobiopterin biosynthetic process	1/48	7/17910	0.0186134	0.0994555	0.0749683	SPR	1	BP
GO:0009820	alkaloid metabolic process	1/48	7/17910	0.0186134	0.0994555	0.0749683	DDC	1	BP
GO:0010046	response to mycotoxin	1/48	7/17910	0.0186134	0.0994555	0.0749683	ASS1	1	BP
GO:0014719	skeletal muscle satellite cell activation	1/48	7/17910	0.0186134	0.0994555	0.0749683	CAPN3	1	BP
GO:0032287	peripheral nervous system myelin maintenance	1/48	7/17910	0.0186134	0.0994555	0.0749683	NDRG1	1	BP
GO:0043102	amino acid salvage	1/48	7/17910	0.0186134	0.0994555	0.0749683	BHMT	1	BP
GO:0046146	tetrahydrobiopterin metabolic process	1/48	7/17910	0.0186134	0.0994555	0.0749683	SPR	1	BP
GO:0052646	alditol phosphate metabolic process	1/48	7/17910	0.0186134	0.0994555	0.0749683	GK	1	BP
GO:0052697	xenobiotic glucuronidation	1/48	7/17910	0.0186134	0.0994555	0.0749683	UGT2B11	1	BP
GO:0071265	L-methionine biosynthetic process	1/48	7/17910	0.0186134	0.0994555	0.0749683	BHMT	1	BP
GO:0071267	L-methionine salvage	1/48	7/17910	0.0186134	0.0994555	0.0749683	BHMT	1	BP
GO:0071475	cellular hyperosmotic salinity response	1/48	7/17910	0.0186134	0.0994555	0.0749683	EFHD1	1	BP
GO:0071692	protein localization to extracellular region	1/48	7/17910	0.0186134	0.0994555	0.0749683	AFM	1	BP
GO:0015645	fatty acid ligase activity	1/48	14/16967	0.0389008	0.0995403	0.0598165	SLC27A2	1	MF
GO:0070006	metalloaminopeptidase activity	1/48	14/16967	0.0389008	0.0995403	0.0598165	XPNPEP2	1	MF
GO:0031091	platelet alpha granule	2/49	91/18675	0.0238109	0.0995727	0.0746225	PLG/SERPINF2	2	CC

## Sheet: P-Mod_KEGG
ID	Description	GeneRatio	BgRatio	pvalue	p.adjust	qvalue	geneID	Count	one_type	two_type
hsa01100	Metabolic pathways	24/36	1439/7914	1.89468e-10	1.34522e-08	7.37929e-09	ASS1/NAT8B/GSTA2/ALDH2/BHMT/DDC/GLUD1/ACSM2A/ALDH7A1/PCK2/ACADM/PRODH2/ACAA1/UGT2B11/CYP4F2/GLYAT/EPHX2/SPR/ASL/NAT8/GSTA1/CYP4F3/GK2/GK	24	Metabolism	Global and overview maps
hsa03320	PPAR signaling pathway	7/36	76/7914	3.7979e-08	1.34826e-06	7.39592e-07	PCK2/ACADM/ACAA1/FABP1/SLC27A2/GK2/GK	7	Organismal Systems	Endocrine system
hsa00071	Fatty acid degradation	4/36	44/7914	4.30104e-05	0.00101791	0.00055838	ALDH2/ALDH7A1/ACADM/ACAA1	4	Metabolism	Lipid metabolism
hsa00280	Valine, leucine and isoleucine degradation	4/36	48/7914	6.08562e-05	0.0010802	0.000592547	ALDH2/ALDH7A1/ACADM/ACAA1	4	Metabolism	Amino acid metabolism
hsa00220	Arginine biosynthesis	3/36	21/7914	0.000108694	0.00132458	0.000726604	ASS1/GLUD1/ASL	3	Metabolism	Amino acid metabolism
hsa00480	Glutathione metabolism	4/36	56/7914	0.000111936	0.00132458	0.000726604	NAT8B/GSTA2/NAT8/GSTA1	4	Metabolism	Metabolism of other amino acids
hsa00561	Glycerolipid metabolism	4/36	61/7914	0.00015649	0.00158725	0.000870694	ALDH2/ALDH7A1/GK2/GK	4	Metabolism	Lipid metabolism
hsa00053	Ascorbate and aldarate metabolism	3/36	27/7914	0.000234603	0.0020821	0.00114214	ALDH2/ALDH7A1/UGT2B11	3	Metabolism	Carbohydrate metabolism
hsa04146	Peroxisome	4/36	83/7914	0.000513207	0.00395325	0.00216857	ACAA1/CRAT/SLC27A2/EPHX2	4	Cellular Processes	Transport and catabolism
hsa00250	Alanine, aspartate and glutamate metabolism	3/36	36/7914	0.000556796	0.00395325	0.00216857	ASS1/GLUD1/ASL	3	Metabolism	Amino acid metabolism
hsa00620	Pyruvate metabolism	3/36	39/7914	0.00070604	0.00455717	0.00249986	ALDH2/ALDH7A1/PCK2	3	Metabolism	Carbohydrate metabolism
hsa00380	Tryptophan metabolism	3/36	42/7914	0.000878632	0.00519857	0.0028517	ALDH2/DDC/ALDH7A1	3	Metabolism	Amino acid metabolism
hsa00330	Arginine and proline metabolism	3/36	50/7914	0.00146314	0.00799101	0.00438351	ALDH2/ALDH7A1/PRODH2	3	Metabolism	Amino acid metabolism
hsa00360	Phenylalanine metabolism	2/36	17/7914	0.0026213	0.0132938	0.00729235	DDC/GLYAT	2	Metabolism	Amino acid metabolism
hsa00590	Arachidonic acid metabolism	3/36	63/7914	0.00284681	0.0134749	0.00739171	CYP4F2/EPHX2/CYP4F3	3	Metabolism	Lipid metabolism
hsa00010	Glycolysis / Gluconeogenesis	3/36	68/7914	0.00353727	0.0156966	0.00861046	ALDH2/ALDH7A1/PCK2	3	Metabolism	Carbohydrate metabolism
hsa00982	Drug metabolism - cytochrome P450	3/36	72/7914	0.00415746	0.0163639	0.00897647	GSTA2/UGT2B11/GSTA1	3	Metabolism	Xenobiotics biodegradation and metabolism
hsa01524	Platinum drug resistance	3/36	73/7914	0.00432218	0.0163639	0.00897647	GSTA2/ABCC2/GSTA1	3	Human Diseases	Drug resistance: antineoplastic
hsa00340	Histidine metabolism	2/36	23/7914	0.00479356	0.0163639	0.00897647	ALDH2/ALDH7A1	2	Metabolism	Amino acid metabolism
hsa04964	Proximal tubule bicarbonate reclamation	2/36	23/7914	0.00479356	0.0163639	0.00897647	GLUD1/PCK2	2	Organismal Systems	Excretory system
hsa00980	Metabolism of xenobiotics by cytochrome P450	3/36	76/7914	0.00484002	0.0163639	0.00897647	GSTA2/UGT2B11/GSTA1	3	Metabolism	Xenobiotics biodegradation and metabolism
hsa00983	Drug metabolism - other enzymes	3/36	79/7914	0.00539393	0.0174077	0.00954907	GSTA2/UGT2B11/GSTA1	3	Metabolism	Xenobiotics biodegradation and metabolism
hsa05204	Chemical carcinogenesis	3/36	82/7914	0.00598462	0.0184743	0.0101341	GSTA2/UGT2B11/GSTA1	3	Human Diseases	Cancer: overview
hsa01523	Antifolate resistance	2/36	31/7914	0.0086117	0.0254763	0.0139751	ABCC2/ABCC4	2	Human Diseases	Drug resistance: antineoplastic
hsa00410	beta-Alanine metabolism	2/36	33/7914	0.00972294	0.0276131	0.0151473	ALDH2/ALDH7A1	2	Metabolism	Metabolism of other amino acids
hsa00260	Glycine, serine and threonine metabolism	2/36	40/7914	0.0140805	0.0384505	0.0210922	BHMT/ALDH7A1	2	Metabolism	Amino acid metabolism
hsa02010	ABC transporters	2/36	45/7914	0.0176196	0.0463329	0.0254161	ABCC2/ABCC4	2	Environmental Information Processing	Membrane transport
hsa00471	D-Glutamine and D-glutamate metabolism	1/36	5/7914	0.0225442	0.0571656	0.0313584	GLUD1	1	Metabolism	Metabolism of other amino acids
hsa05418	Fluid shear stress and atherosclerosis	3/36	139/7914	0.0248142	0.060752	0.0333258	ASS1/GSTA2/GSTA1	3	Human Diseases	Cardiovascular disease
hsa01212	Fatty acid metabolism	2/36	57/7914	0.0274561	0.0649795	0.0356448	ACADM/ACAA1	2	Metabolism	Global and overview maps
hsa00310	Lysine degradation	2/36	61/7914	0.031128	0.0712931	0.0391081	ALDH2/ALDH7A1	2	Metabolism	Amino acid metabolism
hsa04976	Bile secretion	2/36	72/7914	0.0421499	0.0935202	0.0513009	ABCC2/ABCC4	2	Organismal Systems	Digestive system
hsa01230	Biosynthesis of amino acids	2/36	75/7914	0.0453769	0.097629	0.0535548	ASS1/ASL	2	Metabolism	Global and overview maps

## Sheet: P-Mod_Reactome
Description	GeneRatio	BgRatio	pvalue	p.adjust	qvalue	geneID	Count
BIOLOGICAL_OXIDATIONS	9/41	222/10968	9.67719e-08	1.19997e-05	7.74175e-06	GSTA2/ALDH2/ACSM2A/DPEP1/UGT2B11/CYP4F2/GLYAT/GSTA1/CYP4F3	9
FATTY_ACID_METABOLISM	8/41	177/10968	2.38187e-07	1.47676e-05	9.52746e-06	DPEP1/ACADM/ACAA1/CRAT/SLC27A2/CYP4F2/EPHX2/CYP4F3	8
METABOLISM_OF_LIPIDS	12/41	741/10968	1.05467e-05	0.000350778	0.000226309	DPEP1/ACADM/ACAA1/FABP1/CRAT/SLC27A2/CYP4F2/EPHX2/GK3P/CYP4F3/GK2/GK	12
TRIGLYCERIDE_METABOLISM	4/41	38/10968	1.13154e-05	0.000350778	0.000226309	FABP1/GK3P/GK2/GK	4
TRIGLYCERIDE_BIOSYNTHESIS	3/41	14/10968	1.71522e-05	0.000425374	0.000274435	GK3P/GK2/GK	3
HEME_DEGRADATION	3/41	15/10968	2.13846e-05	0.000441948	0.000285128	FABP1/ABCC2/GSTA1	3
PHASE_II_CONJUGATION_OF_COMPOUNDS	5/41	109/10968	4.98252e-05	0.000882618	0.000569431	GSTA2/ACSM2A/UGT2B11/GLYAT/GSTA1	5
SYNTHESIS_OF_LEUKOTRIENES_LT_AND_EOXINS_EX	3/41	21/10968	6.15417e-05	0.000908289	0.000585993	DPEP1/CYP4F2/CYP4F3	3
ARACHIDONIC_ACID_METABOLISM	4/41	59/10968	6.59242e-05	0.000908289	0.000585993	DPEP1/CYP4F2/EPHX2/CYP4F3	4
PEROXISOMAL_PROTEIN_IMPORT	4/41	63/10968	8.53551e-05	0.0010584	0.000682841	ACAA1/CRAT/SLC27A2/EPHX2	4
METABOLISM_OF_PORPHYRINS	3/41	27/10968	0.000133253	0.00150212	0.00096911	FABP1/ABCC2/GSTA1	3
PEROXISOMAL_LIPID_METABOLISM	3/41	29/10968	0.000165601	0.00171121	0.00110401	ACAA1/CRAT/SLC27A2	3
CHOLINE_CATABOLISM	2/41	6/10968	0.00020258	0.00193231	0.00124665	BHMT/ALDH7A1	2
PROTEIN_LOCALIZATION	5/41	164/10968	0.000341034	0.00302059	0.00194877	CYB5A/ACAA1/CRAT/SLC27A2/EPHX2	5
METABOLISM_OF_AMINO_ACIDS_AND_DERIVATIVES	7/41	374/10968	0.000418244	0.00345748	0.00223063	ASS1/BHMT/DDC/GLUD1/ALDH7A1/PRODH2/ASL	7
AMINO_ACID_CONJUGATION	2/41	9/10968	0.000482747	0.00374129	0.00241374	ACSM2A/GLYAT	2
UREA_CYCLE	2/41	10/10968	0.000602005	0.0043911	0.00283297	ASS1/ASL	2
MISCELLANEOUS_SUBSTRATES	2/41	12/10968	0.000878767	0.00573511	0.00370007	CYP4F2/CYP4F3	2
EICOSANOIDS	2/41	12/10968	0.000878767	0.00573511	0.00370007	CYP4F2/CYP4F3	2
DISSOLUTION_OF_FIBRIN_CLOT	2/41	13/10968	0.00103609	0.00642374	0.00414435	PLG/SERPINF2	2
FATTY_ACIDS	2/41	15/10968	0.00138814	0.00819666	0.00528817	CYP4F2/CYP4F3	2
PHASE_I_FUNCTIONALIZATION_OF_COMPOUNDS	3/41	106/10968	0.00716529	0.0403862	0.0260556	ALDH2/CYP4F2/CYP4F3	3
GLUTATHIONE_CONJUGATION	2/41	36/10968	0.00792596	0.0427312	0.0275685	GSTA2/GSTA1	2
RESPONSE_TO_ELEVATED_PLATELET_CYTOSOLIC_CA2	3/41	132/10968	0.0130161	0.0672497	0.0433869	PLG/SERPINF2/ABCC4	3
BETA_OXIDATION_OF_OCTANOYL_COA_TO_HEXANOYL_COA	1/41	5/10968	0.0185549	0.085215	0.0549774	ACADM	1
SEROTONIN_AND_MELATONIN_BIOSYNTHESIS	1/41	5/10968	0.0185549	0.085215	0.0549774	DDC	1
ORGANIC_ANION_TRANSPORT	1/41	5/10968	0.0185549	0.085215	0.0549774	SLC22A6	1
MITOCHONDRIAL_FATTY_ACID_BETA_OXIDATION_OF_UNSATURATED_FATTY_ACIDS	1/41	6/10968	0.0222253	0.0889014	0.0573557	ACADM	1
BETA_OXIDATION_OF_DECANOYL_COA_TO_OCTANOYL_COA_COA	1/41	6/10968	0.0222253	0.0889014	0.0573557	ACADM	1
CONJUGATION_OF_BENZOATE_WITH_GLYCINE	1/41	6/10968	0.0222253	0.0889014	0.0573557	GLYAT	1
ALPHA_OXIDATION_OF_PHYTANATE	1/41	6/10968	0.0222253	0.0889014	0.0573557	SLC27A2	1
CYTOCHROME_P450_ARRANGED_BY_SUBSTRATE_TYPE	2/41	66/10968	0.0251514	0.0943947	0.0608998	CYP4F2/CYP4F3	2
TYSND1_CLEAVES_PEROXISOMAL_PROTEINS	1/41	7/10968	0.0258824	0.0943947	0.0608998	ACAA1	1
LTC4_CYSLTR_MEDIATED_IL4_PRODUCTION	1/41	7/10968	0.0258824	0.0943947	0.0608998	DPEP1	1
BIOSYNTHESIS_OF_MARESINS	1/41	8/10968	0.0295261	0.0989524	0.0638403	EPHX2	1
VITAMIN_C_ASCORBATE_METABOLISM	1/41	8/10968	0.0295261	0.0989524	0.0638403	CYB5A	1
SYNTHESIS_OF_EPOXY_EET_AND_DIHYDROXYEICOSATRIENOIC_ACIDS_DHET	1/41	8/10968	0.0295261	0.0989524	0.0638403	EPHX2	1

## Sheet: R-Mod_GO
ID	Description	GeneRatio	BgRatio	pvalue	p.adjust	qvalue	geneID	Count	ONT
GO:0006955	immune response	67/93	2148/17910	2.55674e-41	6.28447e-38	3.99659e-38	HLA-DRA/HLA-A/HLA-DPA1/SERPING1/IGHM/HLA-DPB1/IFITM1/IFI30/STAT1/TYROBP/CD14/HLA-E/LYZ/IL23A/HLA-DQA1/TRAC/C1QB/PSME2/HLA-DRB4/HLA-DMA/HLA-DMB/BTN3A1/LCP1/CORO1A/PTPRC/C1R/GMFG/TAP1/PSMB10/PSMB9/CD53/FCER1G/MYD88/THEMIS2/GBP1/PSMB8/FCGR3A/CCL5/RAB31/UBD/SECTM1/CASP4/NCF2/CD48/ITGB2/ISG20/GZMA/ICAM3/CD247/FCN1/CLEC2B/LY96/CASP1/FCGR3B/SELL/ADAMDEC1/CD3D/BIRC3/LCP2/FCGR2A/MNDA/LEF1/RGS1/SLAMF1/KLRC…	67	BP
GO:0002376	immune system process	74/93	3063/17910	7.8028e-40	9.58964e-37	6.09851e-37	HLA-DRA/HLA-A/HLA-DPA1/SERPING1/IGHM/HLA-DPB1/IFITM1/IFI30/STAT1/TYROBP/CD14/HLA-E/LYZ/IL23A/CXCL9/HLA-DQA1/TRAC/C1QB/PSME2/HLA-DRB4/HLA-DMA/HLA-DMB/BTN3A1/LCP1/CORO1A/PTPRC/C1R/GMFG/HCLS1/TAP1/PSMB10/PSMB9/CD53/CXCR4/FCER1G/MYD88/THEMIS2/GBP1/PSMB8/FCGR3A/CCL5/RAB31/UBD/SECTM1/CASP4/NCF2/CD48/ITGB2/ISG20/GZMA/ICAM3/CD247/FCN1/CLEC2B/LY96/CASP1/PLEK/FCGR3B/SELL/ADAMDEC1/CD3D/EVI2B/RASSF2/BIRC3/LC…	74	BP
GO:0050776	regulation of immune response	44/93	1033/17910	5.93435e-30	4.86221e-27	3.09211e-27	HLA-DRA/HLA-A/HLA-DPA1/SERPING1/HLA-DPB1/IFITM1/STAT1/TYROBP/CD14/HLA-E/IL23A/HLA-DQA1/TRAC/C1QB/PSME2/HLA-DRB4/HLA-DMB/BTN3A1/PTPRC/C1R/PSMB10/PSMB9/FCER1G/MYD88/THEMIS2/GBP1/PSMB8/FCGR3A/CCL5/CD48/ITGB2/ICAM3/CD247/FCN1/CLEC2B/LY96/SELL/CD3D/BIRC3/LCP2/FCGR2A/MNDA/KLRC1/PTPN22	44	BP
GO:0002682	regulation of immune system process	50/93	1570/17910	9.97256e-29	6.12814e-26	3.89717e-26	HLA-DRA/HLA-A/HLA-DPA1/SERPING1/HLA-DPB1/IFITM1/STAT1/TYROBP/CD14/HLA-E/IL23A/HLA-DQA1/TRAC/C1QB/PSME2/HLA-DRB4/HLA-DMB/BTN3A1/CORO1A/PTPRC/C1R/HCLS1/PSMB10/PSMB9/FCER1G/MYD88/THEMIS2/GBP1/PSMB8/FCGR3A/CCL5/CD48/ITGB2/ICAM3/CD247/FCN1/CLEC2B/LY96/SELL/CD3D/EVI2B/RASSF2/BIRC3/LCP2/FCGR2A/MNDA/LEF1/KLRC1/PTPN22/GPR183	50	BP
GO:0002684	positive regulation of immune system process	43/93	1087/17910	7.12219e-28	3.50127e-25	2.22662e-25	HLA-DRA/HLA-DPA1/SERPING1/HLA-DPB1/STAT1/TYROBP/CD14/HLA-E/IL23A/HLA-DQA1/TRAC/C1QB/PSME2/HLA-DRB4/HLA-DMB/BTN3A1/CORO1A/PTPRC/C1R/HCLS1/PSMB10/PSMB9/FCER1G/MYD88/THEMIS2/GBP1/PSMB8/FCGR3A/CCL5/ITGB2/ICAM3/CD247/FCN1/LY96/CD3D/EVI2B/BIRC3/LCP2/FCGR2A/MNDA/LEF1/PTPN22/GPR183	43	BP
GO:0006952	defense response	50/93	1681/17910	2.40192e-27	9.83988e-25	6.25764e-25	HLA-DRA/HLA-A/HLA-DPA1/SERPING1/IGHM/HLA-DPB1/IFITM1/IFI30/TIMP1/STAT1/TYROBP/CD14/HLA-E/LYZ/IL23A/CXCL9/HLA-DQA1/C1QB/PSME2/HLA-DRB4/PTPRCAP/CORO1A/PTPRC/C1R/TAP1/PSMB10/PSMB9/CXCR4/FCER1G/MYD88/THEMIS2/GBP1/PSMB8/ACKR1/CCL5/UBD/CD163/CASP4/NCF2/CD48/ITGB2/ISG20/ICAM3/FCN1/LY96/CASP1/BIRC3/MNDA/SLAMF1/PTPN22	50	BP
GO:0045087	innate immune response	39/93	893/17910	1.36616e-26	4.79717e-24	3.05074e-24	HLA-DRA/HLA-A/HLA-DPA1/SERPING1/IGHM/HLA-DPB1/IFITM1/IFI30/STAT1/TYROBP/CD14/HLA-E/IL23A/HLA-DQA1/C1QB/PSME2/HLA-DRB4/CORO1A/C1R/PSMB10/PSMB9/FCER1G/MYD88/GBP1/PSMB8/CCL5/UBD/CASP4/NCF2/ITGB2/ISG20/ICAM3/FCN1/LY96/CASP1/BIRC3/MNDA/SLAMF1/PTPN22	39	BP
GO:0050778	positive regulation of immune response	36/93	809/17910	1.16648e-24	3.584e-22	2.27923e-22	HLA-DRA/HLA-DPA1/SERPING1/HLA-DPB1/CD14/HLA-E/IL23A/HLA-DQA1/TRAC/C1QB/PSME2/HLA-DRB4/HLA-DMB/BTN3A1/PTPRC/C1R/PSMB10/PSMB9/FCER1G/MYD88/THEMIS2/GBP1/PSMB8/FCGR3A/CCL5/ITGB2/ICAM3/CD247/FCN1/LY96/CD3D/BIRC3/LCP2/FCGR2A/MNDA/PTPN22	36	BP
GO:0002253	activation of immune response	32/93	647/17910	3.6446e-23	9.9538e-21	6.33009e-21	HLA-DRA/HLA-DPA1/SERPING1/HLA-DPB1/CD14/HLA-DQA1/TRAC/C1QB/PSME2/HLA-DRB4/BTN3A1/PTPRC/C1R/PSMB10/PSMB9/FCER1G/MYD88/THEMIS2/GBP1/PSMB8/FCGR3A/ITGB2/ICAM3/CD247/FCN1/LY96/CD3D/BIRC3/LCP2/FCGR2A/MNDA/PTPN22	32	BP
GO:0002757	immune response-activating signal transduction	29/93	567/17910	2.51218e-21	6.17495e-19	3.92694e-19	HLA-DRA/HLA-DPA1/HLA-DPB1/CD14/HLA-DQA1/TRAC/PSME2/HLA-DRB4/BTN3A1/PTPRC/PSMB10/PSMB9/FCER1G/MYD88/THEMIS2/GBP1/PSMB8/FCGR3A/ITGB2/ICAM3/CD247/FCN1/LY96/CD3D/BIRC3/LCP2/FCGR2A/MNDA/PTPN22	29	BP
GO:0002764	immune response-regulating signaling pathway	29/93	603/17910	1.37658e-20	3.07603e-18	1.95619e-18	HLA-DRA/HLA-DPA1/HLA-DPB1/CD14/HLA-DQA1/TRAC/PSME2/HLA-DRB4/BTN3A1/PTPRC/PSMB10/PSMB9/FCER1G/MYD88/THEMIS2/GBP1/PSMB8/FCGR3A/ITGB2/ICAM3/CD247/FCN1/LY96/CD3D/BIRC3/LCP2/FCGR2A/MNDA/PTPN22	29	BP
GO:0034097	response to cytokine	37/93	1167/17910	2.56988e-20	5.26397e-18	3.34761e-18	HLA-DRA/HLA-A/HLA-DPA1/HLA-DPB1/IFITM1/IFI30/TIMP1/STAT1/CD14/HLA-E/IL23A/HLA-DQA1/LAPTM5/PSME2/HLA-DRB4/LCP1/CORO1A/PTPRC/HCLS1/PSMB10/PSMB9/CXCR4/FCER1G/MYD88/GBP1/PSMB8/ACKR1/CCL5/UBD/CASP4/ITGB2/ISG20/CASP1/BIRC3/MNDA/LEF1/CXCL11	37	BP
GO:0007166	cell surface receptor signaling pathway	53/93	2831/17910	1.00614e-19	1.90238e-17	1.20981e-17	HLA-DRA/HLA-A/HLA-DPA1/HLA-DPB1/IFITM1/IFI30/TIMP1/STAT1/TYROBP/CD14/HLA-E/IL23A/HLA-DQA1/TRAC/PSME2/HLA-DRB4/BTN3A1/LCP1/GIPR/CORO1A/PTPRC/PSMB10/PSMB9/CXCR4/FCER1G/MYD88/THEMIS2/GBP1/PSMB8/FCGR3A/ACKR1/CCL5/CASP4/NCF2/ITGB2/ISG20/ICAM3/CD247/FCN1/LY96/CASP1/PLEK/CD3D/RASSF2/BIRC3/LCP2/FCGR2A/MNDA/LEF1/SLAMF1/KLRC1/CXCL11/PTPN22	53	BP
GO:0071345	cellular response to cytokine stimulus	35/93	1084/17910	2.18281e-19	3.83239e-17	2.4372e-17	HLA-DRA/HLA-A/HLA-DPA1/HLA-DPB1/IFITM1/IFI30/TIMP1/STAT1/HLA-E/IL23A/HLA-DQA1/LAPTM5/PSME2/HLA-DRB4/LCP1/CORO1A/PTPRC/HCLS1/PSMB10/PSMB9/CXCR4/FCER1G/MYD88/GBP1/PSMB8/ACKR1/CCL5/CASP4/ITGB2/ISG20/CASP1/BIRC3/MNDA/LEF1/CXCL11	35	BP
GO:0002429	immune response-activating cell surface receptor signaling pathway	24/93	399/17910	2.99768e-19	4.9122e-17	3.1239e-17	HLA-DRA/HLA-DPA1/HLA-DPB1/HLA-DQA1/TRAC/PSME2/HLA-DRB4/BTN3A1/PTPRC/PSMB10/PSMB9/FCER1G/THEMIS2/GBP1/PSMB8/FCGR3A/ICAM3/CD247/FCN1/CD3D/LCP2/FCGR2A/MNDA/PTPN22	24	BP
GO:0048583	regulation of response to stimulus	63/93	4275/17910	3.55845e-19	5.46667e-17	3.47651e-17	HLA-DRA/HLA-A/HLA-DPA1/SERPING1/HLA-DPB1/IFITM1/TIMP1/STAT1/TYROBP/CD14/HLA-E/IL23A/CXCL9/HLA-DQA1/TRAC/C1QB/PSME2/HLA-DRB4/HLA-DMB/BTN3A1/GIPR/PTPRC/C1R/GMFG/HCLS1/PSMB10/PSMB9/CXCR4/FCER1G/MYD88/THEMIS2/GBP1/PSMB8/FCGR3A/CCL5/UBD/SECTM1/ARHGAP25/CASP4/CD48/ITGB2/ICAM3/CD247/FCN1/CLEC2B/LY96/CASP1/PLEK/SELL/CD3D/RASSF2/BIRC3/LCP2/FCGR2A/MNDA/LEF1/RGS1/SLAMF1/BARD1/KLRC1/CXCL11/PTPN22/GPR183	63	BP
GO:0019221	cytokine-mediated signaling pathway	30/93	764/17910	7.81407e-19	1.12982e-16	7.18507e-17	HLA-DRA/HLA-A/HLA-DPA1/HLA-DPB1/IFITM1/IFI30/TIMP1/STAT1/HLA-E/IL23A/HLA-DQA1/PSME2/HLA-DRB4/LCP1/PTPRC/PSMB10/PSMB9/CXCR4/FCER1G/MYD88/GBP1/PSMB8/ACKR1/CCL5/CASP4/ITGB2/ISG20/CASP1/BIRC3/CXCL11	30	BP
GO:0050852	T cell receptor signaling pathway	18/93	180/17910	1.74808e-18	2.3871e-16	1.51807e-16	HLA-DRA/HLA-DPA1/HLA-DPB1/HLA-DQA1/TRAC/PSME2/HLA-DRB4/BTN3A1/PTPRC/PSMB10/PSMB9/THEMIS2/GBP1/PSMB8/CD247/CD3D/LCP2/PTPN22	18	BP
GO:0002768	immune response-regulating cell surface receptor signaling pathway	24/93	434/17910	2.09365e-18	2.70852e-16	1.72248e-16	HLA-DRA/HLA-DPA1/HLA-DPB1/HLA-DQA1/TRAC/PSME2/HLA-DRB4/BTN3A1/PTPRC/PSMB10/PSMB9/FCER1G/THEMIS2/GBP1/PSMB8/FCGR3A/ICAM3/CD247/FCN1/CD3D/LCP2/FCGR2A/MNDA/PTPN22	24	BP
GO:0048584	positive regulation of response to stimulus	47/93	2322/17910	2.35867e-18	2.89881e-16	1.84349e-16	HLA-DRA/HLA-DPA1/SERPING1/HLA-DPB1/CD14/HLA-E/IL23A/HLA-DQA1/TRAC/C1QB/PSME2/HLA-DRB4/HLA-DMB/BTN3A1/GIPR/PTPRC/C1R/HCLS1/PSMB10/PSMB9/CXCR4/FCER1G/MYD88/THEMIS2/GBP1/PSMB8/FCGR3A/CCL5/UBD/SECTM1/CASP4/ITGB2/ICAM3/CD247/FCN1/LY96/CASP1/PLEK/CD3D/RASSF2/BIRC3/LCP2/FCGR2A/MNDA/SLAMF1/PTPN22/GPR183	47	BP
GO:0050851	antigen receptor-mediated signaling pathway	19/93	224/17910	4.12587e-18	4.82923e-16	3.07113e-16	HLA-DRA/HLA-DPA1/HLA-DPB1/HLA-DQA1/TRAC/PSME2/HLA-DRB4/BTN3A1/PTPRC/PSMB10/PSMB9/THEMIS2/GBP1/PSMB8/CD247/CD3D/LCP2/MNDA/PTPN22	19	BP
GO:0006950	response to stress	56/93	3822/17910	4.36674e-16	4.87884e-14	3.10268e-14	HLA-DRA/HLA-A/HLA-DPA1/SERPING1/IGHM/HLA-DPB1/IFITM1/IFI30/TIMP1/STAT1/TYROBP/CD14/HLA-E/LYZ/IL23A/CXCL9/HLA-DQA1/C1QB/PSME2/HLA-DRB4/PTPRCAP/GIPR/CORO1A/PTPRC/C1R/TAP1/PSMB10/UBE2L6/PSMB9/CXCR4/FCER1G/MYD88/THEMIS2/GBP1/PSMB8/ACKR1/CCL5/UBD/CD163/CASP4/NCF2/CD48/ITGB2/ISG20/ICAM3/FCN1/LY96/CASP1/PLEK/RASSF2/BIRC3/LCP2/MNDA/SLAMF1/BARD1/PTPN22	56	BP
GO:0002478	antigen processing and presentation of exogenous peptide antigen	16/93	174/17910	6.2337e-16	6.66193e-14	4.23664e-14	HLA-DRA/HLA-A/HLA-DPA1/HLA-DPB1/IFI30/HLA-E/HLA-DQA1/PSME2/HLA-DRB4/HLA-DMA/HLA-DMB/TAP1/PSMB10/PSMB9/PSMB8/NCF2	16	BP
GO:0019884	antigen processing and presentation of exogenous antigen	16/93	176/17910	7.48572e-16	7.66662e-14	4.87557e-14	HLA-DRA/HLA-A/HLA-DPA1/HLA-DPB1/IFI30/HLA-E/HLA-DQA1/PSME2/HLA-DRB4/HLA-DMA/HLA-DMB/TAP1/PSMB10/PSMB9/PSMB8/NCF2	16	BP
GO:0048002	antigen processing and presentation of peptide antigen	16/93	188/17910	2.14448e-15	2.10845e-13	1.34086e-13	HLA-DRA/HLA-A/HLA-DPA1/HLA-DPB1/IFI30/HLA-E/HLA-DQA1/PSME2/HLA-DRB4/HLA-DMA/HLA-DMB/TAP1/PSMB10/PSMB9/PSMB8/NCF2	16	BP
GO:0002252	immune effector process	32/93	1197/17910	2.75085e-15	2.60061e-13	1.65385e-13	SERPING1/STAT1/TYROBP/CD14/HLA-E/LYZ/IL23A/CXCL9/C1QB/HLA-DMB/LCP1/CORO1A/PTPRC/C1R/GMFG/CD53/FCER1G/GBP1/FCGR3A/RAB31/ITGB2/ISG20/CD247/FCN1/FCGR3B/SELL/BIRC3/FCGR2A/MNDA/LEF1/SLAMF1/GPR183	32	BP
GO:0042611	MHC protein complex	9/95	25/18675	2.95582e-15	8.06939e-13	4.63597e-13	HLA-DRA/HLA-A/HLA-DPA1/HLA-DPB1/HLA-E/HLA-DQA1/HLA-DRB4/HLA-DMA/HLA-DMB	9	CC
GO:0001775	cell activation	33/93	1342/17910	9.74283e-15	8.86959e-13	5.64059e-13	HLA-DPA1/HLA-DPB1/TIMP1/TYROBP/CD14/HLA-E/LYZ/IL23A/HLA-DMB/BTN3A1/LCP1/CORO1A/PTPRC/GMFG/PSMB10/CD53/FCER1G/CCL5/RAB31/UBD/ITGB2/FCN1/PLEK/FCGR3B/SELL/CD3D/LCP2/FCGR2A/MNDA/LEF1/SLAMF1/PTPN22/GPR183	33	BP
GO:0044459	plasma membrane part	42/95	2283/18675	7.6006e-15	1.03748e-12	5.96047e-13	HLA-DRA/HLA-A/HLA-DPA1/HLA-DPB1/TYROBP/CD14/HLA-E/CXCL9/HLA-DQA1/LAPTM5/HLA-DRB4/HLA-DMA/HLA-DMB/LCP1/CORO1A/PTPRC/CD53/FCER1G/CD37/CD52/FCGR3A/RAB31/CD163/ARHGAP25/NCF2/CD48/ITGB2/GZMA/CD247/FCN1/CLEC2B/LY96/PLEK/SELL/CD3D/EVI2B/LCP2/RGS1/KLRC1/PTPN22/CD69/GPR183	42	CC
GO:0045321	leukocyte activation	31/93	1186/17910	1.58966e-14	1.39549e-12	8.87461e-13	HLA-DPA1/HLA-DPB1/TYROBP/CD14/HLA-E/LYZ/IL23A/HLA-DMB/BTN3A1/LCP1/CORO1A/PTPRC/GMFG/PSMB10/CD53/FCER1G/CCL5/RAB31/UBD/ITGB2/FCN1/FCGR3B/SELL/CD3D/LCP2/FCGR2A/MNDA/LEF1/SLAMF1/PTPN22/GPR183	31	BP
GO:0019882	antigen processing and presentation	16/93	220/17910	2.566e-14	2.17491e-12	1.38313e-12	HLA-DRA/HLA-A/HLA-DPA1/HLA-DPB1/IFI30/HLA-E/HLA-DQA1/PSME2/HLA-DRB4/HLA-DMA/HLA-DMB/TAP1/PSMB10/PSMB9/PSMB8/NCF2	16	BP
GO:0044433	cytoplasmic vesicle part	33/95	1450/18675	5.52048e-14	5.02363e-12	2.88614e-12	HLA-DRA/HLA-A/HLA-DPA1/SERPING1/HLA-DPB1/TIMP1/TYROBP/CD14/HLA-E/LYZ/HLA-DQA1/HLA-DRB4/HLA-DMA/HLA-DMB/CORO1A/PTPRC/VOPP1/GMFG/TAP1/SRGN/CD53/FCER1G/MYD88/RAB31/CD163/ITGB2/FCN1/LY96/FCGR3B/SELL/CD3D/FCGR2A/MNDA	33	CC
GO:0034341	response to interferon-gamma	14/93	173/17910	2.76847e-13	2.2683e-11	1.44252e-11	HLA-DRA/HLA-A/HLA-DPA1/HLA-DPB1/IFITM1/IFI30/STAT1/HLA-E/HLA-DQA1/HLA-DRB4/GBP1/CCL5/UBD/CASP1	14	BP
GO:0042613	MHC class II protein complex	7/95	16/18675	7.75768e-13	5.29462e-11	3.04183e-11	HLA-DRA/HLA-DPA1/HLA-DPB1/HLA-DQA1/HLA-DRB4/HLA-DMA/HLA-DMB	7	CC
GO:0031982	vesicle	50/95	3756/18675	1.8939e-12	1.03407e-10	5.94086e-11	HLA-DRA/HLA-A/HLA-DPA1/SERPING1/IGHM/HLA-DPB1/TIMP1/TYROBP/CD14/HLA-E/LYZ/HLA-DQA1/PSME2/HLA-DRB4/HLA-DMA/HLA-DMB/LCP1/CORO1A/PTPRC/VOPP1/C1R/GMFG/TAP1/SRGN/PSMB9/CD53/CXCR4/FCER1G/CD37/MYD88/GBP1/PSMB8/FCGR3A/ACKR1/RAB31/CD163/SECTM1/NCF2/CD48/ITGB2/TGFBI/ICAM3/FCN1/LY96/FCGR3B/SELL/CD3D/FCGR2A/MNDA/SLAMF1	50	CC
GO:0012506	vesicle membrane	23/95	754/18675	2.61662e-12	1.17464e-10	6.74844e-11	HLA-DRA/HLA-A/HLA-DPA1/HLA-DPB1/TYROBP/CD14/HLA-E/HLA-DQA1/HLA-DRB4/CORO1A/PTPRC/VOPP1/TAP1/CD53/FCER1G/GBP1/RAB31/CD163/ITGB2/FCGR3B/SELL/CD3D/FCGR2A	23	CC
GO:0098552	side of membrane	17/95	359/18675	3.01189e-12	1.17464e-10	6.74844e-11	HLA-DRA/HLA-A/HLA-DPA1/HLA-DPB1/CD14/HLA-E/CXCL9/HLA-DQA1/HLA-DRB4/PTPRC/FCGR3A/CD163/ITGB2/FCN1/RGS1/PTPN22/CD69	17	CC
GO:0006909	phagocytosis	16/93	308/17910	4.58441e-12	3.635e-10	2.31167e-10	TYROBP/CD14/CORO1A/PTPRC/FCER1G/MYD88/FCGR3A/RAB31/ARHGAP25/NCF2/ITGB2/ICAM3/CD247/FCN1/FCGR2A/SLAMF1	16	BP
GO:0001816	cytokine production	23/93	765/17910	5.0613e-12	3.88771e-10	2.47238e-10	HLA-DPA1/HLA-DPB1/STAT1/TYROBP/CD14/HLA-E/IL23A/BTN3A1/PTPRC/SRGN/UBE2L6/FCER1G/MYD88/GBP1/CD247/FCN1/LY96/CASP1/BIRC3/LCP2/LEF1/SLAMF1/PTPN22	23	BP
GO:0030659	cytoplasmic vesicle membrane	22/95	735/18675	1.23422e-11	4.21177e-10	2.41972e-10	HLA-DRA/HLA-A/HLA-DPA1/HLA-DPB1/TYROBP/CD14/HLA-E/HLA-DQA1/HLA-DRB4/CORO1A/PTPRC/VOPP1/TAP1/CD53/FCER1G/RAB31/CD163/ITGB2/FCGR3B/SELL/CD3D/FCGR2A	22	CC
GO:0045088	regulation of innate immune response	18/93	440/17910	1.00856e-11	7.51223e-10	4.77738e-10	SERPING1/STAT1/CD14/HLA-E/PSME2/PSMB10/PSMB9/FCER1G/MYD88/PSMB8/CCL5/ITGB2/ICAM3/FCN1/LY96/BIRC3/MNDA/PTPN22	18	BP
GO:0031410	cytoplasmic vesicle	36/95	2179/18675	3.68987e-11	1.04801e-09	6.02095e-10	HLA-DRA/HLA-A/HLA-DPA1/SERPING1/HLA-DPB1/TIMP1/TYROBP/CD14/HLA-E/LYZ/HLA-DQA1/HLA-DRB4/HLA-DMA/HLA-DMB/CORO1A/PTPRC/VOPP1/GMFG/TAP1/SRGN/CD53/CXCR4/FCER1G/MYD88/ACKR1/RAB31/CD163/NCF2/ITGB2/FCN1/LY96/FCGR3B/SELL/CD3D/FCGR2A/MNDA	36	CC
GO:0097708	intracellular vesicle	36/95	2182/18675	3.83886e-11	1.04801e-09	6.02095e-10	HLA-DRA/HLA-A/HLA-DPA1/SERPING1/HLA-DPB1/TIMP1/TYROBP/CD14/HLA-E/LYZ/HLA-DQA1/HLA-DRB4/HLA-DMA/HLA-DMB/CORO1A/PTPRC/VOPP1/GMFG/TAP1/SRGN/CD53/CXCR4/FCER1G/MYD88/ACKR1/RAB31/CD163/NCF2/ITGB2/FCN1/LY96/FCGR3B/SELL/CD3D/FCGR2A/MNDA	36	CC
GO:0071346	cellular response to interferon-gamma	12/93	153/17910	2.246e-11	1.62372e-09	1.0326e-09	HLA-DRA/HLA-A/HLA-DPA1/HLA-DPB1/IFI30/STAT1/HLA-E/HLA-DQA1/HLA-DRB4/GBP1/CCL5/CASP1	12	BP
GO:0046651	lymphocyte proliferation	14/93	244/17910	2.98205e-11	2.09425e-09	1.33183e-09	HLA-DPA1/HLA-DPB1/TYROBP/HLA-E/IL23A/HLA-DMB/BTN3A1/CORO1A/PTPRC/PSMB10/CCL5/MNDA/PTPN22/GPR183	14	BP
GO:0032943	mononuclear cell proliferation	14/93	246/17910	3.32586e-11	2.27082e-09	1.44412e-09	HLA-DPA1/HLA-DPB1/TYROBP/HLA-E/IL23A/HLA-DMB/BTN3A1/CORO1A/PTPRC/PSMB10/CCL5/MNDA/PTPN22/GPR183	14	BP
GO:0002366	leukocyte activation involved in immune response	21/93	684/17910	3.42285e-11	2.27388e-09	1.44607e-09	TYROBP/CD14/LYZ/IL23A/HLA-DMB/LCP1/CORO1A/PTPRC/GMFG/CD53/FCER1G/RAB31/ITGB2/FCN1/FCGR3B/SELL/FCGR2A/MNDA/LEF1/SLAMF1/GPR183	21	BP
GO:0071556	integral component of lumenal side of endoplasmic reticulum membrane	7/95	29/18675	1.00304e-10	2.28192e-09	1.31099e-09	HLA-DRA/HLA-A/HLA-DPA1/HLA-DPB1/HLA-E/HLA-DQA1/HLA-DRB4	7	CC
GO:0098553	lumenal side of endoplasmic reticulum membrane	7/95	29/18675	1.00304e-10	2.28192e-09	1.31099e-09	HLA-DRA/HLA-A/HLA-DPA1/HLA-DPB1/HLA-E/HLA-DQA1/HLA-DRB4	7	CC
GO:0002263	cell activation involved in immune response	21/93	688/17910	3.81477e-11	2.46755e-09	1.56923e-09	TYROBP/CD14/LYZ/IL23A/HLA-DMB/LCP1/CORO1A/PTPRC/GMFG/CD53/FCER1G/RAB31/ITGB2/FCN1/FCGR3B/SELL/FCGR2A/MNDA/LEF1/SLAMF1/GPR183	21	BP
GO:0060333	interferon-gamma-mediated signaling pathway	10/93	91/17910	3.94993e-11	2.48947e-09	1.58317e-09	HLA-DRA/HLA-A/HLA-DPA1/HLA-DPB1/IFI30/STAT1/HLA-E/HLA-DQA1/HLA-DRB4/GBP1	10	BP
GO:0009986	cell surface	20/95	667/18675	1.19522e-10	2.50996e-09	1.442e-09	HLA-DRA/HLA-A/HLA-DPA1/IGHM/HLA-DPB1/TYROBP/CD14/HLA-E/CXCL9/HLA-DMA/PTPRC/CD53/CXCR4/FCER1G/FCGR3A/CD163/ITGB2/FCN1/SLAMF1/CD69	20	CC
GO:0071310	cellular response to organic substance	39/93	2564/17910	7.74959e-11	4.76212e-09	3.02846e-09	HLA-DRA/HLA-A/HLA-DPA1/HLA-DPB1/IFITM1/IFI30/TIMP1/STAT1/CD14/HLA-E/IL23A/HLA-DQA1/LAPTM5/PSME2/HLA-DRB4/LCP1/CORO1A/PTPRC/HCLS1/PSMB10/PSMB9/CXCR4/FCER1G/MYD88/GBP1/PSMB8/ACKR1/CCL5/RAB31/CASP4/ITGB2/ISG20/LY96/CASP1/BIRC3/MNDA/LEF1/CXCL11/PTPN22	39	BP
GO:0045089	positive regulation of innate immune response	16/93	373/17910	8.05877e-11	4.83133e-09	3.07247e-09	CD14/HLA-E/PSME2/PSMB10/PSMB9/FCER1G/MYD88/PSMB8/CCL5/ITGB2/ICAM3/FCN1/LY96/BIRC3/MNDA/PTPN22	16	BP
GO:0070661	leukocyte proliferation	14/93	270/17910	1.14638e-10	6.70904e-09	4.26659e-09	HLA-DPA1/HLA-DPB1/TYROBP/HLA-E/IL23A/HLA-DMB/BTN3A1/CORO1A/PTPRC/PSMB10/CCL5/MNDA/PTPN22/GPR183	14	BP
GO:0030666	endocytic vesicle membrane	11/95	161/18675	5.80303e-10	1.05678e-08	6.07135e-09	HLA-DRA/HLA-A/HLA-DPA1/HLA-DPB1/HLA-E/HLA-DQA1/HLA-DRB4/CORO1A/TAP1/RAB31/CD163	11	CC
GO:0098805	whole membrane	29/95	1586/18675	5.80649e-10	1.05678e-08	6.07135e-09	HLA-DRA/HLA-A/HLA-DPA1/HLA-DPB1/TYROBP/CD14/HLA-E/HLA-DQA1/LAPTM5/HLA-DRB4/HLA-DMA/HLA-DMB/CORO1A/PTPRC/TAP1/CD53/FCER1G/MYD88/RAB31/CD163/CD48/ITGB2/LY96/FCGR3B/SELL/CD3D/BIRC3/LCP2/FCGR2A	29	CC
GO:0042590	antigen processing and presentation of exogenous peptide antigen via MHC class I	9/93	78/17910	2.51168e-10	1.43575e-08	9.13058e-09	HLA-A/IFI30/HLA-E/PSME2/TAP1/PSMB10/PSMB9/PSMB8/NCF2	9	BP
GO:0001817	regulation of cytokine production	20/93	698/17910	3.6601e-10	2.04467e-08	1.3003e-08	HLA-DPA1/HLA-DPB1/STAT1/TYROBP/CD14/HLA-E/IL23A/PTPRC/SRGN/UBE2L6/FCER1G/MYD88/GBP1/FCN1/LY96/CASP1/BIRC3/LEF1/SLAMF1/PTPN22	20	BP
GO:0070887	cellular response to chemical stimulus	42/93	3100/17910	3.87679e-10	2.11759e-08	1.34667e-08	HLA-DRA/HLA-A/HLA-DPA1/HLA-DPB1/IFITM1/IFI30/TIMP1/STAT1/CD14/HLA-E/IL23A/HLA-DQA1/LAPTM5/PSME2/HLA-DRB4/LCP1/CORO1A/PTPRC/HCLS1/PSMB10/PSMB9/CXCR4/FCER1G/MYD88/GBP1/PSMB8/ACKR1/CCL5/RAB31/CASP4/NCF2/ITGB2/ISG20/LY96/CASP1/BIRC3/MNDA/LEF1/CXCL11/PTPN22/CD69/GPR183	42	BP
GO:0046649	lymphocyte activation	19/93	630/17910	4.6119e-10	2.46436e-08	1.5672e-08	HLA-DPA1/HLA-DPB1/TYROBP/HLA-E/IL23A/HLA-DMB/BTN3A1/LCP1/CORO1A/PTPRC/PSMB10/CCL5/ITGB2/CD3D/MNDA/LEF1/SLAMF1/PTPN22/GPR183	19	BP
GO:0050670	regulation of lymphocyte proliferation	12/93	199/17910	4.81606e-10	2.5187e-08	1.60176e-08	HLA-DPA1/HLA-DPB1/TYROBP/HLA-E/IL23A/HLA-DMB/CORO1A/PTPRC/CCL5/MNDA/PTPN22/GPR183	12	BP
GO:0032944	regulation of mononuclear cell proliferation	12/93	200/17910	5.10197e-10	2.61263e-08	1.6615e-08	HLA-DPA1/HLA-DPB1/TYROBP/HLA-E/IL23A/HLA-DMB/CORO1A/PTPRC/CCL5/MNDA/PTPN22/GPR183	12	BP
GO:0010033	response to organic substance	42/93	3138/17910	5.71792e-10	2.8683e-08	1.82408e-08	HLA-DRA/HLA-A/HLA-DPA1/HLA-DPB1/IFITM1/IFI30/TIMP1/STAT1/CD14/HLA-E/IL23A/HLA-DQA1/LAPTM5/PSME2/HLA-DRB4/LCP1/GIPR/CORO1A/PTPRC/HCLS1/SRSF4/PSMB10/PSMB9/CXCR4/FCER1G/MYD88/GBP1/PSMB8/ACKR1/CCL5/RAB31/UBD/CASP4/ITGB2/ISG20/LY96/CASP1/BIRC3/MNDA/LEF1/CXCL11/PTPN22	42	BP
GO:0031347	regulation of defense response	22/93	885/17910	6.08743e-10	2.99258e-08	1.90312e-08	SERPING1/STAT1/CD14/HLA-E/IL23A/C1QB/PSME2/PTPRC/C1R/PSMB10/PSMB9/FCER1G/MYD88/PSMB8/CCL5/ITGB2/ICAM3/FCN1/LY96/BIRC3/MNDA/PTPN22	22	BP
GO:0031349	positive regulation of defense response	17/93	512/17910	1.01335e-09	4.81306e-08	3.06085e-08	CD14/HLA-E/IL23A/PSME2/PSMB10/PSMB9/FCER1G/MYD88/PSMB8/CCL5/ITGB2/ICAM3/FCN1/LY96/BIRC3/MNDA/PTPN22	17	BP
GO:0002218	activation of innate immune response	14/93	319/17910	1.01822e-09	4.81306e-08	3.06085e-08	CD14/PSME2/PSMB10/PSMB9/FCER1G/MYD88/PSMB8/ITGB2/ICAM3/FCN1/LY96/BIRC3/MNDA/PTPN22	14	BP
GO:0070663	regulation of leukocyte proliferation	12/93	214/17910	1.10791e-09	5.13817e-08	3.26761e-08	HLA-DPA1/HLA-DPB1/TYROBP/HLA-E/IL23A/HLA-DMB/CORO1A/PTPRC/CCL5/MNDA/PTPN22/GPR183	12	BP
GO:0042605	peptide antigen binding	7/89	30/16967	1.58622e-10	5.52005e-08	4.02399e-08	HLA-DRA/HLA-A/HLA-DPA1/HLA-DPB1/HLA-E/HLA-DQA1/TAP1	7	MF
GO:0002474	antigen processing and presentation of peptide antigen via MHC class I	9/93	95/17910	1.5059e-09	6.85464e-08	4.35919e-08	HLA-A/IFI30/HLA-E/PSME2/TAP1/PSMB10/PSMB9/PSMB8/NCF2	9	BP
GO:0032940	secretion by cell	27/93	1449/17910	2.67187e-09	1.19408e-07	7.59375e-08	SERPING1/TIMP1/TYROBP/CD14/HLA-E/LYZ/BTN3A1/GIPR/CORO1A/PTPRC/GMFG/SRGN/CD53/FCER1G/GBP1/CCL5/RAB31/ITGB2/FCN1/CASP1/PLEK/FCGR3B/SELL/LCP2/FCGR2A/MNDA/PTPN22	27	BP
GO:0002250	adaptive immune response	17/93	563/17910	4.23276e-09	1.85788e-07	1.18151e-07	SERPING1/IGHM/HLA-E/IL23A/TRAC/C1QB/BTN3A1/PTPRC/C1R/TAP1/FCER1G/CD48/CD247/CD3D/LEF1/SLAMF1/GPR183	17	BP
GO:0002758	innate immune response-activating signal transduction	13/93	298/17910	4.55418e-09	1.96389e-07	1.24893e-07	CD14/PSME2/PSMB10/PSMB9/FCER1G/MYD88/PSMB8/ITGB2/ICAM3/FCN1/LY96/BIRC3/PTPN22	13	BP
GO:0012507	ER to Golgi transport vesicle membrane	7/95	55/18675	1.17133e-08	1.99858e-07	1.14821e-07	HLA-DRA/HLA-A/HLA-DPA1/HLA-DPB1/HLA-E/HLA-DQA1/HLA-DRB4	7	CC
GO:0002479	antigen processing and presentation of exogenous peptide antigen via MHC class I, TAP-dependent	8/93	75/17910	4.93685e-09	2.0922e-07	1.33053e-07	HLA-A/HLA-E/PSME2/TAP1/PSMB10/PSMB9/PSMB8/NCF2	8	BP
GO:0002443	leukocyte mediated immunity	20/93	814/17910	5.16969e-09	2.15374e-07	1.36967e-07	SERPING1/TYROBP/CD14/HLA-E/LYZ/IL23A/C1QB/CORO1A/PTPRC/C1R/GMFG/CD53/FCER1G/RAB31/ITGB2/FCN1/FCGR3B/SELL/FCGR2A/MNDA	20	BP
GO:0002274	myeloid leukocyte activation	18/93	652/17910	5.67377e-09	2.32435e-07	1.47817e-07	TYROBP/CD14/LYZ/PTPRC/GMFG/CD53/FCER1G/CCL5/RAB31/UBD/ITGB2/FCN1/FCGR3B/SELL/LCP2/FCGR2A/MNDA/SLAMF1	18	BP
GO:0042110	T cell activation	15/93	443/17910	8.3933e-09	3.38209e-07	2.15083e-07	HLA-DPA1/HLA-DPB1/HLA-E/IL23A/HLA-DMB/BTN3A1/LCP1/CORO1A/PTPRC/PSMB10/CCL5/CD3D/LEF1/PTPN22/GPR183	15	BP
GO:0001819	positive regulation of cytokine production	15/93	446/17910	9.1874e-09	3.64236e-07	2.31635e-07	HLA-DPA1/HLA-DPB1/STAT1/TYROBP/CD14/HLA-E/IL23A/PTPRC/FCER1G/MYD88/FCN1/LY96/CASP1/BIRC3/PTPN22	15	BP
GO:0006897	endocytosis	18/93	675/17910	9.71885e-09	3.7919e-07	2.41144e-07	TYROBP/CD14/CORO1A/PTPRC/FCER1G/MYD88/FCGR3A/RAB31/CD163/ARHGAP25/NCF2/APOC1/ITGB2/ICAM3/CD247/FCN1/FCGR2A/SLAMF1	18	BP
GO:0050867	positive regulation of cell activation	13/93	319/17910	1.02875e-08	3.95106e-07	2.51266e-07	HLA-DPA1/HLA-DPB1/TYROBP/HLA-E/IL23A/HLA-DMB/CORO1A/PTPRC/FCER1G/CCL5/ITGB2/PLEK/GPR183	13	BP
GO:0030139	endocytic vesicle	12/95	289/18675	2.61708e-08	4.20272e-07	2.41452e-07	HLA-DRA/HLA-A/HLA-DPA1/HLA-DPB1/HLA-E/HLA-DQA1/HLA-DRB4/CORO1A/TAP1/RAB31/CD163/NCF2	12	CC
GO:0045055	regulated exocytosis	19/93	768/17910	1.19401e-08	4.51518e-07	2.87141e-07	SERPING1/TIMP1/TYROBP/CD14/LYZ/CORO1A/PTPRC/GMFG/SRGN/CD53/FCER1G/RAB31/ITGB2/FCN1/PLEK/FCGR3B/SELL/FCGR2A/MNDA	19	BP
GO:0016192	vesicle-mediated transport	30/93	1899/17910	1.2755e-08	4.75025e-07	3.02091e-07	SERPING1/TIMP1/TYROBP/CD14/LYZ/CORO1A/PTPRC/GMFG/TAP1/SRGN/CD53/FCER1G/MYD88/FCGR3A/CCL5/RAB31/CD163/ARHGAP25/NCF2/APOC1/ITGB2/ICAM3/CD247/FCN1/PLEK/FCGR3B/SELL/FCGR2A/MNDA/SLAMF1	30	BP
GO:0006887	exocytosis	20/93	862/17910	1.35753e-08	4.98032e-07	3.16722e-07	SERPING1/TIMP1/TYROBP/CD14/LYZ/CORO1A/PTPRC/GMFG/SRGN/CD53/FCER1G/CCL5/RAB31/ITGB2/FCN1/PLEK/FCGR3B/SELL/FCGR2A/MNDA	20	BP
GO:0006954	inflammatory response	19/93	784/17910	1.66307e-08	6.01152e-07	3.82301e-07	SERPING1/TIMP1/TYROBP/HLA-E/LYZ/IL23A/C1QB/PTPRC/C1R/CXCR4/FCER1G/MYD88/THEMIS2/CCL5/CD163/CASP4/ITGB2/LY96/BIRC3	19	BP
GO:0050671	positive regulation of lymphocyte proliferation	9/93	125/17910	1.72584e-08	6.14801e-07	3.90981e-07	HLA-DPA1/HLA-DPB1/HLA-E/IL23A/HLA-DMB/CORO1A/PTPRC/CCL5/GPR183	9	BP
GO:0046903	secretion	27/93	1584/17910	1.80015e-08	6.3211e-07	4.01989e-07	SERPING1/TIMP1/TYROBP/CD14/HLA-E/LYZ/BTN3A1/GIPR/CORO1A/PTPRC/GMFG/SRGN/CD53/FCER1G/GBP1/CCL5/RAB31/ITGB2/FCN1/CASP1/PLEK/FCGR3B/SELL/LCP2/FCGR2A/MNDA/PTPN22	27	BP
GO:0032946	positive regulation of mononuclear cell proliferation	9/93	126/17910	1.85075e-08	6.40724e-07	4.07466e-07	HLA-DPA1/HLA-DPB1/HLA-E/IL23A/HLA-DMB/CORO1A/PTPRC/CCL5/GPR183	9	BP
GO:0042102	positive regulation of T cell proliferation	8/93	90/17910	2.12889e-08	7.26779e-07	4.62193e-07	HLA-DPA1/HLA-DPB1/HLA-E/IL23A/HLA-DMB/CORO1A/PTPRC/CCL5	8	BP
GO:0030134	COPII-coated ER to Golgi transport vesicle	7/95	69/18675	5.87778e-08	8.91464e-07	5.12158e-07	HLA-DRA/HLA-A/HLA-DPA1/HLA-DPB1/HLA-E/HLA-DQA1/HLA-DRB4	7	CC
GO:0034612	response to tumor necrosis factor	12/93	284/17910	2.66335e-08	8.96782e-07	5.70306e-07	STAT1/CD14/PSME2/PSMB10/PSMB9/GBP1/PSMB8/CCL5/UBD/CASP4/CASP1/BIRC3	12	BP
GO:0042098	T cell proliferation	10/93	177/17910	2.74198e-08	9.1078e-07	5.79208e-07	HLA-DPA1/HLA-DPB1/HLA-E/IL23A/HLA-DMB/BTN3A1/CORO1A/PTPRC/PSMB10/CCL5	10	BP
GO:0051707	response to other organism	20/93	903/17910	2.94306e-08	9.64537e-07	6.13395e-07	IGHM/IFITM1/STAT1/CD14/HLA-E/LYZ/IL23A/CXCL9/PTPRC/CXCR4/MYD88/GBP1/CCL5/ISG20/GZMA/LY96/CASP1/BIRC3/RGS1/PTPN22	20	BP
GO:0043207	response to external biotic stimulus	20/93	905/17910	3.05285e-08	9.87357e-07	6.27907e-07	IGHM/IFITM1/STAT1/CD14/HLA-E/LYZ/IL23A/CXCL9/PTPRC/CXCR4/MYD88/GBP1/CCL5/ISG20/GZMA/LY96/CASP1/BIRC3/RGS1/PTPN22	20	BP
GO:0070665	positive regulation of leukocyte proliferation	9/93	134/17910	3.16949e-08	1.01177e-06	6.4343e-07	HLA-DPA1/HLA-DPB1/HLA-E/IL23A/HLA-DMB/CORO1A/PTPRC/CCL5/GPR183	9	BP
GO:0003823	antigen binding	10/89	150/16967	6.03679e-09	1.0504e-06	7.65719e-07	HLA-DRA/HLA-A/HLA-DPA1/IGHM/HLA-DPB1/HLA-E/HLA-DQA1/TAP1/CD48/SLAMF1	10	MF
GO:0030101	natural killer cell activation	7/93	63/17910	3.53457e-08	1.11384e-06	7.08346e-07	TYROBP/HLA-E/IL23A/CORO1A/PTPRC/ITGB2/PTPN22	7	BP
GO:0019886	antigen processing and presentation of exogenous peptide antigen via MHC class II	8/93	97/17910	3.85336e-08	1.19893e-06	7.62458e-07	HLA-DRA/HLA-DPA1/HLA-DPB1/IFI30/HLA-DQA1/HLA-DRB4/HLA-DMA/HLA-DMB	8	BP
GO:0042119	neutrophil activation	15/93	499/17910	4.07393e-08	1.25172e-06	7.96025e-07	TYROBP/CD14/LYZ/PTPRC/GMFG/CD53/FCER1G/CCL5/RAB31/ITGB2/FCN1/FCGR3B/SELL/FCGR2A/MNDA	15	BP
GO:0036230	granulocyte activation	15/93	506/17910	4.89096e-08	1.46855e-06	9.33922e-07	TYROBP/CD14/LYZ/PTPRC/GMFG/CD53/FCER1G/CCL5/RAB31/ITGB2/FCN1/FCGR3B/SELL/FCGR2A/MNDA	15	BP
GO:0002495	antigen processing and presentation of peptide antigen via MHC class II	8/93	100/17910	4.89916e-08	1.46855e-06	9.33922e-07	HLA-DRA/HLA-DPA1/HLA-DPB1/IFI30/HLA-DQA1/HLA-DRB4/HLA-DMA/HLA-DMB	8	BP
GO:0098657	import into cell	18/93	751/17910	4.97405e-08	1.47304e-06	9.36774e-07	TYROBP/CD14/CORO1A/PTPRC/FCER1G/MYD88/FCGR3A/RAB31/CD163/ARHGAP25/NCF2/APOC1/ITGB2/ICAM3/CD247/FCN1/FCGR2A/SLAMF1	18	BP
GO:0002504	antigen processing and presentation of peptide or polysaccharide antigen via MHC class II	8/93	101/17910	5.29815e-08	1.55034e-06	9.85933e-07	HLA-DRA/HLA-DPA1/HLA-DPB1/IFI30/HLA-DQA1/HLA-DRB4/HLA-DMA/HLA-DMB	8	BP
GO:0030141	secretory granule	18/95	806/18675	1.08703e-07	1.56189e-06	8.97325e-07	SERPING1/TIMP1/TYROBP/CD14/LYZ/PTPRC/GMFG/SRGN/CD53/FCER1G/RAB31/NCF2/ITGB2/FCN1/FCGR3B/SELL/FCGR2A/MNDA	18	CC
GO:0009607	response to biotic stimulus	20/93	938/17910	5.50834e-08	1.59288e-06	1.01299e-06	IGHM/IFITM1/STAT1/CD14/HLA-E/LYZ/IL23A/CXCL9/PTPRC/CXCR4/MYD88/GBP1/CCL5/ISG20/GZMA/LY96/CASP1/BIRC3/RGS1/PTPN22	20	BP
GO:0002696	positive regulation of leukocyte activation	12/93	305/17910	5.83306e-08	1.66717e-06	1.06023e-06	HLA-DPA1/HLA-DPB1/TYROBP/HLA-E/IL23A/HLA-DMB/CORO1A/PTPRC/FCER1G/CCL5/ITGB2/GPR183	12	BP
GO:0005576	extracellular region	45/95	4295/18675	1.53638e-07	2.09716e-06	1.20485e-06	HLA-DRA/SERPING1/IGHM/IFI30/TIMP1/CD14/HLA-E/LYZ/IL23A/CXCL9/C1QB/PSME2/LCP1/CORO1A/PTPRC/C1R/GMFG/SRGN/PSMB9/CD53/CXCR4/CD37/CD52/GBP1/PSMB8/FCGR3A/CCL5/CD163/SECTM1/CASP4/APOC1/CD48/ITGB2/GZMK/GZMA/TGFBI/ICAM3/FCN1/LY96/PLEK/FCGR3B/ADAMDEC1/MNDA/SLAMF1/CXCL11	45	CC
GO:0080134	regulation of response to stress	26/93	1592/17910	8.50111e-08	2.40181e-06	1.52742e-06	SERPING1/STAT1/CD14/HLA-E/IL23A/C1QB/PSME2/PTPRC/C1R/PSMB10/PSMB9/CXCR4/FCER1G/MYD88/PSMB8/CCL5/ITGB2/ICAM3/FCN1/LY96/PLEK/RASSF2/BIRC3/MNDA/SLAMF1/PTPN22	26	BP
GO:0032680	regulation of tumor necrosis factor production	9/93	151/17910	8.91771e-08	2.49088e-06	1.58407e-06	TYROBP/CD14/HLA-E/IL23A/PTPRC/FCER1G/LY96/SLAMF1/PTPN22	9	BP
GO:0006810	transport	49/93	4785/17910	9.02783e-08	2.4933e-06	1.58561e-06	SERPING1/TIMP1/TYROBP/CD14/HLA-E/LYZ/CXCL9/PSME2/BTN3A1/LCP1/GIPR/CORO1A/PTPRC/GMFG/HCLS1/TAP1/SRSF4/SRGN/PSMB10/PSMB9/CD53/CXCR4/FCER1G/MYD88/GBP1/PSMB8/FCGR3A/CCL5/RAB31/CD163/ARHGAP25/NCF2/APOC1/ITGB2/ICAM3/CD247/FCN1/YME1L1/CASP1/PLEK/FCGR3B/SELL/LCP2/FCGR2A/MNDA/SLAMF1/BARD1/CXCL11/PTPN22	49	BP
GO:0043299	leukocyte degranulation	15/93	532/17910	9.40278e-08	2.568e-06	1.63312e-06	TYROBP/CD14/LYZ/CORO1A/PTPRC/GMFG/CD53/FCER1G/RAB31/ITGB2/FCN1/FCGR3B/SELL/FCGR2A/MNDA	15	BP
GO:0050865	regulation of cell activation	15/93	535/17910	1.01146e-07	2.73205e-06	1.73744e-06	HLA-DPA1/HLA-DPB1/TYROBP/HLA-E/IL23A/HLA-DMB/CORO1A/PTPRC/FCER1G/CCL5/ITGB2/PLEK/MNDA/PTPN22/GPR183	15	BP
GO:0032640	tumor necrosis factor production	9/93	155/17910	1.11651e-07	2.95096e-06	1.87665e-06	TYROBP/CD14/HLA-E/IL23A/PTPRC/FCER1G/LY96/SLAMF1/PTPN22	9	BP
GO:1903555	regulation of tumor necrosis factor superfamily cytokine production	9/93	155/17910	1.11651e-07	2.95096e-06	1.87665e-06	TYROBP/CD14/HLA-E/IL23A/PTPRC/FCER1G/LY96/SLAMF1/PTPN22	9	BP
GO:0030176	integral component of endoplasmic reticulum membrane	8/95	125/18675	2.40128e-07	3.12166e-06	1.79344e-06	HLA-DRA/HLA-A/HLA-DPA1/HLA-DPB1/HLA-E/HLA-DQA1/HLA-DRB4/TAP1	8	CC
GO:0002275	myeloid cell activation involved in immune response	15/93	542/17910	1.19696e-07	3.12991e-06	1.99046e-06	TYROBP/CD14/LYZ/PTPRC/GMFG/CD53/FCER1G/RAB31/ITGB2/FCN1/FCGR3B/SELL/FCGR2A/MNDA/SLAMF1	15	BP
GO:0002503	peptide antigen assembly with MHC class II protein complex	3/93	3/17910	1.3555e-07	3.50717e-06	2.23037e-06	HLA-DRA/HLA-DMA/HLA-DMB	3	BP
GO:0002444	myeloid leukocyte mediated immunity	15/93	549/17910	1.41283e-07	3.61744e-06	2.3005e-06	TYROBP/CD14/HLA-E/LYZ/PTPRC/GMFG/CD53/FCER1G/RAB31/ITGB2/FCN1/FCGR3B/SELL/FCGR2A/MNDA	15	BP
GO:0071706	tumor necrosis factor superfamily cytokine production	9/93	161/17910	1.54587e-07	3.91728e-06	2.49118e-06	TYROBP/CD14/HLA-E/IL23A/PTPRC/FCER1G/LY96/SLAMF1/PTPN22	9	BP
GO:0032760	positive regulation of tumor necrosis factor production	7/93	78/17910	1.58457e-07	3.97435e-06	2.52748e-06	TYROBP/CD14/HLA-E/IL23A/PTPRC/FCER1G/LY96	7	BP
GO:0031227	intrinsic component of endoplasmic reticulum membrane	8/95	131/18675	3.44478e-07	4.27466e-06	2.45585e-06	HLA-DRA/HLA-A/HLA-DPA1/HLA-DPB1/HLA-E/HLA-DQA1/HLA-DRB4/TAP1	8	CC
GO:0043312	neutrophil degranulation	14/93	485/17910	1.98262e-07	4.92252e-06	3.13046e-06	TYROBP/CD14/LYZ/PTPRC/GMFG/CD53/FCER1G/RAB31/ITGB2/FCN1/FCGR3B/SELL/FCGR2A/MNDA	14	BP
GO:1903557	positive regulation of tumor necrosis factor superfamily cytokine production	7/93	81/17910	2.05942e-07	5.06206e-06	3.2192e-06	TYROBP/CD14/HLA-E/IL23A/PTPRC/FCER1G/LY96	7	BP
GO:0051234	establishment of localization	49/93	4908/17910	2.11392e-07	5.14457e-06	3.27168e-06	SERPING1/TIMP1/TYROBP/CD14/HLA-E/LYZ/CXCL9/PSME2/BTN3A1/LCP1/GIPR/CORO1A/PTPRC/GMFG/HCLS1/TAP1/SRSF4/SRGN/PSMB10/PSMB9/CD53/CXCR4/FCER1G/MYD88/GBP1/PSMB8/FCGR3A/CCL5/RAB31/CD163/ARHGAP25/NCF2/APOC1/ITGB2/ICAM3/CD247/FCN1/YME1L1/CASP1/PLEK/FCGR3B/SELL/LCP2/FCGR2A/MNDA/SLAMF1/BARD1/CXCL11/PTPN22	49	BP
GO:0002283	neutrophil activation involved in immune response	14/93	488/17910	2.1369e-07	5.14952e-06	3.27482e-06	TYROBP/CD14/LYZ/PTPRC/GMFG/CD53/FCER1G/RAB31/ITGB2/FCN1/FCGR3B/SELL/FCGR2A/MNDA	14	BP
GO:0098797	plasma membrane protein complex	13/95	451/18675	4.61698e-07	5.48016e-06	3.14842e-06	HLA-DRA/HLA-A/HLA-DPA1/HLA-DPB1/HLA-E/HLA-DQA1/HLA-DRB4/HLA-DMA/HLA-DMB/NCF2/ITGB2/CD247/CD3D	13	CC
GO:0002694	regulation of leukocyte activation	14/93	492/17910	2.35944e-07	5.63059e-06	3.58076e-06	HLA-DPA1/HLA-DPB1/TYROBP/HLA-E/IL23A/HLA-DMB/CORO1A/PTPRC/FCER1G/CCL5/ITGB2/MNDA/PTPN22/GPR183	14	BP
GO:0002520	immune system development	19/93	938/17910	2.7783e-07	6.55397e-06	4.16798e-06	STAT1/TYROBP/HLA-E/IL23A/PSME2/PTPRC/HCLS1/PSMB10/PSMB9/FCER1G/PSMB8/UBD/PLEK/CD3D/EVI2B/RASSF2/LEF1/PTPN22/GPR183	19	BP
GO:0002446	neutrophil mediated immunity	14/93	499/17910	2.7997e-07	6.55397e-06	4.16798e-06	TYROBP/CD14/LYZ/PTPRC/GMFG/CD53/FCER1G/RAB31/ITGB2/FCN1/FCGR3B/SELL/FCGR2A/MNDA	14	BP
GO:0030097	hemopoiesis	18/93	847/17910	2.99279e-07	6.93988e-06	4.4134e-06	STAT1/TYROBP/IL23A/PSME2/PTPRC/HCLS1/PSMB10/PSMB9/FCER1G/PSMB8/UBD/PLEK/CD3D/EVI2B/RASSF2/LEF1/PTPN22/GPR183	18	BP
GO:0010008	endosome membrane	13/95	464/18675	6.36193e-07	7.2367e-06	4.15758e-06	HLA-DRA/HLA-A/HLA-DPA1/HLA-DPB1/CD14/HLA-E/HLA-DQA1/HLA-DRB4/HLA-DMA/HLA-DMB/MYD88/RAB31/LY96	13	CC
GO:0009605	response to external stimulus	31/93	2331/17910	3.56276e-07	8.18436e-06	5.20482e-06	SERPING1/IGHM/IFITM1/STAT1/CD14/HLA-E/LYZ/IL23A/CXCL9/C1QB/GIPR/CORO1A/PTPRC/C1R/CXCR4/FCER1G/MYD88/GBP1/CCL5/ITGB2/ISG20/GZMA/LY96/CASP1/PLEK/BIRC3/LEF1/RGS1/CXCL11/PTPN22/GPR183	31	BP
GO:0038061	NIK/NF-kappaB signaling	9/93	179/17910	3.8055e-07	8.66104e-06	5.50796e-06	CD14/IL23A/PSME2/PSMB10/PSMB9/PSMB8/RASSF2/BIRC3/PTPN22	9	BP
GO:0099503	secretory vesicle	18/95	923/18675	7.95891e-07	8.69113e-06	4.99317e-06	SERPING1/TIMP1/TYROBP/CD14/LYZ/PTPRC/GMFG/SRGN/CD53/FCER1G/RAB31/NCF2/ITGB2/FCN1/FCGR3B/SELL/FCGR2A/MNDA	18	CC
GO:0042221	response to chemical	46/93	4520/17910	4.06717e-07	9.17166e-06	5.83269e-06	HLA-DRA/HLA-A/HLA-DPA1/HLA-DPB1/IFITM1/IFI30/TIMP1/STAT1/CD14/HLA-E/IL23A/CXCL9/HLA-DQA1/LAPTM5/PSME2/HLA-DRB4/LCP1/GIPR/CORO1A/PTPRC/HCLS1/SRSF4/PSMB10/PSMB9/CXCR4/FCER1G/MYD88/GBP1/PSMB8/ACKR1/CCL5/RAB31/UBD/CASP4/NCF2/ITGB2/ISG20/LY96/CASP1/BIRC3/MNDA/LEF1/CXCL11/PTPN22/CD69/GPR183	46	BP
GO:0030660	Golgi-associated vesicle membrane	7/95	102/18675	8.77986e-07	9.21885e-06	5.29635e-06	HLA-DRA/HLA-A/HLA-DPA1/HLA-DPB1/HLA-E/HLA-DQA1/HLA-DRB4	7	CC
GO:0098588	bounding membrane of organelle	27/95	1955/18675	9.13482e-07	9.23632e-06	5.30639e-06	HLA-DRA/HLA-A/HLA-DPA1/HLA-DPB1/TYROBP/CD14/HLA-E/HLA-DQA1/LAPTM5/HLA-DRB4/HLA-DMA/HLA-DMB/CORO1A/PTPRC/TAP1/CD53/FCER1G/MYD88/GBP1/RAB31/CD163/ITGB2/LY96/FCGR3B/SELL/CD3D/FCGR2A	27	CC
GO:0060337	type I interferon signaling pathway	7/93	91/17910	4.59634e-07	1.01782e-05	6.4728e-06	HLA-A/IFITM1/STAT1/HLA-E/MYD88/PSMB8/ISG20	7	BP
GO:0071357	cellular response to type I interferon	7/93	91/17910	4.59634e-07	1.01782e-05	6.4728e-06	HLA-A/IFITM1/STAT1/HLA-E/MYD88/PSMB8/ISG20	7	BP
GO:0038093	Fc receptor signaling pathway	10/93	241/17910	4.90959e-07	1.07748e-05	6.8522e-06	PSME2/PTPRC/PSMB10/PSMB9/FCER1G/PSMB8/FCGR3A/CD247/LCP2/FCGR2A	10	BP
GO:0002399	MHC class II protein complex assembly	3/93	4/17910	5.40154e-07	1.17496e-05	7.4721e-06	HLA-DRA/HLA-DMA/HLA-DMB	3	BP
GO:0005768	endosome	17/95	852/18675	1.23441e-06	1.19171e-05	6.84655e-06	HLA-DRA/HLA-A/HLA-DPA1/HLA-DPB1/CD14/HLA-E/HLA-DQA1/HLA-DRB4/HLA-DMA/HLA-DMB/CORO1A/VOPP1/CXCR4/MYD88/ACKR1/RAB31/LY96	17	CC
GO:1990111	spermatoproteasome complex	3/95	5/18675	1.26592e-06	1.19171e-05	6.84655e-06	PSMB10/PSMB9/PSMB8	3	CC
GO:0048534	hematopoietic or lymphoid organ development	18/93	890/17910	6.16816e-07	1.31885e-05	8.38717e-06	STAT1/TYROBP/IL23A/PSME2/PTPRC/HCLS1/PSMB10/PSMB9/FCER1G/PSMB8/UBD/PLEK/CD3D/EVI2B/RASSF2/LEF1/PTPN22/GPR183	18	BP
GO:0034340	response to type I interferon	7/93	95/17910	6.17036e-07	1.31885e-05	8.38717e-06	HLA-A/IFITM1/STAT1/HLA-E/MYD88/PSMB8/ISG20	7	BP
GO:0044440	endosomal part	13/95	504/18675	1.60124e-06	1.45713e-05	8.37139e-06	HLA-DRA/HLA-A/HLA-DPA1/HLA-DPB1/CD14/HLA-E/HLA-DQA1/HLA-DRB4/HLA-DMA/HLA-DMB/MYD88/RAB31/LY96	13	CC
GO:0030669	clathrin-coated endocytic vesicle membrane	5/95	40/18675	1.75071e-06	1.54175e-05	8.85756e-06	HLA-DRA/HLA-DPA1/HLA-DPB1/HLA-DQA1/HLA-DRB4	5	CC
GO:0051251	positive regulation of lymphocyte activation	10/93	258/17910	9.14689e-07	1.93819e-05	1.23259e-05	HLA-DPA1/HLA-DPB1/TYROBP/HLA-E/IL23A/HLA-DMB/CORO1A/PTPRC/CCL5/GPR183	10	BP
GO:0030662	coated vesicle membrane	8/95	169/18675	2.37273e-06	2.00042e-05	1.14927e-05	HLA-DRA/HLA-A/HLA-DPA1/HLA-DPB1/HLA-E/HLA-DQA1/HLA-DRB4/CD3D	8	CC
GO:0030667	secretory granule membrane	10/95	293/18675	2.41809e-06	2.00042e-05	1.14927e-05	TYROBP/CD14/PTPRC/CD53/FCER1G/RAB31/ITGB2/FCGR3B/SELL/FCGR2A	10	CC
GO:0002573	myeloid leukocyte differentiation	9/93	201/17910	1.00666e-06	2.11486e-05	1.34494e-05	TYROBP/IL23A/HCLS1/FCER1G/UBD/EVI2B/RASSF2/LEF1/GPR183	9	BP
GO:0007159	leukocyte cell-cell adhesion	11/93	328/17910	1.05235e-06	2.19209e-05	1.39405e-05	HLA-DPA1/HLA-DPB1/HLA-E/IL23A/HLA-DMB/CORO1A/PTPRC/CCL5/ITGB2/SELL/PTPN22	11	BP
GO:0042129	regulation of T cell proliferation	8/93	149/17910	1.06515e-06	2.20011e-05	1.39915e-05	HLA-DPA1/HLA-DPB1/HLA-E/IL23A/HLA-DMB/CORO1A/PTPRC/CCL5	8	BP
GO:0051249	regulation of lymphocyte activation	12/93	401/17910	1.09414e-06	2.24117e-05	1.42526e-05	HLA-DPA1/HLA-DPB1/TYROBP/HLA-E/IL23A/HLA-DMB/CORO1A/PTPRC/CCL5/MNDA/PTPN22/GPR183	12	BP
GO:0031226	intrinsic component of plasma membrane	20/95	1231/18675	3.02971e-06	2.43268e-05	1.3976e-05	HLA-DRA/HLA-DPA1/TYROBP/CD14/HLA-DQA1/LAPTM5/PTPRC/FCER1G/CD52/CD163/NCF2/CD48/ITGB2/CLEC2B/LY96/SELL/EVI2B/KLRC1/CD69/GPR183	20	CC
GO:0071356	cellular response to tumor necrosis factor	10/93	266/17910	1.20644e-06	2.45076e-05	1.55856e-05	STAT1/PSME2/PSMB10/PSMB9/GBP1/PSMB8/CCL5/CASP4/CASP1/BIRC3	10	BP
GO:0002501	peptide antigen assembly with MHC protein complex	3/93	5/17910	1.3453e-06	2.71044e-05	1.7237e-05	HLA-DRA/HLA-DMA/HLA-DMB	3	BP
GO:0006959	humoral immune response	10/93	276/17910	1.68306e-06	3.35697e-05	2.13486e-05	SERPING1/IGHM/HLA-E/LYZ/C1QB/PTPRC/C1R/PSMB10/FCN1/GPR183	10	BP
GO:1903039	positive regulation of leukocyte cell-cell adhesion	9/93	214/17910	1.69351e-06	3.35697e-05	2.13486e-05	HLA-DPA1/HLA-DPB1/HLA-E/IL23A/HLA-DMB/CORO1A/PTPRC/CCL5/ITGB2	9	BP
GO:0032588	trans-Golgi network membrane	6/95	85/18675	4.67482e-06	3.64636e-05	2.09488e-05	HLA-DRA/HLA-DPA1/HLA-DPB1/HLA-DQA1/HLA-DRB4/RAB31	6	CC
GO:0000323	lytic vacuole	14/95	659/18675	5.8998e-06	4.35309e-05	2.50091e-05	HLA-DRA/HLA-DPA1/HLA-DPB1/IFI30/LYZ/HLA-DQA1/LAPTM5/HLA-DRB4/HLA-DMA/HLA-DMB/SRGN/CXCR4/NCF2/MNDA	14	CC
GO:0005764	lysosome	14/95	659/18675	5.8998e-06	4.35309e-05	2.50091e-05	HLA-DRA/HLA-DPA1/HLA-DPB1/IFI30/LYZ/HLA-DQA1/LAPTM5/HLA-DRB4/HLA-DMA/HLA-DMB/SRGN/CXCR4/NCF2/MNDA	14	CC
GO:0012505	endomembrane system	41/95	4213/18675	6.16343e-06	4.42794e-05	2.54391e-05	HLA-DRA/HLA-A/HLA-DPA1/SERPING1/HLA-DPB1/TIMP1/TYROBP/CD14/HLA-E/LYZ/IL23A/HLA-DQA1/HLA-DRB4/HLA-DMA/HLA-DMB/CORO1A/PTPRC/VOPP1/GMFG/TAP1/SRGN/CD53/CXCR4/FCER1G/MYD88/GBP1/ACKR1/RAB31/SECTM1/CASP4/NCF2/APOC1/ITGB2/TGFBI/FCN1/LY96/FCGR3B/SELL/RASSF2/FCGR2A/MNDA	41	CC
GO:0002220	innate immune response activating cell surface receptor signaling pathway	7/93	116/17910	2.38369e-06	4.68729e-05	2.98087e-05	PSME2/PSMB10/PSMB9/FCER1G/PSMB8/ICAM3/FCN1	7	BP
GO:0033209	tumor necrosis factor-mediated signaling pathway	8/93	167/17910	2.51018e-06	4.89685e-05	3.11413e-05	STAT1/PSME2/PSMB10/PSMB9/PSMB8/CASP4/CASP1/BIRC3	8	BP
GO:0009897	external side of plasma membrane	8/95	199/18675	7.94549e-06	5.56184e-05	3.19535e-05	CD14/CXCL9/PTPRC/FCGR3A/CD163/ITGB2/FCN1/CD69	8	CC
GO:1903037	regulation of leukocyte cell-cell adhesion	10/93	295/17910	3.05437e-06	5.91153e-05	3.75942e-05	HLA-DPA1/HLA-DPB1/HLA-E/IL23A/HLA-DMB/CORO1A/PTPRC/CCL5/ITGB2/PTPN22	10	BP
GO:0005798	Golgi-associated vesicle	7/95	145/18675	9.1915e-06	6.2732e-05	3.60404e-05	HLA-DRA/HLA-A/HLA-DPA1/HLA-DPB1/HLA-E/HLA-DQA1/HLA-DRB4	7	CC
GO:0051239	regulation of multicellular organismal process	35/93	3144/17910	3.29584e-06	6.32904e-05	4.02493e-05	HLA-DPA1/SERPING1/HLA-DPB1/IFITM1/TIMP1/STAT1/TYROBP/CD14/HLA-E/IL23A/PSME2/PTPRC/HCLS1/SRGN/PSMB10/UBE2L6/PSMB9/CXCR4/FCER1G/MYD88/GBP1/PSMB8/APOC1/ITGB2/FCN1/LY96/CASP1/PLEK/EVI2B/RASSF2/BIRC3/LEF1/SLAMF1/PTPN22/GPR183	35	BP
GO:0001891	phagocytic cup	4/95	27/18675	1.00815e-05	6.7128e-05	3.85659e-05	LCP1/CORO1A/RAB31/ARHGAP25	4	CC
GO:0045334	clathrin-coated endocytic vesicle	5/95	59/18675	1.23423e-05	8.02251e-05	4.60904e-05	HLA-DRA/HLA-DPA1/HLA-DPB1/HLA-DQA1/HLA-DRB4	5	CC
GO:0035556	intracellular signal transduction	31/93	2624/17910	4.66491e-06	8.83581e-05	5.6191e-05	STAT1/TYROBP/CD14/IL23A/CXCL9/PSME2/LCP1/GIPR/PTPRC/HCLS1/PSMB10/PSMB9/CXCR4/MYD88/GBP1/PSMB8/CCL5/UBD/SECTM1/ARHGAP25/CASP4/LY96/CASP1/PLEK/RASSF2/BIRC3/SLAMF1/BARD1/CXCL11/PTPN22/GPR183	31	BP
GO:0002396	MHC protein complex assembly	3/93	7/17910	4.67313e-06	8.83581e-05	5.6191e-05	HLA-DRA/HLA-DMA/HLA-DMB	3	BP
GO:0051704	multi-organism process	30/93	2496/17910	5.018e-06	9.41545e-05	5.98773e-05	HLA-DRA/IGHM/IFITM1/TIMP1/STAT1/CD14/HLA-E/LYZ/IL23A/CXCL9/PTPRC/TAP1/PSMB10/PSMB9/CXCR4/MYD88/GBP1/PSMB8/CCL5/ISG20/GZMA/CD247/FCN1/LY96/CASP1/BIRC3/LEF1/RGS1/SLAMF1/PTPN22	30	BP
GO:1903706	regulation of hemopoiesis	12/93	468/17910	5.39139e-06	0.000100394	6.38454e-05	STAT1/TYROBP/IL23A/PSME2/PTPRC/HCLS1/PSMB10/PSMB9/PSMB8/EVI2B/RASSF2/LEF1	12	BP
GO:0022409	positive regulation of cell-cell adhesion	9/93	251/17910	6.23884e-06	0.000115301	7.33255e-05	HLA-DPA1/HLA-DPB1/HLA-E/IL23A/HLA-DMB/CORO1A/PTPRC/CCL5/ITGB2	9	BP
GO:0070062	extracellular exosome	26/95	2162/18675	1.94379e-05	0.000123206	7.07837e-05	HLA-DRA/SERPING1/IGHM/TIMP1/CD14/HLA-E/LYZ/PSME2/LCP1/CORO1A/PTPRC/C1R/PSMB9/CD53/CXCR4/CD37/PSMB8/FCGR3A/SECTM1/CD48/ITGB2/TGFBI/ICAM3/FCGR3B/MNDA/SLAMF1	26	CC
GO:0019774	proteasome core complex, beta-subunit complex	3/95	11/18675	2.04293e-05	0.000123206	7.07837e-05	PSMB10/PSMB9/PSMB8	3	CC
GO:0030665	clathrin-coated vesicle membrane	6/95	110/18675	2.06746e-05	0.000123206	7.07837e-05	HLA-DRA/HLA-DPA1/HLA-DPB1/HLA-DQA1/HLA-DRB4/CD3D	6	CC
GO:0005773	vacuole	14/95	737/18675	2.07601e-05	0.000123206	7.07837e-05	HLA-DRA/HLA-DPA1/HLA-DPB1/IFI30/LYZ/HLA-DQA1/LAPTM5/HLA-DRB4/HLA-DMA/HLA-DMB/SRGN/CXCR4/NCF2/MNDA	14	CC
GO:0098796	membrane protein complex	16/95	947/18675	2.1386e-05	0.000124221	7.13666e-05	HLA-DRA/HLA-A/HLA-DPA1/HLA-DPB1/CD14/HLA-E/HLA-DQA1/HLA-DRB4/HLA-DMA/HLA-DMB/TAP1/NCF2/ITGB2/CD247/LY96/CD3D	16	CC
GO:0009615	response to virus	10/93	323/17910	6.80837e-06	0.000124888	7.9422e-05	IFITM1/STAT1/IL23A/CXCL9/PTPRC/CXCR4/GBP1/CCL5/ISG20/BIRC3	10	BP
GO:1903561	extracellular vesicle	26/95	2185/18675	2.34124e-05	0.000132549	7.61512e-05	HLA-DRA/SERPING1/IGHM/TIMP1/CD14/HLA-E/LYZ/PSME2/LCP1/CORO1A/PTPRC/C1R/PSMB9/CD53/CXCR4/CD37/PSMB8/FCGR3A/SECTM1/CD48/ITGB2/TGFBI/ICAM3/FCGR3B/MNDA/SLAMF1	26	CC
GO:0043230	extracellular organelle	26/95	2187/18675	2.37909e-05	0.000132549	7.61512e-05	HLA-DRA/SERPING1/IGHM/TIMP1/CD14/HLA-E/LYZ/PSME2/LCP1/CORO1A/PTPRC/C1R/PSMB9/CD53/CXCR4/CD37/PSMB8/FCGR3A/SECTM1/CD48/ITGB2/TGFBI/ICAM3/FCGR3B/MNDA/SLAMF1	26	CC
GO:0045639	positive regulation of myeloid cell differentiation	6/93	90/17910	7.30184e-06	0.000132673	8.43728e-05	STAT1/TYROBP/IL23A/HCLS1/EVI2B/LEF1	6	BP
GO:0030155	regulation of cell adhesion	14/93	659/17910	7.34072e-06	0.000132673	8.43728e-05	HLA-DPA1/HLA-DPB1/HLA-E/IL23A/HLA-DMB/CORO1A/PTPRC/CXCR4/GBP1/CCL5/ITGB2/TGFBI/ADAMDEC1/PTPN22	14	BP
GO:0030854	positive regulation of granulocyte differentiation	3/93	8/17910	7.44884e-06	0.000133644	8.49906e-05	HCLS1/EVI2B/LEF1	3	BP
GO:0002521	leukocyte differentiation	12/93	485/17910	7.73745e-06	0.000137816	8.76439e-05	TYROBP/IL23A/PTPRC/HCLS1/FCER1G/UBD/CD3D/EVI2B/RASSF2/LEF1/PTPN22/GPR183	12	BP
GO:0006968	cellular defense response	5/93	53/17910	7.98239e-06	0.000141156	8.97679e-05	TYROBP/CXCL9/NCF2/LY96/MNDA	5	BP
GO:0043900	regulation of multi-organism process	11/93	408/17910	8.55479e-06	0.000150198	9.55178e-05	IFITM1/TIMP1/STAT1/IL23A/CXCR4/CCL5/ISG20/FCN1/LY96/BIRC3/LEF1	11	BP
GO:0002763	positive regulation of myeloid leukocyte differentiation	5/93	54/17910	8.76102e-06	0.000152728	9.71266e-05	TYROBP/IL23A/HCLS1/EVI2B/LEF1	5	BP
GO:0050870	positive regulation of T cell activation	8/93	198/17910	8.83379e-06	0.000152912	9.72437e-05	HLA-DPA1/HLA-DPB1/HLA-E/IL23A/HLA-DMB/CORO1A/PTPRC/CCL5	8	BP
GO:0006915	apoptotic process	25/93	1907/17910	9.21407e-06	0.000158379	0.000100721	TIMP1/STAT1/TYROBP/CD14/CORO1A/PTPRC/HCLS1/SRGN/CXCR4/FCER1G/MYD88/CCL5/UBD/CASP4/ITGB2/GZMA/YME1L1/LY96/CASP1/EVI2B/RASSF2/BIRC3/MNDA/LEF1/BARD1	25	BP
GO:0031224	intrinsic component of membrane	44/95	4976/18675	2.91636e-05	0.000159233	9.14815e-05	HLA-DRA/HLA-A/HLA-DPA1/IGHM/HLA-DPB1/IFITM1/TYROBP/CD14/HLA-E/HLA-DQA1/TRAC/LAPTM5/HLA-DRB4/HLA-DMA/HLA-DMB/BTN3A1/PTPRCAP/GIPR/PTPRC/VOPP1/TAP1/CXCR4/FCER1G/CD52/FCGR3A/ACKR1/CD163/SECTM1/NCF2/CD48/ITGB2/CD247/CLEC2B/YME1L1/LY96/FCGR3B/SELL/CD3D/EVI2B/FCGR2A/SLAMF1/KLRC1/CD69/GPR183	44	CC
GO:0032101	regulation of response to external stimulus	16/93	873/17910	9.90625e-06	0.000169094	0.000107535	SERPING1/STAT1/HLA-E/IL23A/C1QB/PTPRC/C1R/CXCR4/FCER1G/MYD88/CCL5/ITGB2/LY96/PLEK/BIRC3/GPR183	16	BP
GO:0001772	immunological synapse	4/95	36/18675	3.26723e-05	0.000174893	0.000100478	CORO1A/CD53/CD37/GZMA	4	CC
GO:0030670	phagocytic vesicle membrane	5/95	74/18675	3.73964e-05	0.000196331	0.000112795	HLA-A/HLA-E/CORO1A/TAP1/RAB31	5	CC
GO:0032814	regulation of natural killer cell activation	4/93	28/17910	1.26786e-05	0.000214924	0.00013668	TYROBP/HLA-E/IL23A/PTPN22	4	BP
GO:0042277	peptide binding	9/89	215/16967	1.88346e-06	0.000218481	0.000159268	HLA-DRA/HLA-A/HLA-DPA1/HLA-DPB1/CD14/HLA-E/HLA-DQA1/TAP1/ITGB2	9	MF
GO:0045335	phagocytic vesicle	6/95	128/18675	4.86502e-05	0.000248062	0.000142515	HLA-A/HLA-E/CORO1A/TAP1/RAB31/NCF2	6	CC
GO:0030658	transport vesicle membrane	7/95	188/18675	4.90672e-05	0.000248062	0.000142515	HLA-DRA/HLA-A/HLA-DPA1/HLA-DPB1/HLA-E/HLA-DQA1/HLA-DRB4	7	CC
GO:0044421	extracellular region part	33/95	3312/18675	5.26508e-05	0.000261339	0.000150143	HLA-DRA/SERPING1/IGHM/TIMP1/CD14/HLA-E/LYZ/IL23A/C1QB/PSME2/LCP1/CORO1A/PTPRC/C1R/SRGN/PSMB9/CD53/CXCR4/CD37/PSMB8/FCGR3A/SECTM1/APOC1/CD48/ITGB2/TGFBI/ICAM3/FCN1/LY96/FCGR3B/ADAMDEC1/MNDA/SLAMF1	33	CC
GO:0032817	regulation of natural killer cell proliferation	3/93	10/17910	1.58418e-05	0.000266707	0.000169612	HLA-E/IL23A/PTPN22	3	BP
GO:0009967	positive regulation of signal transduction	22/93	1591/17910	1.61059e-05	0.000269308	0.000171266	CD14/IL23A/PSME2/GIPR/PTPRC/HCLS1/PSMB10/PSMB9/CXCR4/MYD88/PSMB8/CCL5/UBD/SECTM1/CASP4/LY96/CASP1/RASSF2/BIRC3/SLAMF1/PTPN22/GPR183	22	BP
GO:0030135	coated vesicle	8/95	261/18675	5.56811e-05	0.000271445	0.000155949	HLA-DRA/HLA-A/HLA-DPA1/HLA-DPB1/HLA-E/HLA-DQA1/HLA-DRB4/CD3D	8	CC
GO:0071347	cellular response to interleukin-1	7/93	156/17910	1.68186e-05	0.000279324	0.000177636	PSME2/PSMB10/PSMB9/MYD88/GBP1/PSMB8/CCL5	7	BP
GO:0031090	organelle membrane	29/95	2734/18675	5.93363e-05	0.00028419	0.000163271	HLA-DRA/HLA-A/HLA-DPA1/HLA-DPB1/TYROBP/CD14/HLA-E/HLA-DQA1/LAPTM5/HLA-DRB4/HLA-DMA/HLA-DMB/CORO1A/PTPRC/VOPP1/TAP1/CD53/FCER1G/MYD88/GBP1/RAB31/CD163/ITGB2/YME1L1/LY96/FCGR3B/SELL/CD3D/FCGR2A	29	CC
GO:0032729	positive regulation of interferon-gamma production	5/93	62/17910	1.73496e-05	0.00028621	0.000182015	HLA-DPA1/HLA-DPB1/CD14/IL23A/PTPN22	5	BP
GO:0002697	regulation of immune effector process	11/93	441/17910	1.76799e-05	0.000288657	0.000183571	SERPING1/STAT1/HLA-E/IL23A/C1QB/HLA-DMB/PTPRC/C1R/FCER1G/ITGB2/BIRC3	11	BP
GO:0032609	interferon-gamma production	6/93	105/17910	1.77328e-05	0.000288657	0.000183571	HLA-DPA1/HLA-DPB1/CD14/IL23A/BTN3A1/PTPN22	6	BP
GO:0002285	lymphocyte activation involved in immune response	7/93	158/17910	1.82655e-05	0.000295372	0.000187841	IL23A/HLA-DMB/LCP1/CORO1A/PTPRC/LEF1/GPR183	7	BP
GO:0010647	positive regulation of cell communication	23/93	1730/17910	1.85985e-05	0.000298792	0.000190016	TYROBP/CD14/IL23A/PSME2/GIPR/PTPRC/HCLS1/PSMB10/PSMB9/CXCR4/MYD88/PSMB8/CCL5/UBD/SECTM1/CASP4/LY96/CASP1/RASSF2/BIRC3/SLAMF1/PTPN22/GPR183	23	BP
GO:0005802	trans-Golgi network	7/95	196/18675	6.3857e-05	0.000300568	0.00017268	HLA-DRA/HLA-DPA1/HLA-DPB1/HLA-DQA1/HLA-DRB4/RAB31/TGFBI	7	CC
GO:0023056	positive regulation of signaling	23/93	1736/17910	1.9665e-05	0.000313826	0.000199577	TYROBP/CD14/IL23A/PSME2/GIPR/PTPRC/HCLS1/PSMB10/PSMB9/CXCR4/MYD88/PSMB8/CCL5/UBD/SECTM1/CASP4/LY96/CASP1/RASSF2/BIRC3/SLAMF1/PTPN22/GPR183	23	BP
GO:0001818	negative regulation of cytokine production	9/93	290/17910	1.97897e-05	0.000313826	0.000199577	TYROBP/IL23A/PTPRC/SRGN/UBE2L6/GBP1/LEF1/SLAMF1/PTPN22	9	BP
GO:0005615	extracellular space	31/95	3051/18675	6.82419e-05	0.000315763	0.00018141	HLA-DRA/SERPING1/IGHM/TIMP1/CD14/HLA-E/LYZ/IL23A/C1QB/PSME2/LCP1/CORO1A/PTPRC/C1R/SRGN/PSMB9/CD53/CXCR4/CD37/PSMB8/FCGR3A/SECTM1/APOC1/CD48/ITGB2/TGFBI/ICAM3/LY96/FCGR3B/MNDA/SLAMF1	31	CC
GO:0001787	natural killer cell proliferation	3/93	11/17910	2.17005e-05	0.000341923	0.000217445	HLA-E/IL23A/PTPN22	3	BP
GO:0050663	cytokine secretion	8/93	230/17910	2.61044e-05	0.000408692	0.000259907	CD14/BTN3A1/SRGN/GBP1/FCN1/CASP1/LCP2/PTPN22	8	BP
GO:0044437	vacuolar part	11/95	538/18675	8.9853e-05	0.000408831	0.000234879	HLA-DRA/HLA-DPA1/HLA-DPB1/IFI30/LYZ/HLA-DQA1/LAPTM5/HLA-DRB4/HLA-DMA/HLA-DMB/MNDA	11	CC
GO:0009306	protein secretion	12/93	549/17910	2.6539e-05	0.000412866	0.000262561	CD14/HLA-E/BTN3A1/GIPR/SRGN/GBP1/CCL5/FCN1/CASP1/PLEK/LCP2/PTPN22	12	BP
GO:0002223	stimulatory C-type lectin receptor signaling pathway	6/93	113/17910	2.6929e-05	0.000416299	0.000264744	PSME2/PSMB10/PSMB9/FCER1G/PSMB8/ICAM3	6	BP
GO:0034142	toll-like receptor 4 signaling pathway	4/93	34/17910	2.80409e-05	0.000430779	0.000273953	CD14/ITGB2/LY96/PTPN22	4	BP
GO:0050900	leukocyte migration	11/93	467/17910	2.99451e-05	0.000457174	0.000290738	IGHM/IL23A/CORO1A/CXCR4/FCER1G/CCL5/CD48/ITGB2/SELL/CXCL11/GPR183	11	BP
GO:0050863	regulation of T cell activation	9/93	307/17910	3.09654e-05	0.000469833	0.000298789	HLA-DPA1/HLA-DPB1/HLA-E/IL23A/HLA-DMB/CORO1A/PTPRC/CCL5/PTPN22	9	BP
GO:0012501	programmed cell death	25/93	2049/17910	3.16982e-05	0.000478001	0.000303983	TIMP1/STAT1/TYROBP/CD14/CORO1A/PTPRC/HCLS1/SRGN/CXCR4/FCER1G/MYD88/CCL5/UBD/CASP4/ITGB2/GZMA/YME1L1/LY96/CASP1/EVI2B/RASSF2/BIRC3/MNDA/LEF1/BARD1	25	BP
GO:0002761	regulation of myeloid leukocyte differentiation	6/93	117/17910	3.27857e-05	0.000491386	0.000312495	TYROBP/IL23A/HCLS1/EVI2B/RASSF2/LEF1	6	BP
GO:0022407	regulation of cell-cell adhesion	10/93	389/17910	3.38398e-05	0.000504111	0.000320588	HLA-DPA1/HLA-DPB1/HLA-E/IL23A/HLA-DMB/CORO1A/PTPRC/CCL5/ITGB2/PTPN22	10	BP
GO:0032677	regulation of interleukin-8 production	5/93	72/17910	3.60114e-05	0.00053323	0.000339106	CD14/PTPRC/MYD88/FCN1/PTPN22	5	BP
GO:0050727	regulation of inflammatory response	11/93	479/17910	3.77336e-05	0.000555385	0.000353195	SERPING1/HLA-E/IL23A/C1QB/PTPRC/C1R/FCER1G/MYD88/CCL5/ITGB2/BIRC3	11	BP
GO:0004175	endopeptidase activity	10/89	322/16967	7.11448e-06	0.000572445	0.0004173	C1R/PSMB10/PSMB9/PSMB8/CASP4/GZMK/GZMA/YME1L1/CASP1/ADAMDEC1	10	MF
GO:0023023	MHC protein complex binding	4/89	25/16967	8.22478e-06	0.000572445	0.0004173	HLA-DRA/HLA-DMA/HLA-DMB/KLRC1	4	MF
GO:0098542	defense response to other organism	11/93	481/17910	3.91886e-05	0.000573367	0.000364631	IGHM/STAT1/HLA-E/LYZ/IL23A/CXCL9/PTPRC/MYD88/GBP1/ISG20/BIRC3	11	BP
GO:0032880	regulation of protein localization	16/93	979/17910	4.03524e-05	0.000586901	0.000373238	TYROBP/CD14/HLA-E/LCP1/GIPR/HCLS1/SRGN/FCER1G/GBP1/CCL5/ITGB2/CD247/FCN1/CASP1/BARD1/PTPN22	16	BP
GO:0005839	proteasome core complex	3/95	20/18675	0.000136533	0.000611043	0.000351052	PSMB10/PSMB9/PSMB8	3	CC
GO:0033218	amide binding	9/89	266/16967	1.06378e-05	0.000616994	0.000449775	HLA-DRA/HLA-A/HLA-DPA1/HLA-DPB1/CD14/HLA-E/HLA-DQA1/TAP1/ITGB2	9	MF
GO:1903708	positive regulation of hemopoiesis	7/93	182/17910	4.52484e-05	0.000654238	0.000416061	STAT1/TYROBP/IL23A/PTPRC/HCLS1/EVI2B/LEF1	7	BP
GO:0051223	regulation of protein transport	13/93	677/17910	4.59921e-05	0.000661103	0.000420426	CD14/HLA-E/LCP1/GIPR/HCLS1/SRGN/GBP1/CCL5/ITGB2/FCN1/CASP1/BARD1/PTPN22	13	BP
GO:0002790	peptide secretion	12/93	582/17910	4.68133e-05	0.000665664	0.000423327	CD14/HLA-E/BTN3A1/GIPR/SRGN/GBP1/CCL5/FCN1/CASP1/PLEK/LCP2/PTPN22	12	BP
GO:0070555	response to interleukin-1	7/93	183/17910	4.68511e-05	0.000665664	0.000423327	PSME2/PSMB10/PSMB9/MYD88/GBP1/PSMB8/CCL5	7	BP
GO:0007155	cell adhesion	19/93	1338/17910	4.81333e-05	0.000679951	0.000432413	HLA-DPA1/HLA-DPB1/HLA-E/IL23A/HLA-DMB/CORO1A/PTPRC/CXCR4/THEMIS2/GBP1/CCL5/ITGB2/TGFBI/ICAM3/PLEK/SELL/ADAMDEC1/SLAMF1/PTPN22	19	BP
GO:0008283	cell proliferation	24/93	1969/17910	4.86958e-05	0.000683967	0.000434967	HLA-DPA1/HLA-DPB1/IFITM1/TIMP1/STAT1/TYROBP/HLA-E/IL23A/CXCL9/HLA-DMB/BTN3A1/CORO1A/PTPRC/HCLS1/PSMB10/CCL5/TGFBI/YME1L1/MNDA/LEF1/SLAMF1/CXCL11/PTPN22/GPR183	24	BP
GO:0019864	IgG binding	3/89	10/16967	1.63028e-05	0.00070917	0.000516969	FCGR3A/FCGR3B/FCGR2A	3	MF
GO:0032395	MHC class II receptor activity	3/89	10/16967	1.63028e-05	0.00070917	0.000516969	HLA-DRA/HLA-DPA1/HLA-DQA1	3	MF
GO:0007249	I-kappaB kinase/NF-kappaB signaling	8/93	253/17910	5.13571e-05	0.000709602	0.000451269	STAT1/CD14/MYD88/UBD/SECTM1/LY96/CASP1/BIRC3	8	BP
GO:0060326	cell chemotaxis	8/93	253/17910	5.13571e-05	0.000709602	0.000451269	IL23A/CORO1A/CXCR4/CCL5/ITGB2/LEF1/CXCL11/GPR183	8	BP
GO:0022610	biological adhesion	19/93	1345/17910	5.16616e-05	0.000709602	0.000451269	HLA-DPA1/HLA-DPB1/HLA-E/IL23A/HLA-DMB/CORO1A/PTPRC/CXCR4/THEMIS2/GBP1/CCL5/ITGB2/TGFBI/ICAM3/PLEK/SELL/ADAMDEC1/SLAMF1/PTPN22	19	BP
GO:0009617	response to bacterium	12/93	588/17910	5.16757e-05	0.000709602	0.000451269	IGHM/CD14/HLA-E/LYZ/IL23A/MYD88/CCL5/GZMA/LY96/CASP1/RGS1/PTPN22	12	BP
GO:0030099	myeloid cell differentiation	10/93	411/17910	5.37726e-05	0.000732758	0.000465996	STAT1/TYROBP/IL23A/HCLS1/FCER1G/UBD/EVI2B/RASSF2/LEF1/GPR183	10	BP
GO:0001912	positive regulation of leukocyte mediated cytotoxicity	4/93	40/17910	5.39582e-05	0.000732758	0.000465996	TYROBP/HLA-E/IL23A/PTPRC	4	BP
GO:0030595	leukocyte chemotaxis	7/93	188/17910	5.55796e-05	0.00075063	0.000477361	IL23A/CORO1A/CXCR4/CCL5/ITGB2/CXCL11/GPR183	7	BP
GO:0009966	regulation of signal transduction	33/93	3265/17910	5.69017e-05	0.000764287	0.000486046	TIMP1/STAT1/CD14/IL23A/CXCL9/PSME2/GIPR/PTPRC/GMFG/HCLS1/PSMB10/PSMB9/CXCR4/MYD88/GBP1/PSMB8/CCL5/UBD/SECTM1/ARHGAP25/CASP4/LY96/CASP1/PLEK/RASSF2/BIRC3/LEF1/RGS1/SLAMF1/BARD1/CXCL11/PTPN22/GPR183	33	BP
GO:0016021	integral component of membrane	41/95	4821/18675	0.000174234	0.00076719	0.000440761	HLA-DRA/HLA-A/HLA-DPA1/IGHM/HLA-DPB1/IFITM1/TYROBP/CD14/HLA-E/HLA-DQA1/TRAC/LAPTM5/HLA-DRB4/HLA-DMA/HLA-DMB/BTN3A1/PTPRCAP/GIPR/PTPRC/VOPP1/TAP1/CXCR4/FCER1G/FCGR3A/ACKR1/CD163/SECTM1/NCF2/ITGB2/CD247/CLEC2B/YME1L1/LY96/SELL/CD3D/EVI2B/FCGR2A/SLAMF1/KLRC1/CD69/GPR183	41	CC
GO:0030852	regulation of granulocyte differentiation	3/93	15/17910	5.89455e-05	0.000787164	0.000500595	HCLS1/EVI2B/LEF1	3	BP
GO:0006911	phagocytosis, engulfment	4/93	41/17910	5.95548e-05	0.000787164	0.000500595	FCER1G/RAB31/ARHGAP25/ITGB2	4	BP
GO:0032637	interleukin-8 production	5/93	80/17910	5.9886e-05	0.000787164	0.000500595	CD14/PTPRC/MYD88/FCN1/PTPN22	5	BP
GO:0033238	regulation of cellular amine metabolic process	5/93	80/17910	5.9886e-05	0.000787164	0.000500595	PSME2/PSMB10/PSMB9/PSMB8/ITGB2	5	BP
GO:1902533	positive regulation of intracellular signal transduction	16/93	1019/17910	6.50588e-05	0.000850609	0.000540942	CD14/IL23A/GIPR/PTPRC/HCLS1/CXCR4/MYD88/CCL5/UBD/SECTM1/CASP1/RASSF2/BIRC3/SLAMF1/PTPN22/GPR183	16	BP
GO:0051240	positive regulation of multicellular organismal process	22/93	1750/17910	6.92079e-05	0.000900069	0.000572396	HLA-DPA1/HLA-DPB1/IFITM1/STAT1/TYROBP/CD14/HLA-E/IL23A/PTPRC/HCLS1/CXCR4/FCER1G/MYD88/ITGB2/FCN1/LY96/CASP1/PLEK/EVI2B/BIRC3/LEF1/PTPN22	22	BP
GO:0090087	regulation of peptide transport	13/93	706/17910	7.05127e-05	0.000912212	0.000580118	CD14/HLA-E/LCP1/GIPR/HCLS1/SRGN/GBP1/CCL5/ITGB2/FCN1/CASP1/BARD1/PTPN22	13	BP
GO:0001916	positive regulation of T cell mediated cytotoxicity	3/93	16/17910	7.22755e-05	0.000930121	0.000591508	HLA-E/IL23A/PTPRC	3	BP
GO:0002221	pattern recognition receptor signaling pathway	7/93	197/17910	7.46362e-05	0.000955499	0.000607647	CD14/MYD88/ITGB2/FCN1/LY96/BIRC3/PTPN22	7	BP
GO:0005102	signaling receptor binding	20/89	1386/16967	2.55423e-05	0.000987634	0.000719963	IGHM/TIMP1/STAT1/TYROBP/HLA-E/IL23A/CXCL9/LCP1/PTPRC/GMFG/TAP1/MYD88/CCL5/SECTM1/TGFBI/ICAM3/FCN1/LY96/LEF1/CXCL11	20	MF
GO:0005887	integral component of plasma membrane	16/95	1158/18675	0.000228863	0.00099174	0.000569768	HLA-DRA/HLA-DPA1/TYROBP/HLA-DQA1/LAPTM5/PTPRC/FCER1G/CD163/NCF2/ITGB2/CLEC2B/SELL/EVI2B/KLRC1/CD69/GPR183	16	CC
GO:0048523	negative regulation of cellular process	41/93	4580/17910	7.83216e-05	0.000997484	0.000634347	SERPING1/IFITM1/TIMP1/STAT1/TYROBP/CD14/CXCL9/PSME2/GIPR/CORO1A/PTPRC/GMFG/HCLS1/SRSF4/SRGN/PSMB10/PSMB9/FCER1G/MYD88/GBP1/PSMB8/CCL5/ARHGAP25/APOC1/ITGB2/GZMA/TGFBI/YME1L1/LY96/PLEK/ADAMDEC1/EVI2B/RASSF2/BIRC3/MNDA/LEF1/RGS1/SLAMF1/BARD1/CXCL11/PTPN22	41	BP
GO:0001798	positive regulation of type IIa hypersensitivity	2/93	3/17910	7.97538e-05	0.00100531	0.000639322	HLA-E/FCER1G	2	BP
GO:0002894	positive regulation of type II hypersensitivity	2/93	3/17910	7.97538e-05	0.00100531	0.000639322	HLA-E/FCER1G	2	BP
GO:0044419	interspecies interaction between organisms	15/93	928/17910	8.20134e-05	0.00102851	0.000654081	HLA-DRA/IFITM1/STAT1/LYZ/TAP1/PSMB10/PSMB9/CXCR4/PSMB8/CCL5/ISG20/CD247/FCN1/LEF1/SLAMF1	15	BP
GO:0016032	viral process	14/93	822/17910	8.37514e-05	0.00104498	0.000664551	HLA-DRA/IFITM1/STAT1/TAP1/PSMB10/PSMB9/CXCR4/PSMB8/CCL5/ISG20/CD247/FCN1/LEF1/SLAMF1	14	BP
GO:0046696	lipopolysaccharide receptor complex	2/95	5/18675	0.000253526	0.00108145	0.000621305	CD14/LY96	2	CC
GO:0008219	cell death	25/93	2178/17910	8.73116e-05	0.0010839	0.000689302	TIMP1/STAT1/TYROBP/CD14/CORO1A/PTPRC/HCLS1/SRGN/CXCR4/FCER1G/MYD88/CCL5/UBD/CASP4/ITGB2/GZMA/YME1L1/LY96/CASP1/EVI2B/RASSF2/BIRC3/MNDA/LEF1/BARD1	25	BP
GO:0000502	proteasome complex	4/95	61/18675	0.000262657	0.00110316	0.00063378	PSME2/PSMB10/PSMB9/PSMB8	4	CC
GO:0070201	regulation of establishment of protein localization	13/93	723/17910	8.96364e-05	0.00110717	0.0007041	CD14/HLA-E/LCP1/GIPR/HCLS1/SRGN/GBP1/CCL5/ITGB2/FCN1/CASP1/BARD1/PTPN22	13	BP
GO:0050792	regulation of viral process	7/93	204/17910	9.28912e-05	0.00114163	0.000726018	IFITM1/STAT1/CXCR4/CCL5/ISG20/FCN1/LEF1	7	BP
GO:0002286	T cell activation involved in immune response	5/93	88/17910	9.44566e-05	0.0011551	0.00073458	IL23A/HLA-DMB/LCP1/LEF1/GPR183	5	BP
GO:1905369	endopeptidase complex	4/95	62/18675	0.000279684	0.00115688	0.000664641	PSME2/PSMB10/PSMB9/PSMB8	4	CC
GO:0010941	regulation of cell death	21/93	1659/17910	9.54517e-05	0.00116149	0.000738644	TIMP1/STAT1/TYROBP/CORO1A/PTPRC/HCLS1/CXCR4/FCER1G/MYD88/CCL5/UBD/ITGB2/GZMA/YME1L1/CASP1/EVI2B/RASSF2/BIRC3/MNDA/LEF1/BARD1	21	BP
GO:1902107	positive regulation of leukocyte differentiation	6/93	143/17910	0.000100492	0.0012168	0.000773821	TYROBP/IL23A/PTPRC/HCLS1/EVI2B/LEF1	6	BP
GO:0043067	regulation of programmed cell death	20/93	1539/17910	0.000101435	0.00122219	0.000777246	TIMP1/STAT1/TYROBP/CORO1A/PTPRC/HCLS1/CXCR4/FCER1G/MYD88/CCL5/UBD/GZMA/YME1L1/CASP1/EVI2B/RASSF2/BIRC3/MNDA/LEF1/BARD1	20	BP
GO:0046641	positive regulation of alpha-beta T cell proliferation	3/93	18/17910	0.000104525	0.00125329	0.000797023	HLA-E/IL23A/PTPRC	3	BP
GO:0042802	identical protein binding	22/89	1670/16967	3.76233e-05	0.00130929	0.000954442	STAT1/TYROBP/LYZ/C1QB/PSME2/LCP1/CORO1A/PTPRC/TAP1/FCER1G/MYD88/GBP1/CCL5/GZMA/CD247/CLEC2B/CASP1/PLEK/CD3D/SLAMF1/BARD1/CD69	22	MF
GO:0030136	clathrin-coated vesicle	6/95	182/18675	0.000334465	0.00136282	0.000782957	HLA-DRA/HLA-DPA1/HLA-DPB1/HLA-DQA1/HLA-DRB4/CD3D	6	CC
GO:0002683	negative regulation of immune system process	10/93	451/17910	0.000116013	0.00138427	0.000880324	SERPING1/TYROBP/CD14/HLA-E/PTPRC/FCER1G/GBP1/LY96/MNDA/PTPN22	10	BP
GO:0002224	toll-like receptor signaling pathway	6/93	147/17910	0.000116973	0.00138899	0.000883323	CD14/MYD88/ITGB2/LY96/BIRC3/PTPN22	6	BP
GO:0032991	protein-containing complex	41/95	4980/18675	0.000366883	0.00144009	0.000827348	HLA-DRA/HLA-A/HLA-DPA1/IGHM/HLA-DPB1/IFITM1/STAT1/CD14/HLA-E/IL23A/HLA-DQA1/C1QB/PSME2/HLA-DRB4/HLA-DMA/HLA-DMB/LCP1/CORO1A/HCLS1/TAP1/PSMB10/PSMB9/CXCR4/PSMB8/CASP4/NCF2/APOC1/ITGB2/CD247/FCN1/LY96/CASP1/RPP40/CD3D/RASSF2/BIRC3/LCP2/LEF1/BARD1/KLRC1/CD69	41	CC
GO:0005765	lysosomal membrane	8/95	344/18675	0.000369253	0.00144009	0.000827348	HLA-DRA/HLA-DPA1/HLA-DPB1/HLA-DQA1/LAPTM5/HLA-DRB4/HLA-DMA/HLA-DMB	8	CC
GO:0098852	lytic vacuole membrane	8/95	344/18675	0.000369253	0.00144009	0.000827348	HLA-DRA/HLA-DPA1/HLA-DPB1/HLA-DQA1/LAPTM5/HLA-DRB4/HLA-DMA/HLA-DMB	8	CC
GO:0032649	regulation of interferon-gamma production	5/93	93/17910	0.000122779	0.00145091	0.000922705	HLA-DPA1/HLA-DPB1/CD14/IL23A/PTPN22	5	BP
GO:2000010	positive regulation of protein localization to cell surface	3/93	19/17910	0.000123658	0.00145431	0.000924863	TYROBP/FCER1G/CD247	3	BP
GO:0007229	integrin-mediated signaling pathway	5/93	94/17910	0.000129149	0.00150449	0.000956777	TIMP1/TYROBP/FCER1G/ITGB2/PLEK	5	BP
GO:0030316	osteoclast differentiation	5/93	94/17910	0.000129149	0.00150449	0.000956777	TYROBP/IL23A/FCER1G/RASSF2/GPR183	5	BP
GO:0031343	positive regulation of cell killing	4/93	50/17910	0.000130688	0.00150813	0.00095909	TYROBP/HLA-E/IL23A/PTPRC	4	BP
GO:0099024	plasma membrane invagination	4/93	50/17910	0.000130688	0.00150813	0.00095909	FCER1G/RAB31/ARHGAP25/ITGB2	4	BP
GO:0070098	chemokine-mediated signaling pathway	4/93	51/17910	0.00014125	0.00162239	0.00103176	CXCR4/ACKR1/CCL5/CXCL11	4	BP
GO:0002449	lymphocyte mediated immunity	8/93	293/17910	0.000142551	0.00162972	0.00103642	SERPING1/HLA-E/IL23A/C1QB/CORO1A/PTPRC/C1R/FCER1G	8	BP
GO:0032816	positive regulation of natural killer cell activation	3/93	20/17910	0.000144933	0.00164928	0.00104886	TYROBP/HLA-E/IL23A	3	BP
GO:0002460	adaptive immune response based on somatic recombination of immune receptors built from immunoglobulin superfamily domains	8/93	295/17910	0.000149358	0.00168888	0.00107404	SERPING1/HLA-E/IL23A/C1QB/PTPRC/C1R/FCER1G/LEF1	8	BP
GO:0001909	leukocyte mediated cytotoxicity	5/93	97/17910	0.000149787	0.00168888	0.00107404	TYROBP/HLA-E/IL23A/CORO1A/PTPRC	5	BP
GO:0010646	regulation of cell communication	34/93	3589/17910	0.000157169	0.00174729	0.00111118	TIMP1/STAT1/TYROBP/CD14/IL23A/CXCL9/PSME2/GIPR/PTPRC/GMFG/HCLS1/PSMB10/PSMB9/CXCR4/MYD88/GBP1/PSMB8/CCL5/UBD/SECTM1/ARHGAP25/CASP4/LY96/CASP1/PLEK/RASSF2/BIRC3/LEF1/RGS1/SLAMF1/BARD1/CXCL11/PTPN22/GPR183	34	BP
GO:0001794	type IIa hypersensitivity	2/93	4/17910	0.000158967	0.00174729	0.00111118	HLA-E/FCER1G	2	BP
GO:0001796	regulation of type IIa hypersensitivity	2/93	4/17910	0.000158967	0.00174729	0.00111118	HLA-E/FCER1G	2	BP
GO:0002445	type II hypersensitivity	2/93	4/17910	0.000158967	0.00174729	0.00111118	HLA-E/FCER1G	2	BP
GO:0002892	regulation of type II hypersensitivity	2/93	4/17910	0.000158967	0.00174729	0.00111118	HLA-E/FCER1G	2	BP
GO:0032879	regulation of localization	28/93	2688/17910	0.000159232	0.00174729	0.00111118	IFITM1/TIMP1/TYROBP/CD14/HLA-E/IL23A/CXCL9/LCP1/GIPR/CORO1A/PTPRC/HCLS1/SRGN/CXCR4/FCER1G/GBP1/CCL5/RAB31/APOC1/ITGB2/CD247/FCN1/CASP1/LEF1/BARD1/CXCL11/PTPN22/GPR183	28	BP
GO:0001906	cell killing	6/93	156/17910	0.000161936	0.00176906	0.00112503	TYROBP/HLA-E/LYZ/IL23A/CORO1A/PTPRC	6	BP
GO:0038023	signaling receptor activity	19/89	1344/16967	5.61669e-05	0.00177692	0.00129533	HLA-DRA/HLA-DPA1/CD14/HLA-DQA1/GIPR/PTPRC/CXCR4/ACKR1/CD48/ITGB2/CD247/FCN1/LY96/CD3D/LEF1/SLAMF1/KLRC1/CD69/GPR183	19	MF
GO:0048525	negative regulation of viral process	5/93	99/17910	0.000164886	0.00179332	0.00114046	IFITM1/STAT1/CCL5/ISG20/FCN1	5	BP
GO:0098609	cell-cell adhesion	13/93	771/17910	0.000169834	0.00183899	0.0011695	HLA-DPA1/HLA-DPB1/HLA-E/IL23A/HLA-DMB/CORO1A/PTPRC/CCL5/ITGB2/ICAM3/PLEK/SELL/PTPN22	13	BP
GO:0002244	hematopoietic progenitor cell differentiation	6/93	158/17910	0.000173572	0.00187122	0.00119	PSME2/PTPRC/PSMB10/PSMB9/PSMB8/PLEK	6	BP
GO:1905368	peptidase complex	4/95	72/18675	0.000496188	0.00190788	0.0010961	PSME2/PSMB10/PSMB9/PSMB8	4	CC
GO:0044403	symbiont process	14/93	884/17910	0.000179744	0.00192931	0.00122694	HLA-DRA/IFITM1/STAT1/TAP1/PSMB10/PSMB9/CXCR4/PSMB8/CCL5/ISG20/CD247/FCN1/LEF1/SLAMF1	14	BP
GO:0070498	interleukin-1-mediated signaling pathway	5/93	101/17910	0.000181122	0.00193565	0.00123097	PSME2/PSMB10/PSMB9/MYD88/PSMB8	5	BP
GO:0045785	positive regulation of cell adhesion	9/93	388/17910	0.000185343	0.00197217	0.0012542	HLA-DPA1/HLA-DPB1/HLA-E/IL23A/HLA-DMB/CORO1A/PTPRC/CCL5/ITGB2	9	BP
GO:0023026	MHC class II protein complex binding	3/89	16/16967	7.43637e-05	0.00201163	0.00146644	HLA-DRA/HLA-DMA/HLA-DMB	3	MF
GO:0042803	protein homodimerization activity	14/89	809/16967	7.67002e-05	0.00201163	0.00146644	STAT1/C1QB/CORO1A/PTPRC/TAP1/FCER1G/GBP1/CCL5/GZMA/CD247/PLEK/CD3D/BARD1/CD69	14	MF
GO:0060089	molecular transducer activity	19/89	1381/16967	8.09278e-05	0.00201163	0.00146644	HLA-DRA/HLA-DPA1/CD14/HLA-DQA1/GIPR/PTPRC/CXCR4/ACKR1/CD48/ITGB2/CD247/FCN1/LY96/CD3D/LEF1/SLAMF1/KLRC1/CD69/GPR183	19	MF
GO:0008329	signaling pattern recognition receptor activity	3/89	17/16967	8.99564e-05	0.00208699	0.00152137	CD14/FCN1/LY96	3	MF
GO:0051607	defense response to virus	7/93	231/17910	0.000200466	0.00212391	0.00135069	STAT1/IL23A/CXCL9/PTPRC/GBP1/ISG20/BIRC3	7	BP
GO:0023051	regulation of signaling	34/93	3635/17910	0.00020293	0.00214078	0.00136142	TIMP1/STAT1/TYROBP/CD14/IL23A/CXCL9/PSME2/GIPR/PTPRC/GMFG/HCLS1/PSMB10/PSMB9/CXCR4/MYD88/GBP1/PSMB8/CCL5/UBD/SECTM1/ARHGAP25/CASP4/LY96/CASP1/PLEK/RASSF2/BIRC3/LEF1/RGS1/SLAMF1/BARD1/CXCL11/PTPN22/GPR183	34	BP
GO:0043903	regulation of symbiosis, encompassing mutualism through parasitism	7/93	232/17910	0.000205839	0.00216219	0.00137504	IFITM1/STAT1/CXCR4/CCL5/ISG20/FCN1/LEF1	7	BP
GO:0042379	chemokine receptor binding	4/89	47/16967	0.000106197	0.00220138	0.00160475	STAT1/CXCL9/CCL5/CXCL11	4	MF
GO:0038187	pattern recognition receptor activity	3/89	18/16967	0.000107538	0.00220138	0.00160475	CD14/FCN1/LY96	3	MF
GO:0030888	regulation of B cell proliferation	4/93	57/17910	0.000218028	0.00228048	0.00145026	TYROBP/PTPRC/MNDA/GPR183	4	BP
GO:0060143	positive regulation of syncytium formation by plasma membrane fusion	3/93	23/17910	0.000222628	0.00231872	0.00147458	TYROBP/CXCL9/CD53	3	BP
GO:0010324	membrane invagination	4/93	58/17910	0.000233253	0.00241089	0.0015332	FCER1G/RAB31/ARHGAP25/ITGB2	4	BP
GO:0032103	positive regulation of response to external stimulus	8/93	315/17910	0.000233438	0.00241089	0.0015332	HLA-E/IL23A/CXCR4/FCER1G/MYD88/CCL5/ITGB2/LY96	8	BP
GO:0042981	regulation of apoptotic process	19/93	1512/17910	0.000241512	0.0024824	0.00157867	TIMP1/STAT1/TYROBP/CORO1A/PTPRC/HCLS1/FCER1G/MYD88/CCL5/UBD/GZMA/YME1L1/CASP1/EVI2B/RASSF2/BIRC3/MNDA/LEF1/BARD1	19	BP
GO:0051049	regulation of transport	21/93	1773/17910	0.000242382	0.0024824	0.00157867	CD14/HLA-E/CXCL9/LCP1/GIPR/CORO1A/PTPRC/HCLS1/SRGN/CXCR4/FCER1G/GBP1/CCL5/RAB31/APOC1/ITGB2/FCN1/CASP1/BARD1/CXCL11/PTPN22	21	BP
GO:0034394	protein localization to cell surface	4/93	59/17910	0.000249228	0.00253656	0.00161312	TYROBP/FCER1G/CD247/FCN1	4	BP
GO:0038095	Fc-epsilon receptor signaling pathway	6/93	169/17910	0.000249922	0.00253656	0.00161312	PSME2/PSMB10/PSMB9/FCER1G/PSMB8/LCP2	6	BP
GO:0009968	negative regulation of signal transduction	17/93	1266/17910	0.000250767	0.00253656	0.00161312	STAT1/CD14/PSME2/GIPR/PTPRC/PSMB10/PSMB9/GBP1/PSMB8/CCL5/ARHGAP25/LY96/PLEK/RASSF2/RGS1/SLAMF1/PTPN22	17	BP
GO:0001914	regulation of T cell mediated cytotoxicity	3/93	24/17910	0.000253476	0.00254304	0.00161724	HLA-E/IL23A/PTPRC	3	BP
GO:0002407	dendritic cell chemotaxis	3/93	24/17910	0.000253476	0.00254304	0.00161724	CXCR4/CCL5/GPR183	3	BP
GO:0001959	regulation of cytokine-mediated signaling pathway	6/93	170/17910	0.000257995	0.00257785	0.00163938	STAT1/PTPRC/CCL5/CASP4/CASP1/BIRC3	6	BP
GO:1990868	response to chemokine	4/93	60/17910	0.000265976	0.00262849	0.00167158	CXCR4/ACKR1/CCL5/CXCL11	4	BP
GO:1990869	cellular response to chemokine	4/93	60/17910	0.000265976	0.00262849	0.00167158	CXCR4/ACKR1/CCL5/CXCL11	4	BP
GO:0016064	immunoglobulin mediated immune response	6/93	171/17910	0.000266271	0.00262849	0.00167158	SERPING1/HLA-E/C1QB/PTPRC/C1R/FCER1G	6	BP
GO:0019724	B cell mediated immunity	6/93	173/17910	0.00028345	0.00277643	0.00176567	SERPING1/HLA-E/C1QB/PTPRC/C1R/FCER1G	6	BP
GO:0006521	regulation of cellular amino acid metabolic process	4/93	61/17910	0.000283517	0.00277643	0.00176567	PSME2/PSMB10/PSMB9/PSMB8	4	BP
GO:0010818	T cell chemotaxis	3/93	25/17910	0.00028696	0.00278794	0.00177298	CCL5/CXCL11/GPR183	3	BP
GO:2000482	regulation of interleukin-8 secretion	3/93	25/17910	0.00028696	0.00278794	0.00177298	CD14/FCN1/PTPN22	3	BP
GO:0005774	vacuolar membrane	8/95	382/18675	0.000735736	0.00278967	0.0016027	HLA-DRA/HLA-DPA1/HLA-DPB1/HLA-DQA1/LAPTM5/HLA-DRB4/HLA-DMA/HLA-DMB	8	CC
GO:0042127	regulation of cell proliferation	20/93	1664/17910	0.000290292	0.00280921	0.00178651	HLA-DPA1/HLA-DPB1/IFITM1/TIMP1/STAT1/TYROBP/HLA-E/IL23A/CXCL9/HLA-DMB/CORO1A/PTPRC/HCLS1/CCL5/MNDA/LEF1/SLAMF1/CXCL11/PTPN22/GPR183	20	BP
GO:0032623	interleukin-2 production	4/93	62/17910	0.000301873	0.00290982	0.00185049	PTPRC/FCER1G/GBP1/CD247	4	BP
GO:0008284	positive regulation of cell proliferation	14/93	931/17910	0.000305829	0.00293643	0.00186742	HLA-DPA1/HLA-DPB1/TIMP1/STAT1/HLA-E/IL23A/HLA-DMB/CORO1A/PTPRC/HCLS1/CCL5/LEF1/SLAMF1/GPR183	14	BP
GO:0005125	cytokine activity	6/89	154/16967	0.000158474	0.00301528	0.00219807	TIMP1/IL23A/CXCL9/CCL5/SECTM1/CXCL11	6	MF
GO:0004298	threonine-type endopeptidase activity	3/89	21/16967	0.000173292	0.00301528	0.00219807	PSMB10/PSMB9/PSMB8	3	MF
GO:0070003	threonine-type peptidase activity	3/89	21/16967	0.000173292	0.00301528	0.00219807	PSMB10/PSMB9/PSMB8	3	MF
GO:0060142	regulation of syncytium formation by plasma membrane fusion	3/93	26/17910	0.000323173	0.0030889	0.00196438	TYROBP/CXCL9/CD53	3	BP
GO:0045637	regulation of myeloid cell differentiation	7/93	250/17910	0.000324221	0.0030889	0.00196438	STAT1/TYROBP/IL23A/HCLS1/EVI2B/RASSF2/LEF1	7	BP
GO:0001910	regulation of leukocyte mediated cytotoxicity	4/93	64/17910	0.00034112	0.00323735	0.00205878	TYROBP/HLA-E/IL23A/PTPRC	4	BP
GO:0051050	positive regulation of transport	14/93	942/17910	0.000344475	0.00325662	0.00207104	CD14/HLA-E/CXCL9/GIPR/PTPRC/HCLS1/FCER1G/CCL5/RAB31/ITGB2/FCN1/CASP1/CXCL11/PTPN22	14	BP
GO:0002705	positive regulation of leukocyte mediated immunity	5/93	117/17910	0.000358963	0.00335963	0.00213655	HLA-E/IL23A/PTPRC/FCER1G/ITGB2	5	BP
GO:0032673	regulation of interleukin-4 production	3/93	27/17910	0.000362206	0.00335963	0.00213655	HLA-E/FCER1G/LEF1	3	BP
GO:0035456	response to interferon-beta	3/93	27/17910	0.000362206	0.00335963	0.00213655	IFITM1/STAT1/MNDA	3	BP
GO:0036336	dendritic cell migration	3/93	27/17910	0.000362206	0.00335963	0.00213655	CXCR4/CCL5/GPR183	3	BP
GO:0046640	regulation of alpha-beta T cell proliferation	3/93	27/17910	0.000362206	0.00335963	0.00213655	HLA-E/IL23A/PTPRC	3	BP
GO:0042612	MHC class I protein complex	2/95	9/18675	0.000900651	0.00336819	0.00193507	HLA-A/HLA-E	2	CC
GO:0043901	negative regulation of multi-organism process	6/93	182/17910	0.00037183	0.00343593	0.00218507	IFITM1/TIMP1/STAT1/CCL5/ISG20/FCN1	6	BP
GO:0060759	regulation of response to cytokine stimulus	6/93	183/17910	0.000382846	0.00352448	0.00224138	STAT1/PTPRC/CCL5/CASP4/CASP1/BIRC3	6	BP
GO:0002885	positive regulation of hypersensitivity	2/93	6/17910	0.000394733	0.00360305	0.00229135	HLA-E/FCER1G	2	BP
GO:0010536	positive regulation of activation of Janus kinase activity	2/93	6/17910	0.000394733	0.00360305	0.00229135	IL23A/CCL5	2	BP
GO:1902531	regulation of intracellular signal transduction	21/93	1838/17910	0.000395778	0.00360305	0.00229135	STAT1/CD14/IL23A/GIPR/PTPRC/HCLS1/CXCR4/MYD88/GBP1/CCL5/UBD/SECTM1/ARHGAP25/CASP1/PLEK/RASSF2/BIRC3/SLAMF1/BARD1/PTPN22/GPR183	21	BP
GO:0019865	immunoglobulin binding	3/89	23/16967	0.000229008	0.00379498	0.00276646	FCGR3A/FCGR3B/FCGR2A	3	MF
GO:0044106	cellular amine metabolic process	5/93	121/17910	0.000419024	0.00380059	0.00241698	PSME2/PSMB10/PSMB9/PSMB8/ITGB2	5	BP
GO:0002888	positive regulation of myeloid leukocyte mediated immunity	3/93	29/17910	0.000449091	0.00402871	0.00256205	HLA-E/FCER1G/ITGB2	3	BP
GO:0035666	TRIF-dependent toll-like receptor signaling pathway	3/93	29/17910	0.000449091	0.00402871	0.00256205	CD14/LY96/BIRC3	3	BP
GO:0072606	interleukin-8 secretion	3/93	29/17910	0.000449091	0.00402871	0.00256205	CD14/FCN1/PTPN22	3	BP
GO:0031146	SCF-dependent proteasomal ubiquitin-dependent protein catabolic process	4/93	69/17910	0.000455048	0.0040673	0.00258659	PSME2/PSMB10/PSMB9/PSMB8	4	BP
GO:0048248	CXCR3 chemokine receptor binding	2/89	5/16967	0.000269295	0.00425975	0.00310527	CXCL9/CXCL11	2	MF
GO:1902105	regulation of leukocyte differentiation	7/93	267/17910	0.000481179	0.00428528	0.00272521	TYROBP/IL23A/PTPRC/HCLS1/EVI2B/RASSF2/LEF1	7	BP
GO:0046633	alpha-beta T cell proliferation	3/93	30/17910	0.00049712	0.00441126	0.00280533	HLA-E/IL23A/PTPRC	3	BP
GO:0034121	regulation of toll-like receptor signaling pathway	4/93	71/17910	0.000507414	0.00447034	0.0028429	CD14/LY96/BIRC3/PTPN22	4	BP
GO:0042100	B cell proliferation	4/93	71/17910	0.000507414	0.00447034	0.0028429	TYROBP/PTPRC/MNDA/GPR183	4	BP
GO:0034774	secretory granule lumen	7/95	321/18675	0.0012604	0.00464986	0.00267141	SERPING1/TIMP1/LYZ/GMFG/SRGN/FCN1/MNDA	7	CC
GO:1902036	regulation of hematopoietic stem cell differentiation	4/93	72/17910	0.000535144	0.0046978	0.00298755	PSME2/PSMB10/PSMB9/PSMB8	4	BP
GO:0002576	platelet degranulation	5/93	128/17910	0.000542015	0.00472437	0.00300445	SERPING1/TIMP1/SRGN/FCER1G/PLEK	5	BP
GO:0009308	amine metabolic process	5/93	128/17910	0.000542015	0.00472437	0.00300445	PSME2/PSMB10/PSMB9/PSMB8/ITGB2	5	BP
GO:0034128	negative regulation of MyD88-independent toll-like receptor signaling pathway	2/93	7/17910	0.000550757	0.00478361	0.00304212	CD14/LY96	2	BP
GO:1903311	regulation of mRNA metabolic process	7/93	275/17910	0.0005735	0.00495412	0.00315056	PSME2/SRSF4/PSMB10/PSMB9/MYD88/PSMB8/BARD1	7	BP
GO:0048585	negative regulation of response to stimulus	19/93	1620/17910	0.00057442	0.00495412	0.00315056	SERPING1/STAT1/CD14/HLA-E/PSME2/GIPR/PTPRC/PSMB10/PSMB9/GBP1/PSMB8/CCL5/ARHGAP25/LY96/PLEK/RASSF2/RGS1/SLAMF1/PTPN22	19	BP
GO:0002699	positive regulation of immune effector process	6/93	198/17910	0.000580902	0.00499251	0.00317497	HLA-E/IL23A/HLA-DMB/PTPRC/FCER1G/ITGB2	6	BP
GO:0010648	negative regulation of cell communication	17/93	1364/17910	0.000594189	0.0050889	0.00323627	STAT1/CD14/PSME2/GIPR/PTPRC/PSMB10/PSMB9/GBP1/PSMB8/CCL5/ARHGAP25/LY96/PLEK/RASSF2/RGS1/SLAMF1/PTPN22	17	BP
GO:0030851	granulocyte differentiation	3/93	32/17910	0.000602775	0.00509304	0.0032389	HCLS1/EVI2B/LEF1	3	BP
GO:0032633	interleukin-4 production	3/93	32/17910	0.000602775	0.00509304	0.0032389	HLA-E/FCER1G/LEF1	3	BP
GO:0043368	positive T cell selection	3/93	32/17910	0.000602775	0.00509304	0.0032389	IL23A/PTPRC/CD3D	3	BP
GO:0050708	regulation of protein secretion	9/93	456/17910	0.00060296	0.00509304	0.0032389	CD14/HLA-E/GIPR/SRGN/GBP1/CCL5/FCN1/CASP1/PTPN22	9	BP
GO:0070011	peptidase activity, acting on L-amino acid peptides	10/89	511/16967	0.000339212	0.00513243	0.00374143	C1R/PSMB10/PSMB9/PSMB8/CASP4/GZMK/GZMA/YME1L1/CASP1/ADAMDEC1	10	MF
GO:0023057	negative regulation of signaling	17/93	1368/17910	0.000614252	0.00517066	0.00328826	STAT1/CD14/PSME2/GIPR/PTPRC/PSMB10/PSMB9/GBP1/PSMB8/CCL5/ARHGAP25/LY96/PLEK/RASSF2/RGS1/SLAMF1/PTPN22	17	BP
GO:0044877	protein-containing complex binding	14/89	938/16967	0.000357288	0.00518068	0.0037766	HLA-DRA/HLA-E/HLA-DMA/HLA-DMB/LCP1/CORO1A/HCLS1/FCGR3A/UBD/TGFBI/ICAM3/FCGR3B/FCGR2A/KLRC1	14	MF
GO:0050707	regulation of cytokine secretion	6/93	201/17910	0.000628637	0.00527368	0.00335378	CD14/SRGN/GBP1/FCN1/CASP1/PTPN22	6	BP
GO:0046631	alpha-beta T cell activation	5/93	133/17910	0.000645208	0.00539429	0.00343048	HLA-E/IL23A/PTPRC/LEF1/GPR183	5	BP
GO:0001913	T cell mediated cytotoxicity	3/93	33/17910	0.000660569	0.00544858	0.00346501	HLA-E/IL23A/PTPRC	3	BP
GO:0002756	MyD88-independent toll-like receptor signaling pathway	3/93	33/17910	0.000660569	0.00544858	0.00346501	CD14/LY96/BIRC3	3	BP
GO:0042554	superoxide anion generation	3/93	33/17910	0.000660569	0.00544858	0.00346501	TYROBP/NCF2/ITGB2	3	BP
GO:0055094	response to lipoprotein particle	3/93	33/17910	0.000660569	0.00544858	0.00346501	FCER1G/MYD88/ITGB2	3	BP
GO:0030881	beta-2-microglobulin binding	2/89	6/16967	0.000402563	0.00560367	0.00408495	HLA-A/HLA-E	2	MF
GO:0061418	regulation of transcription from RNA polymerase II promoter in response to hypoxia	4/93	77/17910	0.000690168	0.00567369	0.00360817	PSME2/PSMB10/PSMB9/PSMB8	4	BP
GO:0006508	proteolysis	19/93	1645/17910	0.000693038	0.00567829	0.00361109	SERPING1/TIMP1/C1QB/PSME2/C1R/SRGN/PSMB10/PSMB9/PSMB8/UBD/CASP4/GZMK/GZMA/YME1L1/CASP1/ADAMDEC1/BIRC3/LEF1/BARD1	19	BP
GO:0002866	positive regulation of acute inflammatory response to antigenic stimulus	2/93	8/17910	0.00073186	0.0058788	0.0037386	HLA-E/FCER1G	2	BP
GO:0002883	regulation of hypersensitivity	2/93	8/17910	0.00073186	0.0058788	0.0037386	HLA-E/FCER1G	2	BP
GO:0010533	regulation of activation of Janus kinase activity	2/93	8/17910	0.00073186	0.0058788	0.0037386	IL23A/CCL5	2	BP
GO:0030223	neutrophil differentiation	2/93	8/17910	0.00073186	0.0058788	0.0037386	EVI2B/LEF1	2	BP
GO:0032819	positive regulation of natural killer cell proliferation	2/93	8/17910	0.00073186	0.0058788	0.0037386	HLA-E/IL23A	2	BP
GO:0034127	regulation of MyD88-independent toll-like receptor signaling pathway	2/93	8/17910	0.00073186	0.0058788	0.0037386	CD14/LY96	2	BP
GO:0060205	cytoplasmic vesicle lumen	7/95	338/18675	0.0016928	0.00616179	0.00354003	SERPING1/TIMP1/LYZ/GMFG/SRGN/FCN1/MNDA	7	CC
GO:0031983	vesicle lumen	7/95	339/18675	0.00172143	0.00618356	0.00355254	SERPING1/TIMP1/LYZ/GMFG/SRGN/FCN1/MNDA	7	CC
GO:0071402	cellular response to lipoprotein particle stimulus	3/93	35/17910	0.000786492	0.00628641	0.00399782	FCER1G/MYD88/ITGB2	3	BP
GO:0032675	regulation of interleukin-6 production	5/93	139/17910	0.00078772	0.00628641	0.00399782	TYROBP/FCER1G/MYD88/SLAMF1/PTPN22	5	BP
GO:0007259	JAK-STAT cascade	5/93	140/17910	0.000813584	0.00647181	0.00411573	STAT1/IL23A/PTPRC/HCLS1/CCL5	5	BP
GO:1903532	positive regulation of secretion by cell	8/93	381/17910	0.000822456	0.00652128	0.00414719	CD14/HLA-E/GIPR/FCER1G/ITGB2/FCN1/CASP1/PTPN22	8	BP
GO:0008233	peptidase activity	10/89	536/16967	0.000493609	0.00658943	0.00480355	C1R/PSMB10/PSMB9/PSMB8/CASP4/GZMK/GZMA/YME1L1/CASP1/ADAMDEC1	10	MF
GO:0008009	chemokine activity	3/89	30/16967	0.000511249	0.00658943	0.00480355	CXCL9/CCL5/CXCL11	3	MF
GO:0031145	anaphase-promoting complex-dependent catabolic process	4/93	81/17910	0.000835215	0.00660115	0.00419798	PSME2/PSMB10/PSMB9/PSMB8	4	BP
GO:0002755	MyD88-dependent toll-like receptor signaling pathway	3/93	36/17910	0.000854779	0.00673412	0.00428255	CD14/MYD88/LY96	3	BP
GO:0061702	inflammasome complex	2/95	13/18675	0.00192571	0.0068275	0.00392249	CASP4/CASP1	2	CC
GO:0031341	regulation of cell killing	4/93	82/17910	0.000874589	0.00686818	0.0043678	TYROBP/HLA-E/IL23A/PTPRC	4	BP
GO:0031730	CCR5 chemokine receptor binding	2/89	7/16967	0.000561664	0.00698068	0.00508876	STAT1/CCL5	2	MF
GO:0002791	regulation of peptide secretion	9/93	483/17910	0.000906715	0.00709779	0.00451382	CD14/HLA-E/GIPR/SRGN/GBP1/CCL5/FCN1/CASP1/PTPN22	9	BP
GO:0030133	transport vesicle	7/95	349/18675	0.00202898	0.00710142	0.00407986	HLA-DRA/HLA-A/HLA-DPA1/HLA-DPB1/HLA-E/HLA-DQA1/HLA-DRB4	7	CC
GO:0060218	hematopoietic stem cell differentiation	4/93	83/17910	0.000915254	0.00714189	0.00454186	PSME2/PSMB10/PSMB9/PSMB8	4	BP
GO:0002714	positive regulation of B cell mediated immunity	3/93	37/17910	0.000926719	0.00718572	0.00456974	HLA-E/PTPRC/FCER1G	3	BP
GO:0002891	positive regulation of immunoglobulin mediated immune response	3/93	37/17910	0.000926719	0.00718572	0.00456974	HLA-E/PTPRC/FCER1G	3	BP
GO:0002480	antigen processing and presentation of exogenous peptide antigen via MHC class I, TAP-independent	2/93	9/17910	0.000937782	0.00720334	0.00458094	HLA-A/HLA-E	2	BP
GO:0002524	hypersensitivity	2/93	9/17910	0.000937782	0.00720334	0.00458094	HLA-E/FCER1G	2	BP
GO:0070424	regulation of nucleotide-binding oligomerization domain containing signaling pathway	2/93	9/17910	0.000937782	0.00720334	0.00458094	BIRC3/PTPN22	2	BP
GO:0035567	non-canonical Wnt signaling pathway	5/93	145/17910	0.00095253	0.0072818	0.00463084	PSME2/PSMB10/PSMB9/PSMB8/LEF1	5	BP
GO:0015031	protein transport	19/93	1689/17910	0.000953922	0.0072818	0.00463084	CD14/HLA-E/BTN3A1/LCP1/GIPR/HCLS1/TAP1/SRSF4/SRGN/GBP1/CCL5/RAB31/ITGB2/FCN1/CASP1/PLEK/LCP2/BARD1/PTPN22	19	BP
GO:0010972	negative regulation of G2/M transition of mitotic cell cycle	4/93	85/17910	0.00100055	0.00755787	0.00480641	PSME2/PSMB10/PSMB9/PSMB8	4	BP
GO:1901532	regulation of hematopoietic progenitor cell differentiation	4/93	85/17910	0.00100055	0.00755787	0.00480641	PSME2/PSMB10/PSMB9/PSMB8	4	BP
GO:1903901	negative regulation of viral life cycle	4/93	85/17910	0.00100055	0.00755787	0.00480641	IFITM1/CCL5/ISG20/FCN1	4	BP
GO:0002711	positive regulation of T cell mediated immunity	3/93	38/17910	0.00100239	0.00755787	0.00480641	HLA-E/IL23A/PTPRC	3	BP
GO:0002526	acute inflammatory response	6/93	220/17910	0.00100578	0.00756027	0.00480793	SERPING1/HLA-E/C1QB/C1R/FCER1G/CD163	6	BP
GO:0050790	regulation of catalytic activity	22/93	2116/17910	0.00101639	0.00761675	0.00484385	TIMP1/IL23A/GIPR/PTPRC/GMFG/PSMB9/CXCR4/PSMB8/CCL5/ARHGAP25/NCF2/APOC1/ITGB2/GZMA/CASP1/PLEK/RASSF2/BIRC3/LCP2/LEF1/RGS1/PTPN22	22	BP
GO:1903530	regulation of secretion by cell	11/93	703/17910	0.00102961	0.00769237	0.00489194	CD14/HLA-E/GIPR/SRGN/FCER1G/GBP1/CCL5/ITGB2/FCN1/CASP1/PTPN22	11	BP
GO:0032635	interleukin-6 production	5/93	149/17910	0.00107582	0.00801325	0.005096	TYROBP/FCER1G/MYD88/SLAMF1/PTPN22	5	BP
GO:2000008	regulation of protein localization to cell surface	3/93	39/17910	0.00108186	0.00803384	0.0051091	TYROBP/FCER1G/CD247	3	BP
GO:0043122	regulation of I-kappaB kinase/NF-kappaB signaling	6/93	224/17910	0.00110362	0.00815713	0.0051875	STAT1/MYD88/UBD/SECTM1/CASP1/BIRC3	6	BP
GO:0002819	regulation of adaptive immune response	5/93	150/17910	0.00110841	0.00815713	0.0051875	HLA-E/IL23A/PTPRC/FCER1G/CD48	5	BP
GO:0097696	STAT cascade	5/93	150/17910	0.00110841	0.00815713	0.0051875	STAT1/IL23A/PTPRC/HCLS1/CCL5	5	BP
GO:1903265	positive regulation of tumor necrosis factor-mediated signaling pathway	2/93	10/17910	0.00116827	0.00857194	0.0054513	CASP4/CASP1	2	BP
GO:0051222	positive regulation of protein transport	8/93	403/17910	0.00117952	0.00862873	0.00548742	CD14/HLA-E/GIPR/HCLS1/ITGB2/FCN1/CASP1/PTPN22	8	BP
GO:0002824	positive regulation of adaptive immune response based on somatic recombination of immune receptors built from immunoglobulin superfamily domains	4/93	89/17910	0.00118766	0.0086625	0.00550889	HLA-E/IL23A/PTPRC/FCER1G	4	BP
GO:0015833	peptide transport	19/93	1722/17910	0.00120164	0.00873857	0.00555727	CD14/HLA-E/BTN3A1/LCP1/GIPR/HCLS1/TAP1/SRSF4/SRGN/GBP1/CCL5/RAB31/ITGB2/FCN1/CASP1/PLEK/LCP2/BARD1/PTPN22	19	BP
GO:0050729	positive regulation of inflammatory response	5/93	153/17910	0.00121059	0.00877766	0.00558212	HLA-E/IL23A/FCER1G/MYD88/ITGB2	5	BP
GO:0101002	ficolin-1-rich granule	5/95	185/18675	0.00255034	0.00881321	0.0050633	GMFG/FCER1G/ITGB2/FCN1/MNDA	5	CC
GO:0004888	transmembrane signaling receptor activity	15/89	1133/16967	0.000761884	0.00914261	0.00666476	HLA-DRA/HLA-DPA1/CD14/HLA-DQA1/GIPR/PTPRC/CXCR4/ACKR1/ITGB2/CD247/CD3D/SLAMF1/KLRC1/CD69/GPR183	15	MF
GO:0002708	positive regulation of lymphocyte mediated immunity	4/93	91/17910	0.00128984	0.00932475	0.00593005	HLA-E/IL23A/PTPRC/FCER1G	4	BP
GO:0051047	positive regulation of secretion	8/93	409/17910	0.00129579	0.00934034	0.00593996	CD14/HLA-E/GIPR/FCER1G/ITGB2/FCN1/CASP1/PTPN22	8	BP
GO:0005126	cytokine receptor binding	6/89	210/16967	0.000828396	0.00960939	0.00700503	STAT1/IL23A/CXCL9/MYD88/CCL5/CXCL11	6	MF
GO:0048247	lymphocyte chemotaxis	3/93	42/17910	0.00134379	0.00965799	0.00614197	CCL5/CXCL11/GPR183	3	BP
GO:0030217	T cell differentiation	6/93	234/17910	0.00138025	0.00989111	0.00629022	IL23A/PTPRC/CD3D/LEF1/PTPN22/GPR183	6	BP
GO:0043488	regulation of mRNA stability	5/93	158/17910	0.00139616	0.00997604	0.00634423	PSME2/PSMB10/PSMB9/MYD88/PSMB8	5	BP
GO:0001867	complement activation, lectin pathway	2/93	11/17910	0.00142306	0.0100803	0.00641057	SERPING1/FCN1	2	BP
GO:0002483	antigen processing and presentation of endogenous peptide antigen	2/93	11/17910	0.00142306	0.0100803	0.00641057	HLA-E/TAP1	2	BP
GO:0045059	positive thymic T cell selection	2/93	11/17910	0.00142306	0.0100803	0.00641057	PTPRC/CD3D	2	BP
GO:0002821	positive regulation of adaptive immune response	4/93	94/17910	0.0014544	0.0102728	0.00653294	HLA-E/IL23A/PTPRC/FCER1G	4	BP
GO:0042886	amide transport	19/93	1752/17910	0.00147302	0.0103655	0.00659194	CD14/HLA-E/BTN3A1/LCP1/GIPR/HCLS1/TAP1/SRSF4/SRGN/GBP1/CCL5/RAB31/ITGB2/FCN1/CASP1/PLEK/LCP2/BARD1/PTPN22	19	BP
GO:0002673	regulation of acute inflammatory response	5/93	160/17910	0.00147597	0.0103655	0.00659194	SERPING1/HLA-E/C1QB/C1R/FCER1G	5	BP
GO:0019957	C-C chemokine binding	2/89	9/16967	0.000956294	0.0107352	0.0078257	CXCR4/ACKR1	2	MF
GO:0043487	regulation of RNA stability	5/93	163/17910	0.00160193	0.0111964	0.00712035	PSME2/PSMB10/PSMB9/MYD88/PSMB8	5	BP
GO:0048872	homeostasis of number of cells	6/93	241/17910	0.0016034	0.0111964	0.00712035	STAT1/CORO1A/HCLS1/FCER1G/RASSF2/GPR183	6	BP
GO:0042101	T cell receptor complex	2/95	17/18675	0.00331348	0.0113072	0.00649616	CD247/CD3D	2	CC
GO:1902750	negative regulation of cell cycle G2/M phase transition	4/93	97/17910	0.00163309	0.0113715	0.00723165	PSME2/PSMB10/PSMB9/PSMB8	4	BP
GO:0045058	T cell selection	3/93	45/17910	0.00164245	0.0113722	0.00723215	IL23A/PTPRC/CD3D	3	BP
GO:0070266	necroptotic process	3/93	45/17910	0.00164245	0.0113722	0.00723215	CD14/LY96/BIRC3	3	BP
GO:0002863	positive regulation of inflammatory response to antigenic stimulus	2/93	12/17910	0.00170191	0.0117508	0.00747289	HLA-E/FCER1G	2	BP
GO:0032757	positive regulation of interleukin-8 production	3/93	46/17910	0.00175048	0.0120186	0.00764322	CD14/MYD88/FCN1	3	BP
GO:2000107	negative regulation of leukocyte apoptotic process	3/93	46/17910	0.00175048	0.0120186	0.00764322	HCLS1/FCER1G/CCL5	3	BP
GO:0043235	receptor complex	6/95	292/18675	0.00377166	0.0127119	0.00730314	CD14/ITGB2/CD247/LY96/CD3D/KLRC1	6	CC
GO:0051046	regulation of secretion	11/93	757/17910	0.00185803	0.0127216	0.00809024	CD14/HLA-E/GIPR/SRGN/FCER1G/GBP1/CCL5/ITGB2/FCN1/CASP1/PTPN22	11	BP
GO:0045236	CXCR chemokine receptor binding	2/89	10/16967	0.00119129	0.0129553	0.00944412	CXCL9/CXCL11	2	MF
GO:0031902	late endosome membrane	4/95	126/18675	0.00391919	0.013048	0.00749627	HLA-DRA/HLA-DRB4/HLA-DMA/HLA-DMB	4	CC
GO:0032653	regulation of interleukin-10 production	3/93	48/17910	0.00197962	0.0135164	0.0085957	TYROBP/IL23A/FCER1G	3	BP
GO:0000165	MAPK cascade	12/93	882/17910	0.00199829	0.0136061	0.00865275	PSME2/PTPRC/PSMB10/PSMB9/CXCR4/GBP1/PSMB8/CCL5/RASSF2/SLAMF1/PTPN22/GPR183	12	BP
GO:0002864	regulation of acute inflammatory response to antigenic stimulus	2/93	13/17910	0.00200456	0.0136111	0.00865591	HLA-E/FCER1G	2	BP
GO:0043123	positive regulation of I-kappaB kinase/NF-kappaB signaling	5/93	172/17910	0.00202738	0.0137281	0.00873035	MYD88/UBD/SECTM1/CASP1/BIRC3	5	BP
GO:1904951	positive regulation of establishment of protein localization	8/93	440/17910	0.00205056	0.0138405	0.00880184	CD14/HLA-E/GIPR/HCLS1/ITGB2/FCN1/CASP1/PTPN22	8	BP
GO:0045184	establishment of protein localization	19/93	1803/17910	0.00205525	0.0138405	0.00880184	CD14/HLA-E/BTN3A1/LCP1/GIPR/HCLS1/TAP1/SRSF4/SRGN/GBP1/CCL5/RAB31/ITGB2/FCN1/CASP1/PLEK/LCP2/BARD1/PTPN22	19	BP
GO:0023014	signal transduction by protein phosphorylation	12/93	886/17910	0.00207492	0.0139349	0.00886184	PSME2/PTPRC/PSMB10/PSMB9/CXCR4/GBP1/PSMB8/CCL5/RASSF2/SLAMF1/PTPN22/GPR183	12	BP
GO:0097300	programmed necrotic cell death	3/93	49/17910	0.00210085	0.0140705	0.00894811	CD14/LY96/BIRC3	3	BP
GO:0002455	humoral immune response mediated by circulating immunoglobulin	4/93	104/17910	0.00210836	0.0140825	0.0089557	SERPING1/C1QB/PTPRC/C1R	4	BP
GO:0007204	positive regulation of cytosolic calcium ion concentration	6/93	255/17910	0.00213114	0.0141961	0.00902795	CXCL9/GIPR/CORO1A/PTPRC/CD52/CXCL11	6	BP
GO:0050714	positive regulation of protein secretion	6/93	256/17910	0.00217331	0.0144379	0.00918171	CD14/HLA-E/GIPR/FCN1/CASP1/PTPN22	6	BP
GO:0001774	microglial cell activation	3/93	50/17910	0.0022266	0.0147123	0.00935627	TYROBP/PTPRC/ITGB2	3	BP
GO:0002269	leukocyte activation involved in inflammatory response	3/93	50/17910	0.0022266	0.0147123	0.00935627	TYROBP/PTPRC/ITGB2	3	BP
GO:0071222	cellular response to lipopolysaccharide	5/93	176/17910	0.00224082	0.0147648	0.00938961	CD14/CCL5/LY96/CASP1/PTPN22	5	BP
GO:0006935	chemotaxis	9/93	551/17910	0.00224655	0.0147648	0.00938961	IL23A/CXCL9/CORO1A/CXCR4/CCL5/ITGB2/LEF1/CXCL11/GPR183	9	BP
GO:0042330	taxis	9/93	553/17910	0.00230204	0.0150087	0.00954473	IL23A/CXCL9/CORO1A/CXCR4/CCL5/ITGB2/LEF1/CXCL11/GPR183	9	BP
GO:0019883	antigen processing and presentation of endogenous antigen	2/93	14/17910	0.00233076	0.0150087	0.00954473	HLA-E/TAP1	2	BP
GO:0030889	negative regulation of B cell proliferation	2/93	14/17910	0.00233076	0.0150087	0.00954473	TYROBP/MNDA	2	BP
GO:0042976	activation of Janus kinase activity	2/93	14/17910	0.00233076	0.0150087	0.00954473	IL23A/CCL5	2	BP
GO:0060071	Wnt signaling pathway, planar cell polarity pathway	4/93	107/17910	0.00233852	0.0150087	0.00954473	PSME2/PSMB10/PSMB9/PSMB8	4	BP
GO:0016579	protein deubiquitination	6/93	260/17910	0.00234834	0.0150087	0.00954473	PSME2/PSMB10/PSMB9/PSMB8/BIRC3/BARD1	6	BP
GO:0010565	regulation of cellular ketone metabolic process	5/93	178/17910	0.00235348	0.0150087	0.00954473	PSME2/PSMB10/PSMB9/PSMB8/APOC1	5	BP
GO:0061013	regulation of mRNA catabolic process	5/93	178/17910	0.00235348	0.0150087	0.00954473	PSME2/PSMB10/PSMB9/MYD88/PSMB8	5	BP
GO:0002712	regulation of B cell mediated immunity	3/93	51/17910	0.00235694	0.0150087	0.00954473	HLA-E/PTPRC/FCER1G	3	BP
GO:0002889	regulation of immunoglobulin mediated immune response	3/93	51/17910	0.00235694	0.0150087	0.00954473	HLA-E/PTPRC/FCER1G	3	BP
GO:0032613	interleukin-10 production	3/93	51/17910	0.00235694	0.0150087	0.00954473	TYROBP/IL23A/FCER1G	3	BP
GO:0045744	negative regulation of G protein-coupled receptor signaling pathway	3/93	51/17910	0.00235694	0.0150087	0.00954473	GIPR/CCL5/PLEK	3	BP
GO:0002886	regulation of myeloid leukocyte mediated immunity	3/93	52/17910	0.00249191	0.0158047	0.010051	HLA-E/FCER1G/ITGB2	3	BP
GO:0043618	regulation of transcription from RNA polymerase II promoter in response to stress	4/93	109/17910	0.00250123	0.0158047	0.010051	PSME2/PSMB10/PSMB9/PSMB8	4	BP
GO:0090175	regulation of establishment of planar polarity	4/93	109/17910	0.00250123	0.0158047	0.010051	PSME2/PSMB10/PSMB9/PSMB8	4	BP
GO:0031093	platelet alpha granule lumen	3/95	67/18675	0.00482816	0.0158806	0.0091236	SERPING1/TIMP1/SRGN	3	CC
GO:1905330	regulation of morphogenesis of an epithelium	5/93	181/17910	0.00253013	0.0159463	0.010141	STAT1/PSME2/PSMB10/PSMB9/PSMB8	5	BP
GO:0045121	membrane raft	6/95	309/18675	0.00495975	0.0161192	0.00926069	CD14/PTPRC/CD48/ITGB2/BIRC3/LCP2	6	CC
GO:0098857	membrane microdomain	6/95	310/18675	0.0050373	0.0161786	0.00929484	CD14/PTPRC/CD48/ITGB2/BIRC3/LCP2	6	CC
GO:0050864	regulation of B cell activation	4/93	110/17910	0.00258544	0.0162532	0.0103362	TYROBP/PTPRC/MNDA/GPR183	4	BP
GO:0000768	syncytium formation by plasma membrane fusion	3/93	53/17910	0.00263157	0.0164173	0.0104405	TYROBP/CXCL9/CD53	3	BP
GO:0050853	B cell receptor signaling pathway	3/93	53/17910	0.00263157	0.0164173	0.0104405	PTPRC/MNDA/PTPN22	3	BP
GO:0140253	cell-cell fusion	3/93	53/17910	0.00263157	0.0164173	0.0104405	TYROBP/CXCL9/CD53	3	BP
GO:0071219	cellular response to molecule of bacterial origin	5/93	183/17910	0.00265313	0.0165099	0.0104994	CD14/CCL5/LY96/CASP1/PTPN22	5	BP
GO:1901741	positive regulation of myoblast fusion	2/93	15/17910	0.00268027	0.0165947	0.0105534	CXCL9/CD53	2	BP
GO:2000484	positive regulation of interleukin-8 secretion	2/93	15/17910	0.00268027	0.0165947	0.0105534	CD14/FCN1	2	BP
GO:0019932	second-messenger-mediated signaling	7/93	360/17910	0.00269854	0.0166659	0.0105986	CXCL9/GIPR/PTPRC/CXCR4/GBP1/PLEK/CXCL11	7	BP
GO:0051209	release of sequestered calcium ion into cytosol	4/93	112/17910	0.00275966	0.0169581	0.0107844	CXCL9/CORO1A/PTPRC/CXCL11	4	BP
GO:0051283	negative regulation of sequestering of calcium ion	4/93	112/17910	0.00275966	0.0169581	0.0107844	CXCL9/CORO1A/PTPRC/CXCL11	4	BP
GO:0002703	regulation of leukocyte mediated immunity	5/93	185/17910	0.00278041	0.017043	0.0108385	HLA-E/IL23A/PTPRC/FCER1G/ITGB2	5	BP
GO:0006949	syncytium formation	3/93	55/17910	0.00292518	0.0178414	0.0113462	TYROBP/CXCL9/CD53	3	BP
GO:0031663	lipopolysaccharide-mediated signaling pathway	3/93	55/17910	0.00292518	0.0178414	0.0113462	CCL5/LY96/PTPN22	3	BP
GO:0051282	regulation of sequestering of calcium ion	4/93	114/17910	0.00294176	0.0178539	0.0113542	CXCL9/CORO1A/PTPRC/CXCL11	4	BP
GO:1901222	regulation of NIK/NF-kappaB signaling	4/93	114/17910	0.00294176	0.0178539	0.0113542	CD14/IL23A/RASSF2/PTPN22	4	BP
GO:0065009	regulation of molecular function	27/93	3065/17910	0.00297781	0.0180282	0.011465	TIMP1/IL23A/CXCL9/GIPR/PTPRC/GMFG/HCLS1/PSMB9/CXCR4/MYD88/PSMB8/CCL5/SECTM1/ARHGAP25/NCF2/APOC1/ITGB2/GZMA/CASP1/PLEK/RASSF2/BIRC3/LCP2/LEF1/RGS1/CXCL11/PTPN22	27	BP
GO:0070646	protein modification by small protein removal	6/93	273/17910	0.00299124	0.018065	0.0114884	PSME2/PSMB10/PSMB9/PSMB8/BIRC3/BARD1	6	BP
GO:0043620	regulation of DNA-templated transcription in response to stress	4/93	115/17910	0.00303582	0.0182894	0.0116311	PSME2/PSMB10/PSMB9/PSMB8	4	BP
GO:0033033	negative regulation of myeloid cell apoptotic process	2/93	16/17910	0.00305284	0.0183469	0.0116677	FCER1G/CCL5	2	BP
GO:0002793	positive regulation of peptide secretion	6/93	275/17910	0.00310078	0.0185896	0.011822	CD14/HLA-E/GIPR/FCN1/CASP1/PTPN22	6	BP
GO:2000736	regulation of stem cell differentiation	4/93	116/17910	0.00313192	0.0187306	0.0119117	PSME2/PSMB10/PSMB9/PSMB8	4	BP
GO:0098589	membrane region	6/95	321/18675	0.00595037	0.018889	0.010852	CD14/PTPRC/CD48/ITGB2/BIRC3/LCP2	6	CC
GO:0070821	tertiary granule membrane	3/95	73/18675	0.00613272	0.019244	0.011056	CD53/FCER1G/ITGB2	3	CC
GO:0051208	sequestering of calcium ion	4/93	117/17910	0.00323008	0.0192707	0.0122552	CXCL9/CORO1A/PTPRC/CXCL11	4	BP
GO:0098791	Golgi subcompartment	10/95	780/18675	0.00627863	0.019478	0.0111904	HLA-DRA/HLA-A/HLA-DPA1/HLA-DPB1/HLA-E/HLA-DQA1/HLA-DRB4/GBP1/RAB31/TGFBI	10	CC
GO:0006874	cellular calcium ion homeostasis	7/93	375/17910	0.00338153	0.0201254	0.0127987	CXCL9/GIPR/CORO1A/PTPRC/CD52/CCL5/CXCL11	7	BP
GO:0042093	T-helper cell differentiation	3/93	58/17910	0.0034021	0.020199	0.0128455	IL23A/LEF1/GPR183	3	BP
GO:0032740	positive regulation of interleukin-17 production	2/93	17/17910	0.00344823	0.0203744	0.012957	IL23A/MYD88	2	BP
GO:0032930	positive regulation of superoxide anion generation	2/93	17/17910	0.00344823	0.0203744	0.012957	TYROBP/ITGB2	2	BP
GO:0071705	nitrogen compound transport	20/93	2035/17910	0.00350377	0.0206529	0.0131342	CD14/HLA-E/BTN3A1/LCP1/GIPR/HCLS1/TAP1/SRSF4/SRGN/FCER1G/GBP1/CCL5/RAB31/ITGB2/FCN1/CASP1/PLEK/LCP2/BARD1/PTPN22	20	BP
GO:0072562	blood microparticle	4/95	147/18675	0.00674485	0.0206893	0.0118863	SERPING1/IGHM/C1QB/C1R	4	CC
GO:0046425	regulation of JAK-STAT cascade	4/93	120/17910	0.00353712	0.0207996	0.0132274	IL23A/PTPRC/HCLS1/CCL5	4	BP
GO:0045071	negative regulation of viral genome replication	3/93	59/17910	0.00357101	0.0208492	0.013259	IFITM1/CCL5/ISG20	3	BP
GO:0061900	glial cell activation	3/93	59/17910	0.00357101	0.0208492	0.013259	TYROBP/PTPRC/ITGB2	3	BP
GO:0072678	T cell migration	3/93	59/17910	0.00357101	0.0208492	0.013259	CCL5/CXCL11/GPR183	3	BP
GO:0016477	cell migration	16/93	1474/17910	0.00362493	0.0211139	0.0134273	IGHM/IFITM1/TIMP1/IL23A/LCP1/CORO1A/PTPRC/CXCR4/FCER1G/CCL5/CD48/ITGB2/SELL/LEF1/CXCL11/GPR183	16	BP
GO:0046718	viral entry into host cell	4/93	121/17910	0.00364372	0.0211732	0.013465	IFITM1/CXCR4/FCN1/SLAMF1	4	BP
GO:0002294	CD4-positive, alpha-beta T cell differentiation involved in immune response	3/93	60/17910	0.00374495	0.0216824	0.0137889	IL23A/LEF1/GPR183	3	BP
GO:0010942	positive regulation of cell death	10/93	710/17910	0.00375258	0.0216824	0.0137889	TYROBP/PTPRC/CCL5/UBD/ITGB2/GZMA/CASP1/RASSF2/MNDA/BARD1	10	BP
GO:0051235	maintenance of location	6/93	286/17910	0.00375781	0.0216824	0.0137889	CXCL9/CORO1A/PTPRC/SRGN/BARD1/CXCL11	6	BP
GO:0001736	establishment of planar polarity	4/93	123/17910	0.00386343	0.0219979	0.0139895	PSME2/PSMB10/PSMB9/PSMB8	4	BP
GO:0007164	establishment of tissue polarity	4/93	123/17910	0.00386343	0.0219979	0.0139895	PSME2/PSMB10/PSMB9/PSMB8	4	BP
GO:0032479	regulation of type I interferon production	4/93	123/17910	0.00386343	0.0219979	0.0139895	STAT1/UBE2L6/MYD88/PTPN22	4	BP
GO:0001911	negative regulation of leukocyte mediated cytotoxicity	2/93	18/17910	0.00386619	0.0219979	0.0139895	HLA-E/PTPRC	2	BP
GO:0032693	negative regulation of interleukin-10 production	2/93	18/17910	0.00386619	0.0219979	0.0139895	TYROBP/IL23A	2	BP
GO:1901739	regulation of myoblast fusion	2/93	18/17910	0.00386619	0.0219979	0.0139895	CXCL9/CD53	2	BP
GO:0000209	protein polyubiquitination	6/93	288/17910	0.00388759	0.022021	0.0140042	PSME2/PSMB10/PSMB9/PSMB8/BARD1/PTPN22	6	BP
GO:0002287	alpha-beta T cell activation involved in immune response	3/93	61/17910	0.00392399	0.022021	0.0140042	IL23A/LEF1/GPR183	3	BP
GO:0002293	alpha-beta T cell differentiation involved in immune response	3/93	61/17910	0.00392399	0.022021	0.0140042	IL23A/LEF1/GPR183	3	BP
GO:0002709	regulation of T cell mediated immunity	3/93	61/17910	0.00392399	0.022021	0.0140042	HLA-E/IL23A/PTPRC	3	BP
GO:0010803	regulation of tumor necrosis factor-mediated signaling pathway	3/93	61/17910	0.00392399	0.022021	0.0140042	CASP4/CASP1/BIRC3	3	BP
GO:0046635	positive regulation of alpha-beta T cell activation	3/93	61/17910	0.00392399	0.022021	0.0140042	HLA-E/IL23A/PTPRC	3	BP
GO:0051480	regulation of cytosolic calcium ion concentration	6/93	289/17910	0.00395372	0.0221372	0.0140781	CXCL9/GIPR/CORO1A/PTPRC/CD52/CXCL11	6	BP
GO:0055074	calcium ion homeostasis	7/93	388/17910	0.00407409	0.0227594	0.0144738	CXCL9/GIPR/CORO1A/PTPRC/CD52/CCL5/CXCL11	7	BP
GO:0032606	type I interferon production	4/93	125/17910	0.00409196	0.0228074	0.0145043	STAT1/UBE2L6/MYD88/PTPN22	4	BP
GO:0070265	necrotic cell death	3/93	62/17910	0.00410817	0.0228459	0.0145288	CD14/LY96/BIRC3	3	BP
GO:0005770	late endosome	5/95	240/18675	0.0076339	0.0231561	0.0133035	HLA-DRA/HLA-DRB4/HLA-DMA/HLA-DMB/CXCR4	5	CC
GO:0097553	calcium ion transmembrane import into cytosol	4/93	126/17910	0.00420959	0.023357	0.0148538	CXCL9/CORO1A/PTPRC/CXCL11	4	BP
GO:0005769	early endosome	6/95	340/18675	0.00780428	0.0234128	0.013451	HLA-A/HLA-E/CORO1A/CXCR4/ACKR1/RAB31	6	CC
GO:0050854	regulation of antigen receptor-mediated signaling pathway	3/93	63/17910	0.00429753	0.0235808	0.0149962	PTPRC/GBP1/PTPN22	3	BP
GO:0035458	cellular response to interferon-beta	2/93	19/17910	0.00430649	0.0235808	0.0149962	STAT1/MNDA	2	BP
GO:0045061	thymic T cell selection	2/93	19/17910	0.00430649	0.0235808	0.0149962	PTPRC/CD3D	2	BP
GO:0046597	negative regulation of viral entry into host cell	2/93	19/17910	0.00430649	0.0235808	0.0149962	IFITM1/FCN1	2	BP
GO:0050860	negative regulation of T cell receptor signaling pathway	2/93	19/17910	0.00430649	0.0235808	0.0149962	GBP1/PTPN22	2	BP
GO:0072503	cellular divalent inorganic cation homeostasis	7/93	392/17910	0.00430748	0.0235808	0.0149962	CXCL9/GIPR/CORO1A/PTPRC/CD52/CCL5/CXCL11	7	BP
GO:0016485	protein processing	6/93	295/17910	0.00436818	0.02386	0.0151737	SERPING1/C1QB/C1R/SRGN/YME1L1/CASP1	6	BP
GO:0071216	cellular response to biotic stimulus	5/93	206/17910	0.00439714	0.0239649	0.0152404	CD14/CCL5/LY96/CASP1/PTPN22	5	BP
GO:0006956	complement activation	4/93	128/17910	0.00445165	0.0242083	0.0153952	SERPING1/C1QB/C1R/FCN1	4	BP
GO:0045670	regulation of osteoclast differentiation	3/93	64/17910	0.0044921	0.0243744	0.0155008	TYROBP/IL23A/RASSF2	3	BP
GO:0031225	anchored component of membrane	4/95	156/18675	0.00828449	0.0245833	0.0141234	CD14/CD52/CD48/FCGR3B	4	CC
GO:1904892	regulation of STAT cascade	4/93	129/17910	0.00457614	0.0247756	0.015756	IL23A/PTPRC/HCLS1/CCL5	4	BP
GO:0000139	Golgi membrane	9/95	691/18675	0.00855683	0.0251184	0.0144309	HLA-DRA/HLA-A/HLA-DPA1/HLA-DPB1/HLA-E/HLA-DQA1/HLA-DRB4/GBP1/RAB31	9	CC
GO:0006801	superoxide metabolic process	3/93	65/17910	0.00469194	0.0253468	0.0161192	TYROBP/NCF2/ITGB2	3	BP
GO:0002438	acute inflammatory response to antigenic stimulus	2/93	20/17910	0.00476889	0.025706	0.0163476	HLA-E/FCER1G	2	BP
GO:0006898	receptor-mediated endocytosis	6/93	301/17910	0.00481396	0.0258921	0.016466	CD14/FCER1G/RAB31/CD163/APOC1/ITGB2	6	BP
GO:0051246	regulation of protein metabolic process	24/93	2700/17910	0.00484311	0.0259921	0.0165296	SERPING1/TIMP1/TYROBP/IL23A/C1QB/PTPRC/C1R/GMFG/HCLS1/PSMB9/CXCR4/GBP1/PSMB8/CCL5/ITGB2/CASP1/RASSF2/BIRC3/LCP2/LEF1/SLAMF1/BARD1/PTPN22/GPR183	24	BP
GO:0002292	T cell differentiation involved in immune response	3/93	66/17910	0.00489709	0.0262245	0.0166774	IL23A/LEF1/GPR183	3	BP
GO:0050715	positive regulation of cytokine secretion	4/93	132/17910	0.00496362	0.0264739	0.016836	CD14/FCN1/CASP1/PTPN22	4	BP
GO:1903827	regulation of cellular protein localization	8/93	509/17910	0.0049652	0.0264739	0.016836	TYROBP/LCP1/HCLS1/FCER1G/GBP1/ITGB2/CD247/BARD1	8	BP
GO:0045595	regulation of cell differentiation	18/93	1808/17910	0.0050193	0.0267044	0.0169826	IFITM1/STAT1/TYROBP/IL23A/CXCL9/PSME2/PTPRC/HCLS1/PSMB10/PSMB9/CD53/CXCR4/GBP1/PSMB8/EVI2B/RASSF2/LEF1/GPR183	18	BP
GO:0060341	regulation of cellular localization	11/93	863/17910	0.00505238	0.0268224	0.0170576	TYROBP/CXCL9/LCP1/CORO1A/HCLS1/FCER1G/GBP1/ITGB2/CD247/BARD1/CXCL11	11	BP
GO:0042531	positive regulation of tyrosine phosphorylation of STAT protein	3/93	67/17910	0.00510758	0.027057	0.0172068	IL23A/HCLS1/CCL5	3	BP
GO:0030260	entry into host cell	4/93	134/17910	0.00523383	0.0274888	0.0174814	IFITM1/CXCR4/FCN1/SLAMF1	4	BP
GO:0044409	entry into host	4/93	134/17910	0.00523383	0.0274888	0.0174814	IFITM1/CXCR4/FCN1/SLAMF1	4	BP
GO:0051806	entry into cell of other organism involved in symbiotic interaction	4/93	134/17910	0.00523383	0.0274888	0.0174814	IFITM1/CXCR4/FCN1/SLAMF1	4	BP
GO:0051828	entry into other organism involved in symbiotic interaction	4/93	134/17910	0.00523383	0.0274888	0.0174814	IFITM1/CXCR4/FCN1/SLAMF1	4	BP
GO:0032928	regulation of superoxide anion generation	2/93	21/17910	0.00525314	0.0275314	0.0175085	TYROBP/ITGB2	2	BP
GO:0046983	protein dimerization activity	15/89	1285/16967	0.00266279	0.0279697	0.0203893	STAT1/C1QB/CORO1A/PTPRC/TAP1/FCER1G/GBP1/CCL5/ITGB2/GZMA/CD247/PLEK/CD3D/BARD1/CD69	15	MF
GO:0050700	CARD domain binding	2/89	15/16967	0.00273267	0.0279697	0.0203893	CASP4/CASP1	2	MF
GO:0002822	regulation of adaptive immune response based on somatic recombination of immune receptors built from immunoglobulin superfamily domains	4/93	135/17910	0.00537256	0.0279783	0.0177927	HLA-E/IL23A/PTPRC/FCER1G	4	BP
GO:0002920	regulation of humoral immune response	4/93	135/17910	0.00537256	0.0279783	0.0177927	SERPING1/C1QB/PTPRC/C1R	4	BP
GO:0090263	positive regulation of canonical Wnt signaling pathway	4/93	135/17910	0.00537256	0.0279783	0.0177927	PSME2/PSMB10/PSMB9/PSMB8	4	BP
GO:0008104	protein localization	22/93	2417/17910	0.00544761	0.0283091	0.0180031	TYROBP/CD14/HLA-E/BTN3A1/LCP1/GIPR/HCLS1/TAP1/SRSF4/SRGN/FCER1G/GBP1/CCL5/RAB31/ITGB2/CD247/FCN1/CASP1/PLEK/LCP2/BARD1/PTPN22	22	BP
GO:0070820	tertiary granule	4/95	164/18675	0.00983277	0.0285569	0.0164063	LYZ/CD53/FCER1G/ITGB2	4	CC
GO:0002706	regulation of lymphocyte mediated immunity	4/93	136/17910	0.00551374	0.0285923	0.0181832	HLA-E/IL23A/PTPRC/FCER1G	4	BP
GO:1903312	negative regulation of mRNA metabolic process	3/93	69/17910	0.00554474	0.0286926	0.018247	SRSF4/MYD88/BARD1	3	BP
GO:0072507	divalent inorganic cation homeostasis	7/93	412/17910	0.00563002	0.0290727	0.0184887	CXCL9/GIPR/CORO1A/PTPRC/CD52/CCL5/CXCL11	7	BP
GO:0031342	negative regulation of cell killing	2/93	22/17910	0.00575902	0.029491	0.0187547	HLA-E/PTPRC	2	BP
GO:0032656	regulation of interleukin-13 production	2/93	22/17910	0.00575902	0.029491	0.0187547	HLA-E/LEF1	2	BP
GO:0043302	positive regulation of leukocyte degranulation	2/93	22/17910	0.00575902	0.029491	0.0187547	FCER1G/ITGB2	2	BP
GO:0072643	interferon-gamma secretion	2/93	22/17910	0.00575902	0.029491	0.0187547	BTN3A1/PTPN22	2	BP
GO:0006816	calcium ion transport	7/93	415/17910	0.00585209	0.0299053	0.0190182	CXCL9/CORO1A/PTPRC/CXCR4/CCL5/YME1L1/CXCL11	7	BP
GO:0001738	morphogenesis of a polarized epithelium	4/93	139/17910	0.0059521	0.0301655	0.0191837	PSME2/PSMB10/PSMB9/PSMB8	4	BP
GO:0002433	immune response-regulating cell surface receptor signaling pathway involved in phagocytosis	4/93	139/17910	0.0059521	0.0301655	0.0191837	PTPRC/FCGR3A/CD247/FCGR2A	4	BP
GO:0002831	regulation of response to biotic stimulus	4/93	139/17910	0.0059521	0.0301655	0.0191837	STAT1/IL23A/LY96/BIRC3	4	BP
GO:0038096	Fc-gamma receptor signaling pathway involved in phagocytosis	4/93	139/17910	0.0059521	0.0301655	0.0191837	PTPRC/FCGR3A/CD247/FCGR2A	4	BP
GO:0050710	negative regulation of cytokine secretion	3/93	72/17910	0.00624149	0.0315341	0.020054	SRGN/GBP1/PTPN22	3	BP
GO:0038094	Fc-gamma receptor signaling pathway	4/93	141/17910	0.00625691	0.0315341	0.020054	PTPRC/FCGR3A/CD247/FCGR2A	4	BP
GO:0032703	negative regulation of interleukin-2 production	2/93	23/17910	0.0062863	0.0315341	0.020054	PTPRC/GBP1	2	BP
GO:0032753	positive regulation of interleukin-4 production	2/93	23/17910	0.0062863	0.0315341	0.020054	HLA-E/FCER1G	2	BP
GO:0071404	cellular response to low-density lipoprotein particle stimulus	2/93	23/17910	0.0062863	0.0315341	0.020054	FCER1G/ITGB2	2	BP
GO:0002431	Fc receptor mediated stimulatory signaling pathway	4/93	142/17910	0.00641313	0.0321048	0.020417	PTPRC/FCGR3A/CD247/FCGR2A	4	BP
GO:0031091	platelet alpha granule	3/95	91/18675	0.0112191	0.0322403	0.0185225	SERPING1/TIMP1/SRGN	3	CC
GO:0050688	regulation of defense response to virus	3/93	73/17910	0.00648481	0.0323977	0.0206032	STAT1/IL23A/BIRC3	3	BP
GO:0043066	negative regulation of apoptotic process	11/93	894/17910	0.00654466	0.0326304	0.0207512	TIMP1/CORO1A/HCLS1/FCER1G/MYD88/CCL5/YME1L1/EVI2B/BIRC3/LEF1/BARD1	11	BP
GO:0043085	positive regulation of catalytic activity	14/93	1293/17910	0.00670762	0.033335	0.0211993	IL23A/PTPRC/GMFG/CXCR4/CCL5/ARHGAP25/NCF2/APOC1/ITGB2/CASP1/PLEK/RASSF2/LCP2/RGS1	14	BP
GO:0032481	positive regulation of type I interferon production	3/93	74/17910	0.00673373	0.033335	0.0211993	STAT1/MYD88/PTPN22	3	BP
GO:0043367	CD4-positive, alpha-beta T cell differentiation	3/93	74/17910	0.00673373	0.033335	0.0211993	IL23A/LEF1/GPR183	3	BP
GO:0043065	positive regulation of apoptotic process	9/93	652/17910	0.00674022	0.033335	0.0211993	TYROBP/PTPRC/CCL5/UBD/GZMA/CASP1/RASSF2/MNDA/BARD1	9	BP
GO:0051336	regulation of hydrolase activity	13/93	1160/17910	0.00681045	0.0336142	0.0213769	TIMP1/PTPRC/PSMB9/PSMB8/CCL5/ARHGAP25/APOC1/GZMA/CASP1/PLEK/BIRC3/LEF1/RGS1	13	BP
GO:0002861	regulation of inflammatory response to antigenic stimulus	2/93	24/17910	0.00683474	0.0336142	0.0213769	HLA-E/FCER1G	2	BP
GO:0019058	viral life cycle	6/93	324/17910	0.00683772	0.0336142	0.0213769	IFITM1/CXCR4/CCL5/ISG20/FCN1/SLAMF1	6	BP
GO:0060402	calcium ion transport into cytosol	4/93	145/17910	0.0068973	0.0338395	0.0215201	CXCL9/CORO1A/PTPRC/CXCL11	4	BP
GO:0007015	actin filament organization	6/93	325/17910	0.0069378	0.0339028	0.0215604	TMSB10/LCP1/CORO1A/HCLS1/ARHGAP25/PLEK	6	BP
GO:0030098	lymphocyte differentiation	6/93	325/17910	0.0069378	0.0339028	0.0215604	IL23A/PTPRC/CD3D/LEF1/PTPN22/GPR183	6	BP
GO:1903900	regulation of viral life cycle	4/93	147/17910	0.00723319	0.0352761	0.0224338	IFITM1/CCL5/ISG20/FCN1	4	BP
GO:0150076	neuroinflammatory response	3/93	76/17910	0.00724846	0.0352806	0.0224366	TYROBP/PTPRC/ITGB2	3	BP
GO:0043068	positive regulation of programmed cell death	9/93	660/17910	0.00727757	0.0353523	0.0224822	TYROBP/PTPRC/CCL5/UBD/GZMA/CASP1/RASSF2/MNDA/BARD1	9	BP
GO:0032616	interleukin-13 production	2/93	25/17910	0.00740411	0.0357598	0.0227414	HLA-E/LEF1	2	BP
GO:0045672	positive regulation of osteoclast differentiation	2/93	25/17910	0.00740411	0.0357598	0.0227414	TYROBP/IL23A	2	BP
GO:0008277	regulation of G protein-coupled receptor signaling pathway	4/93	148/17910	0.00740511	0.0357598	0.0227414	GIPR/CCL5/PLEK/RGS1	4	BP
GO:0051279	regulation of release of sequestered calcium ion into cytosol	3/93	78/17910	0.00778593	0.0375203	0.0238609	CXCL9/CORO1A/CXCL11	3	BP
GO:0043069	negative regulation of programmed cell death	11/93	916/17910	0.00780019	0.0375203	0.0238609	TIMP1/CORO1A/HCLS1/FCER1G/MYD88/CCL5/YME1L1/EVI2B/BIRC3/LEF1/BARD1	11	BP
GO:0048863	stem cell differentiation	5/93	237/17910	0.0078726	0.0377946	0.0240354	PSME2/PTPRC/PSMB10/PSMB9/PSMB8	5	BP
GO:0072376	protein activation cascade	4/93	151/17910	0.00793701	0.0380296	0.0241848	SERPING1/C1QB/C1R/FCN1	4	BP
GO:0002230	positive regulation of defense response to virus by host	2/93	26/17910	0.00799419	0.038229	0.0243116	STAT1/IL23A	2	BP
GO:0042509	regulation of tyrosine phosphorylation of STAT protein	3/93	79/17910	0.00806326	0.0384844	0.0244741	IL23A/HCLS1/CCL5	3	BP
GO:0005794	Golgi apparatus	14/95	1441/18675	0.0140015	0.0398168	0.0228753	HLA-DRA/HLA-A/HLA-DPA1/HLA-DPB1/CD14/HLA-E/HLA-DQA1/HLA-DRB4/SRGN/GBP1/RAB31/SECTM1/TGFBI/RASSF2	14	CC
GO:0042180	cellular ketone metabolic process	5/93	241/17910	0.00842911	0.0400915	0.0254961	PSME2/PSMB10/PSMB9/PSMB8/APOC1	5	BP
GO:0048870	cell motility	16/93	1611/17910	0.00844891	0.0400915	0.0254961	IGHM/IFITM1/TIMP1/IL23A/LCP1/CORO1A/PTPRC/CXCR4/FCER1G/CCL5/CD48/ITGB2/SELL/LEF1/CXCL11/GPR183	16	BP
GO:0051674	localization of cell	16/93	1611/17910	0.00844891	0.0400915	0.0254961	IGHM/IFITM1/TIMP1/IL23A/LCP1/CORO1A/PTPRC/CXCR4/FCER1G/CCL5/CD48/ITGB2/SELL/LEF1/CXCL11/GPR183	16	BP
GO:0030036	actin cytoskeleton organization	8/93	559/17910	0.00856308	0.0404407	0.0257181	TMSB10/TYROBP/LCP1/CORO1A/GMFG/HCLS1/ARHGAP25/PLEK	8	BP
GO:0043921	modulation by host of viral transcription	2/93	27/17910	0.00860475	0.0404407	0.0257181	CCL5/LEF1	2	BP
GO:0050686	negative regulation of mRNA processing	2/93	27/17910	0.00860475	0.0404407	0.0257181	SRSF4/BARD1	2	BP
GO:0050858	negative regulation of antigen receptor-mediated signaling pathway	2/93	27/17910	0.00860475	0.0404407	0.0257181	GBP1/PTPN22	2	BP
GO:0052472	modulation by host of symbiont transcription	2/93	27/17910	0.00860475	0.0404407	0.0257181	CCL5/LEF1	2	BP
GO:0032755	positive regulation of interleukin-6 production	3/93	81/17910	0.00863524	0.0405065	0.02576	TYROBP/FCER1G/MYD88	3	BP
GO:0044431	Golgi apparatus part	10/95	891/18675	0.0150912	0.0406405	0.0233485	HLA-DRA/HLA-A/HLA-DPA1/HLA-DPB1/HLA-E/HLA-DQA1/HLA-DRB4/GBP1/RAB31/TGFBI	10	CC
GO:0008537	proteasome activator complex	1/95	3/18675	0.0151844	0.0406405	0.0233485	PSME2	1	CC
GO:0071753	IgM immunoglobulin complex	1/95	3/18675	0.0151844	0.0406405	0.0233485	IGHM	1	CC
GO:0071754	IgM immunoglobulin complex, circulating	1/95	3/18675	0.0151844	0.0406405	0.0233485	IGHM	1	CC
GO:0071756	pentameric IgM immunoglobulin complex	1/95	3/18675	0.0151844	0.0406405	0.0233485	IGHM	1	CC
GO:0097169	AIM2 inflammasome complex	1/95	3/18675	0.0151844	0.0406405	0.0233485	CASP1	1	CC
GO:0051924	regulation of calcium ion transport	5/93	244/17910	0.00886402	0.0415005	0.0263921	CXCL9/CORO1A/CXCR4/CCL5/CXCL11	5	BP
GO:0007260	tyrosine phosphorylation of STAT protein	3/93	82/17910	0.00892995	0.0416505	0.0264875	IL23A/HCLS1/CCL5	3	BP
GO:2000106	regulation of leukocyte apoptotic process	3/93	82/17910	0.00892995	0.0416505	0.0264875	HCLS1/FCER1G/CCL5	3	BP
GO:0042742	defense response to bacterium	5/93	245/17910	0.00901238	0.0418761	0.026631	IGHM/HLA-E/LYZ/IL23A/MYD88	5	BP
GO:0050730	regulation of peptidyl-tyrosine phosphorylation	5/93	245/17910	0.00901238	0.0418761	0.026631	IL23A/PTPRC/HCLS1/CCL5/ITGB2	5	BP
GO:0060401	cytosolic calcium ion transport	4/93	157/17910	0.00907493	0.0420871	0.0267652	CXCL9/CORO1A/PTPRC/CXCL11	4	BP
GO:0001773	myeloid dendritic cell activation	2/93	28/17910	0.00923556	0.0425113	0.0270349	UBD/SLAMF1	2	BP
GO:0033032	regulation of myeloid cell apoptotic process	2/93	28/17910	0.00923556	0.0425113	0.0270349	FCER1G/CCL5	2	BP
GO:0050869	negative regulation of B cell activation	2/93	28/17910	0.00923556	0.0425113	0.0270349	TYROBP/MNDA	2	BP
GO:0052312	modulation of transcription in other organism involved in symbiotic interaction	2/93	28/17910	0.00923556	0.0425113	0.0270349	CCL5/LEF1	2	BP
GO:0062023	collagen-containing extracellular matrix	6/95	399/18675	0.016194	0.0429219	0.0246592	SERPING1/TIMP1/C1QB/TGFBI/FCN1/ADAMDEC1	6	CC
GO:0070838	divalent metal ion transport	7/93	454/17910	0.00937401	0.0430679	0.0273889	CXCL9/CORO1A/PTPRC/CXCR4/CCL5/YME1L1/CXCL11	7	BP
GO:0001776	leukocyte homeostasis	3/93	84/17910	0.00953692	0.0436532	0.0277611	CORO1A/FCER1G/GPR183	3	BP
GO:0071621	granulocyte chemotaxis	3/93	84/17910	0.00953692	0.0436532	0.0277611	IL23A/CCL5/ITGB2	3	BP
GO:0044093	positive regulation of molecular function	16/93	1636/17910	0.00972865	0.044448	0.0282666	IL23A/PTPRC/GMFG/HCLS1/CXCR4/MYD88/CCL5/ARHGAP25/NCF2/APOC1/ITGB2/CASP1/PLEK/RASSF2/LCP2/RGS1	16	BP
GO:0001664	G protein-coupled receptor binding	5/89	205/16967	0.00448053	0.0445492	0.0324754	STAT1/CXCL9/CCL5/FCN1/CXCL11	5	MF
GO:2000027	regulation of animal organ morphogenesis	5/93	250/17910	0.00978004	0.0445999	0.0283632	STAT1/PSME2/PSMB10/PSMB9/PSMB8	5	BP
GO:0072511	divalent inorganic cation transport	7/93	458/17910	0.0098076	0.0446427	0.0283904	CXCL9/CORO1A/PTPRC/CXCR4/CCL5/YME1L1/CXCL11	7	BP
GO:0031532	actin cytoskeleton reorganization	3/93	85/17910	0.00984923	0.0446668	0.0284057	GMFG/HCLS1/PLEK	3	BP
GO:0046427	positive regulation of JAK-STAT cascade	3/93	85/17910	0.00984923	0.0446668	0.0284057	IL23A/HCLS1/CCL5	3	BP
GO:0050830	defense response to Gram-positive bacterium	3/93	86/17910	0.0101674	0.046025	0.0292695	HLA-E/LYZ/MYD88	3	BP
GO:0051604	protein maturation	6/93	353/17910	0.0101939	0.0460597	0.0292916	SERPING1/C1QB/C1R/SRGN/YME1L1/CASP1	6	BP
GO:0002695	negative regulation of leukocyte activation	4/93	163/17910	0.0103145	0.0465195	0.029584	TYROBP/PTPRC/MNDA/PTPN22	4	BP
GO:0048018	receptor ligand activity	7/89	397/16967	0.00484476	0.0468327	0.03414	TIMP1/IL23A/CXCL9/GMFG/CCL5/SECTM1/CXCL11	7	MF
GO:0072676	lymphocyte migration	3/93	87/17910	0.0104916	0.0472314	0.0300367	CCL5/CXCL11/GPR183	3	BP
GO:0046596	regulation of viral entry into host cell	2/93	30/17910	0.0105571	0.0474393	0.0301689	IFITM1/FCN1	2	BP
GO:0002456	T cell mediated immunity	3/93	88/17910	0.0108217	0.0484305	0.0307992	HLA-E/IL23A/PTPRC	3	BP
GO:1904894	positive regulation of STAT cascade	3/93	88/17910	0.0108217	0.0484305	0.0307992	IL23A/HCLS1/CCL5	3	BP
GO:0006875	cellular metal ion homeostasis	7/93	467/17910	0.0108368	0.0484305	0.0307992	CXCL9/GIPR/CORO1A/PTPRC/CD52/CCL5/CXCL11	7	BP
GO:0045597	positive regulation of cell differentiation	11/93	962/17910	0.0110316	0.0492117	0.031296	IFITM1/STAT1/TYROBP/IL23A/CXCL9/PTPRC/HCLS1/CD53/CXCR4/EVI2B/LEF1	11	BP
GO:0043687	post-translational protein modification	6/93	360/17910	0.0111538	0.0496669	0.0315855	TIMP1/PSME2/PSMB10/PSMB9/PSMB8/UBD	6	BP
GO:0071702	organic substance transport	21/93	2416/17910	0.0111902	0.0497389	0.0316313	CD14/HLA-E/BTN3A1/LCP1/GIPR/HCLS1/TAP1/SRSF4/SRGN/FCER1G/GBP1/CCL5/RAB31/APOC1/ITGB2/FCN1/CASP1/PLEK/LCP2/BARD1/PTPN22	21	BP
GO:0002675	positive regulation of acute inflammatory response	2/93	31/17910	0.0112473	0.0498125	0.0316781	HLA-E/FCER1G	2	BP
GO:1903978	regulation of microglial cell activation	2/93	31/17910	0.0112473	0.0498125	0.0316781	PTPRC/ITGB2	2	BP
GO:0033036	macromolecule localization	23/93	2735/17910	0.0114319	0.0505387	0.0321399	TYROBP/CD14/HLA-E/BTN3A1/LCP1/GIPR/HCLS1/TAP1/SRSF4/SRGN/FCER1G/GBP1/CCL5/RAB31/APOC1/ITGB2/CD247/FCN1/CASP1/PLEK/LCP2/BARD1/PTPN22	23	BP
GO:0035710	CD4-positive, alpha-beta T cell activation	3/93	90/17910	0.0114998	0.050648	0.0322094	IL23A/LEF1/GPR183	3	BP
GO:0046634	regulation of alpha-beta T cell activation	3/93	90/17910	0.0114998	0.050648	0.0322094	HLA-E/IL23A/PTPRC	3	BP
GO:0022603	regulation of anatomical structure morphogenesis	12/93	1102/17910	0.0115184	0.050648	0.0322094	STAT1/TYROBP/CXCL9/PSME2/CORO1A/PSMB10/PSMB9/CD53/CXCR4/GBP1/PSMB8/ITGB2	12	BP
GO:0090090	negative regulation of canonical Wnt signaling pathway	4/93	169/17910	0.0116591	0.0511753	0.0325448	PSME2/PSMB10/PSMB9/PSMB8	4	BP
GO:0019220	regulation of phosphate metabolic process	16/93	1671/17910	0.011777	0.0516005	0.0328152	IL23A/PTPRC/GMFG/HCLS1/CXCR4/GBP1/CCL5/APOC1/ITGB2/PLEK/RASSF2/LCP2/SLAMF1/BARD1/PTPN22/GPR183	16	BP
GO:0006958	complement activation, classical pathway	3/93	91/17910	0.0118479	0.0518187	0.032954	SERPING1/C1QB/C1R	3	BP
GO:0030177	positive regulation of Wnt signaling pathway	4/93	170/17910	0.0118937	0.0518781	0.0329917	PSME2/PSMB10/PSMB9/PSMB8	4	BP
GO:0051174	regulation of phosphorus metabolic process	16/93	1673/17910	0.0119037	0.0518781	0.0329917	IL23A/PTPRC/GMFG/HCLS1/CXCR4/GBP1/CCL5/APOC1/ITGB2/PLEK/RASSF2/LCP2/SLAMF1/BARD1/PTPN22/GPR183	16	BP
GO:0032733	positive regulation of interleukin-10 production	2/93	32/17910	0.011957	0.0519262	0.0330223	IL23A/FCER1G	2	BP
GO:0033028	myeloid cell apoptotic process	2/93	32/17910	0.011957	0.0519262	0.0330223	FCER1G/CCL5	2	BP
GO:0072558	NLRP1 inflammasome complex	1/95	4/18675	0.0201949	0.0530117	0.0304559	CASP1	1	CC
GO:0009898	cytoplasmic side of plasma membrane	3/95	114/18675	0.0204316	0.0531222	0.0305194	PTPRC/RGS1/PTPN22	3	CC
GO:0006401	RNA catabolic process	6/93	368/17910	0.0123277	0.0534416	0.033986	PSME2/PSMB10/PSMB9/MYD88/PSMB8/ISG20	6	BP
GO:0031210	phosphatidylcholine binding	2/89	22/16967	0.00587034	0.05376	0.0391898	IGHM/APOC1	2	MF
GO:0050997	quaternary ammonium group binding	2/89	22/16967	0.00587034	0.05376	0.0391898	IGHM/APOC1	2	MF
GO:0060627	regulation of vesicle-mediated transport	7/93	480/17910	0.0124596	0.0539184	0.0342892	CD14/CORO1A/PTPRC/FCER1G/RAB31/APOC1/ITGB2	7	BP
GO:0050793	regulation of developmental process	22/93	2598/17910	0.0125074	0.0540302	0.0343603	IFITM1/TIMP1/STAT1/TYROBP/IL23A/CXCL9/PSME2/CORO1A/PTPRC/HCLS1/SRGN/PSMB10/PSMB9/CD53/CXCR4/GBP1/PSMB8/ITGB2/EVI2B/RASSF2/LEF1/GPR183	22	BP
GO:0002702	positive regulation of production of molecular mediator of immune response	3/93	93/17910	0.0125621	0.0541714	0.0344501	HLA-E/PTPRC/FCER1G	3	BP
GO:0052548	regulation of endopeptidase activity	6/93	370/17910	0.0126342	0.0543869	0.0345872	TIMP1/PSMB9/PSMB8/CASP1/BIRC3/LEF1	6	BP
GO:0010922	positive regulation of phosphatase activity	2/93	33/17910	0.0126858	0.0544182	0.0346071	PTPRC/PLEK	2	BP
GO:0071353	cellular response to interleukin-4	2/93	33/17910	0.0126858	0.0544182	0.0346071	CORO1A/LEF1	2	BP
GO:0006468	protein phosphorylation	17/93	1835/17910	0.012813	0.0547727	0.0348326	IL23A/PSME2/PTPRC/GMFG/HCLS1/PSMB10/PSMB9/CXCR4/GBP1/PSMB8/CCL5/ITGB2/RASSF2/LCP2/SLAMF1/PTPN22/GPR183	17	BP
GO:0040011	locomotion	17/93	1835/17910	0.012813	0.0547727	0.0348326	IGHM/IFITM1/TIMP1/IL23A/CXCL9/LCP1/CORO1A/PTPRC/CXCR4/FCER1G/CCL5/CD48/ITGB2/SELL/LEF1/CXCL11/GPR183	17	BP
GO:0019956	chemokine binding	2/89	23/16967	0.00640761	0.0562275	0.0409886	CXCR4/ACKR1	2	MF
GO:0008047	enzyme activator activity	7/89	419/16967	0.00646293	0.0562275	0.0409886	GMFG/CCL5/ARHGAP25/NCF2/APOC1/CASP1/RGS1	7	MF
GO:0045069	regulation of viral genome replication	3/93	95/17910	0.0133006	0.0567583	0.0360953	IFITM1/CCL5/ISG20	3	BP
GO:0032660	regulation of interleukin-17 production	2/93	34/17910	0.0134335	0.0570038	0.0362514	IL23A/MYD88	2	BP
GO:0045730	respiratory burst	2/93	34/17910	0.0134335	0.0570038	0.0362514	CD52/NCF2	2	BP
GO:2000249	regulation of actin cytoskeleton reorganization	2/93	34/17910	0.0134335	0.0570038	0.0362514	GMFG/HCLS1	2	BP
GO:0061024	membrane organization	9/93	730/17910	0.0134971	0.0570038	0.0362514	CORO1A/PTPRC/TAP1/CXCR4/FCER1G/RAB31/ARHGAP25/ITGB2/CD3D	9	BP
GO:0007162	negative regulation of cell adhesion	5/93	271/17910	0.0134972	0.0570038	0.0362514	PTPRC/GBP1/TGFBI/ADAMDEC1/PTPN22	5	BP
GO:0070372	regulation of ERK1 and ERK2 cascade	5/93	271/17910	0.0134972	0.0570038	0.0362514	PTPRC/GBP1/SLAMF1/PTPN22/GPR183	5	BP
GO:0042116	macrophage activation	3/93	96/17910	0.0136789	0.057672	0.0366763	TYROBP/PTPRC/ITGB2	3	BP
GO:0030545	receptor regulator activity	7/89	425/16967	0.00696715	0.0591358	0.0431087	TIMP1/IL23A/CXCL9/GMFG/CCL5/SECTM1/CXCL11	7	MF
GO:0010831	positive regulation of myotube differentiation	2/93	35/17910	0.0142	0.0595625	0.0378786	CXCL9/CD53	2	BP
GO:0070423	nucleotide-binding oligomerization domain containing signaling pathway	2/93	35/17910	0.0142	0.0595625	0.0378786	BIRC3/PTPN22	2	BP
GO:0090322	regulation of superoxide metabolic process	2/93	35/17910	0.0142	0.0595625	0.0378786	TYROBP/ITGB2	2	BP
GO:0051241	negative regulation of multicellular organismal process	13/93	1276/17910	0.0144346	0.0602811	0.0383356	SERPING1/TIMP1/STAT1/TYROBP/IL23A/PTPRC/SRGN/UBE2L6/GBP1/APOC1/LEF1/SLAMF1/PTPN22	13	BP
GO:0010522	regulation of calcium ion transport into cytosol	3/93	98/17910	0.0144539	0.0602811	0.0383356	CXCL9/CORO1A/CXCL11	3	BP
GO:0060548	negative regulation of cell death	11/93	1003/17910	0.014706	0.0602811	0.0383356	TIMP1/CORO1A/HCLS1/FCER1G/MYD88/CCL5/YME1L1/EVI2B/BIRC3/LEF1/BARD1	11	BP
GO:0046632	alpha-beta T cell differentiation	3/93	99/17910	0.0148506	0.0602811	0.0383356	IL23A/LEF1/GPR183	3	BP
GO:0035872	nucleotide-binding domain, leucine rich repeat containing receptor signaling pathway	2/93	36/17910	0.014985	0.0602811	0.0383356	BIRC3/PTPN22	2	BP
GO:0070670	response to interleukin-4	2/93	36/17910	0.014985	0.0602811	0.0383356	CORO1A/LEF1	2	BP
GO:0097530	granulocyte migration	3/93	100/17910	0.0152534	0.0602811	0.0383356	IL23A/CCL5/ITGB2	3	BP
GO:0000738	DNA catabolic process, exonucleolytic	1/93	3/17910	0.015498	0.0602811	0.0383356	ISG20	1	BP
GO:0001810	regulation of type I hypersensitivity	1/93	3/17910	0.015498	0.0602811	0.0383356	FCER1G	1	BP
GO:0002277	myeloid dendritic cell activation involved in immune response	1/93	3/17910	0.015498	0.0602811	0.0383356	SLAMF1	1	BP
GO:0002282	microglial cell activation involved in immune response	1/93	3/17910	0.015498	0.0602811	0.0383356	TYROBP	1	BP
GO:0002351	serotonin production involved in inflammatory response	1/93	3/17910	0.015498	0.0602811	0.0383356	FCER1G	1	BP
GO:0002442	serotonin secretion involved in inflammatory response	1/93	3/17910	0.015498	0.0602811	0.0383356	FCER1G	1	BP
GO:0002477	antigen processing and presentation of exogenous peptide antigen via MHC class Ib	1/93	3/17910	0.015498	0.0602811	0.0383356	HLA-E	1	BP
GO:0002519	natural killer cell tolerance induction	1/93	3/17910	0.015498	0.0602811	0.0383356	HLA-E	1	BP
GO:0002554	serotonin secretion by platelet	1/93	3/17910	0.015498	0.0602811	0.0383356	FCER1G	1	BP
GO:0003340	negative regulation of mesenchymal to epithelial transition involved in metanephros morphogenesis	1/93	3/17910	0.015498	0.0602811	0.0383356	STAT1	1	BP
GO:0010899	regulation of phosphatidylcholine catabolic process	1/93	3/17910	0.015498	0.0602811	0.0383356	APOC1	1	BP
GO:0016068	type I hypersensitivity	1/93	3/17910	0.015498	0.0602811	0.0383356	FCER1G	1	BP
GO:0032765	positive regulation of mast cell cytokine production	1/93	3/17910	0.015498	0.0602811	0.0383356	FCER1G	1	BP
GO:0033023	mast cell homeostasis	1/93	3/17910	0.015498	0.0602811	0.0383356	FCER1G	1	BP
GO:0033024	mast cell apoptotic process	1/93	3/17910	0.015498	0.0602811	0.0383356	FCER1G	1	BP
GO:0033025	regulation of mast cell apoptotic process	1/93	3/17910	0.015498	0.0602811	0.0383356	FCER1G	1	BP
GO:0038123	toll-like receptor TLR1:TLR2 signaling pathway	1/93	3/17910	0.015498	0.0602811	0.0383356	CD14	1	BP
GO:0045658	regulation of neutrophil differentiation	1/93	3/17910	0.015498	0.0602811	0.0383356	EVI2B	1	BP
GO:0070425	negative regulation of nucleotide-binding oligomerization domain containing signaling pathway	1/93	3/17910	0.015498	0.0602811	0.0383356	PTPN22	1	BP
GO:0070433	negative regulation of nucleotide-binding oligomerization domain containing 2 signaling pathway	1/93	3/17910	0.015498	0.0602811	0.0383356	PTPN22	1	BP
GO:0071725	response to triacyl bacterial lipopeptide	1/93	3/17910	0.015498	0.0602811	0.0383356	CD14	1	BP
GO:0071727	cellular response to triacyl bacterial lipopeptide	1/93	3/17910	0.015498	0.0602811	0.0383356	CD14	1	BP
GO:0071898	regulation of estrogen receptor binding	1/93	3/17910	0.015498	0.0602811	0.0383356	LEF1	1	BP
GO:0071899	negative regulation of estrogen receptor binding	1/93	3/17910	0.015498	0.0602811	0.0383356	LEF1	1	BP
GO:0072135	kidney mesenchymal cell proliferation	1/93	3/17910	0.015498	0.0602811	0.0383356	STAT1	1	BP
GO:0072136	metanephric mesenchymal cell proliferation involved in metanephros development	1/93	3/17910	0.015498	0.0602811	0.0383356	STAT1	1	BP
GO:0090634	microglial cell mediated cytotoxicity	1/93	3/17910	0.015498	0.0602811	0.0383356	TYROBP	1	BP
GO:1902523	positive regulation of protein K63-linked ubiquitination	1/93	3/17910	0.015498	0.0602811	0.0383356	PTPN22	1	BP
GO:1902685	positive regulation of receptor localization to synapse	1/93	3/17910	0.015498	0.0602811	0.0383356	TYROBP	1	BP
GO:1903615	positive regulation of protein tyrosine phosphatase activity	1/93	3/17910	0.015498	0.0602811	0.0383356	PTPRC	1	BP
GO:1904149	regulation of microglial cell mediated cytotoxicity	1/93	3/17910	0.015498	0.0602811	0.0383356	TYROBP	1	BP
GO:1904151	positive regulation of microglial cell mediated cytotoxicity	1/93	3/17910	0.015498	0.0602811	0.0383356	TYROBP	1	BP
GO:1905319	mesenchymal stem cell migration	1/93	3/17910	0.015498	0.0602811	0.0383356	CXCR4	1	BP
GO:1905320	regulation of mesenchymal stem cell migration	1/93	3/17910	0.015498	0.0602811	0.0383356	CXCR4	1	BP
GO:1905322	positive regulation of mesenchymal stem cell migration	1/93	3/17910	0.015498	0.0602811	0.0383356	CXCR4	1	BP
GO:2000361	regulation of prostaglandin-E synthase activity	1/93	3/17910	0.015498	0.0602811	0.0383356	ITGB2	1	BP
GO:2000363	positive regulation of prostaglandin-E synthase activity	1/93	3/17910	0.015498	0.0602811	0.0383356	ITGB2	1	BP
GO:2001190	positive regulation of T cell activation via T cell receptor contact with antigen bound to MHC molecule on antigen presenting cell	1/93	3/17910	0.015498	0.0602811	0.0383356	HLA-DMB	1	BP
GO:0050731	positive regulation of peptidyl-tyrosine phosphorylation	4/93	184/17910	0.0154995	0.0602811	0.0383356	IL23A/PTPRC/HCLS1/CCL5	4	BP
GO:0010389	regulation of G2/M transition of mitotic cell cycle	4/93	185/17910	0.0157805	0.061211	0.038927	PSME2/PSMB10/PSMB9/PSMB8	4	BP
GO:0050691	regulation of defense response to virus by host	2/93	37/17910	0.0157884	0.061211	0.038927	STAT1/IL23A	2	BP
GO:0042592	homeostatic process	16/93	1730/17910	0.0159936	0.061909	0.0393708	STAT1/LYZ/CXCL9/GIPR/CORO1A/PTPRC/HCLS1/CXCR4/FCER1G/CD52/CCL5/NCF2/RASSF2/BARD1/CXCL11/GPR183	16	BP
GO:0050920	regulation of chemotaxis	4/93	186/17910	0.0160648	0.061941	0.0393912	IL23A/CXCR4/CCL5/GPR183	4	BP
GO:0070374	positive regulation of ERK1 and ERK2 cascade	4/93	186/17910	0.0160648	0.061941	0.0393912	PTPRC/SLAMF1/PTPN22/GPR183	4	BP
GO:0031623	receptor internalization	3/93	102/17910	0.0160774	0.061941	0.0393912	FCER1G/RAB31/ITGB2	3	BP
GO:0050866	negative regulation of cell activation	4/93	187/17910	0.0163523	0.0629014	0.040002	TYROBP/PTPRC/MNDA/PTPN22	4	BP
GO:0032010	phagolysosome	1/95	5/18675	0.0251803	0.0630662	0.0362324	NCF2	1	CC
GO:0042571	immunoglobulin complex, circulating	1/95	5/18675	0.0251803	0.0630662	0.0362324	IGHM	1	CC
GO:0097179	protease inhibitor complex	1/95	5/18675	0.0251803	0.0630662	0.0362324	CASP1	1	CC
GO:1904090	peptidase inhibitor complex	1/95	5/18675	0.0251803	0.0630662	0.0362324	CASP1	1	CC
GO:1904813	ficolin-1-rich granule lumen	3/95	124/18675	0.0254166	0.0630793	0.0362399	GMFG/FCN1/MNDA	3	CC
GO:0071887	leukocyte apoptotic process	3/93	103/17910	0.0164987	0.0632975	0.0402539	HCLS1/FCER1G/CCL5	3	BP
GO:0002707	negative regulation of lymphocyte mediated immunity	2/93	38/17910	0.0166098	0.0632975	0.0402539	HLA-E/PTPRC	2	BP
GO:0007520	myoblast fusion	2/93	38/17910	0.0166098	0.0632975	0.0402539	CXCL9/CD53	2	BP
GO:0032620	interleukin-17 production	2/93	38/17910	0.0166098	0.0632975	0.0402539	IL23A/MYD88	2	BP
GO:0043277	apoptotic cell clearance	2/93	38/17910	0.0166098	0.0632975	0.0402539	TYROBP/FCN1	2	BP
GO:0050856	regulation of T cell receptor signaling pathway	2/93	38/17910	0.0166098	0.0632975	0.0402539	GBP1/PTPN22	2	BP
GO:0019722	calcium-mediated signaling	4/93	188/17910	0.016643	0.0633259	0.0402719	PTPRC/CXCR4/GBP1/PLEK	4	BP
GO:0051224	negative regulation of protein transport	4/93	189/17910	0.016937	0.0643448	0.0409199	SRGN/GBP1/BARD1/PTPN22	4	BP
GO:0065003	protein-containing complex assembly	16/93	1742/17910	0.0169805	0.0643878	0.0409472	HLA-DRA/HLA-DMA/HLA-DMB/LCP1/CORO1A/HCLS1/FCER1G/GBP1/CCL5/APOC1/CD247/YME1L1/PLEK/CD3D/BIRC3/LEF1	16	BP
GO:0010562	positive regulation of phosphorus metabolic process	11/93	1025/17910	0.0170269	0.0643878	0.0409472	IL23A/PTPRC/HCLS1/CXCR4/CCL5/PLEK/RASSF2/LCP2/SLAMF1/PTPN22/GPR183	11	BP
GO:0045937	positive regulation of phosphate metabolic process	11/93	1025/17910	0.0170269	0.0643878	0.0409472	IL23A/PTPRC/HCLS1/CXCR4/CCL5/PLEK/RASSF2/LCP2/SLAMF1/PTPN22/GPR183	11	BP
GO:0070371	ERK1 and ERK2 cascade	5/93	289/17910	0.0173615	0.0655524	0.0416879	PTPRC/GBP1/SLAMF1/PTPN22/GPR183	5	BP
GO:0030162	regulation of proteolysis	9/93	762/17910	0.0173933	0.0655716	0.0417	SERPING1/TIMP1/C1QB/C1R/PSMB9/PSMB8/CASP1/BIRC3/LEF1	9	BP
GO:0030890	positive regulation of B cell proliferation	2/93	39/17910	0.0174491	0.0656815	0.0417699	PTPRC/GPR183	2	BP
GO:0052547	regulation of peptidase activity	6/93	398/17910	0.0175073	0.0657995	0.041845	TIMP1/PSMB9/PSMB8/CASP1/BIRC3/LEF1	6	BP
GO:0019730	antimicrobial humoral response	3/93	106/17910	0.0177995	0.0667959	0.0424786	IGHM/HLA-E/LYZ	3	BP
GO:0048020	CCR chemokine receptor binding	2/89	26/16967	0.00814771	0.0675096	0.049213	STAT1/CCL5	2	MF
GO:1904950	negative regulation of establishment of protein localization	4/93	193/17910	0.0181452	0.0679859	0.0432354	SRGN/GBP1/BARD1/PTPN22	4	BP
GO:0030003	cellular cation homeostasis	7/93	518/17910	0.0182065	0.0679859	0.0432354	CXCL9/GIPR/CORO1A/PTPRC/CD52/CCL5/CXCL11	7	BP
GO:0019835	cytolysis	2/93	40/17910	0.0183062	0.0679859	0.0432354	LYZ/GZMA	2	BP
GO:0031952	regulation of protein autophosphorylation	2/93	40/17910	0.0183062	0.0679859	0.0432354	PTPRC/RASSF2	2	BP
GO:0042036	negative regulation of cytokine biosynthetic process	2/93	40/17910	0.0183062	0.0679859	0.0432354	TYROBP/PTPRC	2	BP
GO:0051281	positive regulation of release of sequestered calcium ion into cytosol	2/93	40/17910	0.0183062	0.0679859	0.0432354	CXCL9/CXCL11	2	BP
GO:0070588	calcium ion transmembrane transport	5/93	293/17910	0.0183103	0.0679859	0.0432354	CXCL9/CORO1A/PTPRC/YME1L1/CXCL11	5	BP
GO:0032496	response to lipopolysaccharide	5/93	295/17910	0.0187973	0.0696889	0.0443184	CD14/CCL5/LY96/CASP1/PTPN22	5	BP
GO:0042325	regulation of phosphorylation	14/93	1467/17910	0.0188703	0.0698541	0.0444235	IL23A/PTPRC/GMFG/HCLS1/CXCR4/GBP1/CCL5/ITGB2/RASSF2/LCP2/SLAMF1/BARD1/PTPN22/GPR183	14	BP
GO:0001932	regulation of protein phosphorylation	13/93	1324/17910	0.0190576	0.0704415	0.0447971	IL23A/PTPRC/GMFG/HCLS1/CXCR4/GBP1/CCL5/ITGB2/RASSF2/LCP2/SLAMF1/PTPN22/GPR183	13	BP
GO:0001934	positive regulation of protein phosphorylation	10/93	907/17910	0.0191346	0.0704727	0.0448169	IL23A/PTPRC/HCLS1/CXCR4/CCL5/RASSF2/LCP2/SLAMF1/PTPN22/GPR183	10	BP
GO:0002639	positive regulation of immunoglobulin production	2/93	41/17910	0.0191807	0.0704727	0.0448169	HLA-E/PTPRC	2	BP
GO:0034122	negative regulation of toll-like receptor signaling pathway	2/93	41/17910	0.0191807	0.0704727	0.0448169	CD14/LY96	2	BP
GO:0050798	activated T cell proliferation	2/93	41/17910	0.0191807	0.0704727	0.0448169	IL23A/BTN3A1	2	BP
GO:0030507	spectrin binding	2/89	27/16967	0.00876972	0.0709735	0.0517381	PTPRC/GBP1	2	MF
GO:0030178	negative regulation of Wnt signaling pathway	4/93	198/17910	0.0197295	0.0720652	0.0458297	PSME2/PSMB10/PSMB9/PSMB8	4	BP
GO:0032731	positive regulation of interleukin-1 beta production	2/93	42/17910	0.0200726	0.0720652	0.0458297	TYROBP/CASP1	2	BP
GO:0042088	T-helper 1 type immune response	2/93	42/17910	0.0200726	0.0720652	0.0458297	IL23A/LEF1	2	BP
GO:0090382	phagosome maturation	2/93	42/17910	0.0200726	0.0720652	0.0458297	CORO1A/RAB31	2	BP
GO:0009612	response to mechanical stimulus	4/93	200/17910	0.0203864	0.0720652	0.0458297	STAT1/CXCR4/MYD88/CASP1	4	BP
GO:0006873	cellular ion homeostasis	7/93	531/17910	0.0205438	0.0720652	0.0458297	CXCL9/GIPR/CORO1A/PTPRC/CD52/CCL5/CXCL11	7	BP
GO:0055065	metal ion homeostasis	7/93	531/17910	0.0205438	0.0720652	0.0458297	CXCL9/GIPR/CORO1A/PTPRC/CD52/CCL5/CXCL11	7	BP
GO:0002378	immunoglobulin biosynthetic process	1/93	4/17910	0.020611	0.0720652	0.0458297	PTPRC	1	BP
GO:0002476	antigen processing and presentation of endogenous peptide antigen via MHC class Ib	1/93	4/17910	0.020611	0.0720652	0.0458297	HLA-E	1	BP
GO:0006933	negative regulation of cell adhesion involved in substrate-bound cell migration	1/93	4/17910	0.020611	0.0720652	0.0458297	PTPRC	1	BP
GO:0008626	granzyme-mediated apoptotic signaling pathway	1/93	4/17910	0.020611	0.0720652	0.0458297	SRGN	1	BP
GO:0010916	negative regulation of very-low-density lipoprotein particle clearance	1/93	4/17910	0.020611	0.0720652	0.0458297	APOC1	1	BP
GO:0032497	detection of lipopolysaccharide	1/93	4/17910	0.020611	0.0720652	0.0458297	LY96	1	BP
GO:0033366	protein localization to secretory granule	1/93	4/17910	0.020611	0.0720652	0.0458297	SRGN	1	BP
GO:0038124	toll-like receptor TLR6:TLR2 signaling pathway	1/93	4/17910	0.020611	0.0720652	0.0458297	CD14	1	BP
GO:0038146	chemokine (C-X-C motif) ligand 12 signaling pathway	1/93	4/17910	0.020611	0.0720652	0.0458297	CXCR4	1	BP
GO:0042091	interleukin-10 biosynthetic process	1/93	4/17910	0.020611	0.0720652	0.0458297	TYROBP	1	BP
GO:0042270	protection from natural killer cell mediated cytotoxicity	1/93	4/17910	0.020611	0.0720652	0.0458297	HLA-E	1	BP
GO:0043315	positive regulation of neutrophil degranulation	1/93	4/17910	0.020611	0.0720652	0.0458297	ITGB2	1	BP
GO:0045074	regulation of interleukin-10 biosynthetic process	1/93	4/17910	0.020611	0.0720652	0.0458297	TYROBP	1	BP
GO:0045588	positive regulation of gamma-delta T cell differentiation	1/93	4/17910	0.020611	0.0720652	0.0458297	PTPRC	1	BP
GO:0045914	negative regulation of catecholamine metabolic process	1/93	4/17910	0.020611	0.0720652	0.0458297	ITGB2	1	BP
GO:0045963	negative regulation of dopamine metabolic process	1/93	4/17910	0.020611	0.0720652	0.0458297	ITGB2	1	BP
GO:0051142	positive regulation of NK T cell proliferation	1/93	4/17910	0.020611	0.0720652	0.0458297	IL23A	1	BP
GO:0061470	T follicular helper cell differentiation	1/93	4/17910	0.020611	0.0720652	0.0458297	GPR183	1	BP
GO:0061502	early endosome to recycling endosome transport	1/93	4/17910	0.020611	0.0720652	0.0458297	CORO1A	1	BP
GO:0071724	response to diacyl bacterial lipopeptide	1/93	4/17910	0.020611	0.0720652	0.0458297	CD14	1	BP
GO:0071726	cellular response to diacyl bacterial lipopeptide	1/93	4/17910	0.020611	0.0720652	0.0458297	CD14	1	BP
GO:0110088	hippocampal neuron apoptotic process	1/93	4/17910	0.020611	0.0720652	0.0458297	TYROBP	1	BP
GO:0110089	regulation of hippocampal neuron apoptotic process	1/93	4/17910	0.020611	0.0720652	0.0458297	TYROBP	1	BP
GO:1900041	negative regulation of interleukin-2 secretion	1/93	4/17910	0.020611	0.0720652	0.0458297	GBP1	1	BP
GO:1902262	apoptotic process involved in blood vessel morphogenesis	1/93	4/17910	0.020611	0.0720652	0.0458297	LEF1	1	BP
GO:2000330	positive regulation of T-helper 17 cell lineage commitment	1/93	4/17910	0.020611	0.0720652	0.0458297	IL23A	1	BP
GO:2001206	positive regulation of osteoclast development	1/93	4/17910	0.020611	0.0720652	0.0458297	TYROBP	1	BP
GO:0016787	hydrolase activity	19/89	2052/16967	0.00919526	0.0727261	0.0530157	LYZ/PTPRC/C1R/TAP1/PSMB10/PSMB9/GBP1/PSMB8/CCL5/CASP4/ISG20/GZMK/GZMA/YME1L1/CASP1/RPP40/ADAMDEC1/RGS1/PTPN22	19	MF
GO:0043300	regulation of leukocyte degranulation	2/93	43/17910	0.0209815	0.0732566	0.0465873	FCER1G/ITGB2	2	BP
GO:1902749	regulation of cell cycle G2/M phase transition	4/93	202/17910	0.0210567	0.0734146	0.0466878	PSME2/PSMB10/PSMB9/PSMB8	4	BP
GO:0042824	MHC class I peptide loading complex	1/95	6/18675	0.0301405	0.0734675	0.0422081	TAP1	1	CC
GO:0072559	NLRP3 inflammasome complex	1/95	6/18675	0.0301405	0.0734675	0.0422081	CASP1	1	CC
GO:0030029	actin filament-based process	8/93	661/17910	0.0215374	0.0749844	0.0476861	TMSB10/TYROBP/LCP1/CORO1A/GMFG/HCLS1/ARHGAP25/PLEK	8	BP
GO:0002437	inflammatory response to antigenic stimulus	2/93	44/17910	0.0219074	0.0759497	0.0483	HLA-E/FCER1G	2	BP
GO:0019731	antibacterial humoral response	2/93	44/17910	0.0219074	0.0759497	0.0483	IGHM/HLA-E	2	BP
GO:0071622	regulation of granulocyte chemotaxis	2/93	44/17910	0.0219074	0.0759497	0.0483	IL23A/CCL5	2	BP
GO:0016567	protein ubiquitination	9/93	794/17910	0.0220601	0.0763713	0.0485681	PSME2/PSMB10/UBE2L6/PSMB9/PSMB8/UBD/BIRC3/BARD1/PTPN22	9	BP
GO:0009611	response to wounding	8/93	665/17910	0.0222343	0.0768662	0.0488828	SERPING1/TIMP1/TYROBP/GIPR/CXCR4/FCER1G/PLEK/LCP2	8	BP
GO:0002237	response to molecule of bacterial origin	5/93	309/17910	0.0224471	0.0774929	0.0492814	CD14/CCL5/LY96/CASP1/PTPN22	5	BP
GO:0002698	negative regulation of immune effector process	3/93	116/17910	0.0225388	0.0775917	0.0493442	SERPING1/HLA-E/PTPRC	3	BP
GO:0030449	regulation of complement activation	3/93	116/17910	0.0225388	0.0775917	0.0493442	SERPING1/C1QB/C1R	3	BP
GO:0031012	extracellular matrix	6/95	468/18675	0.032196	0.0777833	0.0446876	SERPING1/TIMP1/C1QB/TGFBI/FCN1/ADAMDEC1	6	CC
GO:0010243	response to organonitrogen compound	10/93	932/17910	0.0226276	0.0777882	0.0494692	TIMP1/STAT1/SRSF4/CXCR4/FCER1G/MYD88/RAB31/CASP4/ITGB2/PTPN22	10	BP
GO:0061756	leukocyte adhesion to vascular endothelial cell	2/93	45/17910	0.0228499	0.078381	0.0498462	ITGB2/SELL	2	BP
GO:0030163	protein catabolic process	9/93	799/17910	0.0228638	0.078381	0.0498462	TIMP1/PSME2/PSMB10/PSMB9/PSMB8/UBD/GZMA/YME1L1/BARD1	9	BP
GO:0060070	canonical Wnt signaling pathway	5/93	311/17910	0.0230035	0.0786798	0.0500362	PSME2/PSMB10/PSMB9/PSMB8/LEF1	5	BP
GO:0061025	membrane fusion	3/93	117/17910	0.023047	0.0786798	0.0500362	CORO1A/TAP1/CXCR4	3	BP
GO:2000257	regulation of protein activation cascade	3/93	117/17910	0.023047	0.0786798	0.0500362	SERPING1/C1QB/C1R	3	BP
GO:0098562	cytoplasmic side of membrane	3/95	138/18675	0.0333959	0.0799745	0.0459464	PTPRC/RGS1/PTPN22	3	CC
GO:0030246	carbohydrate binding	5/89	252/16967	0.0104886	0.0811117	0.0591286	FCN1/CLEC2B/SELL/KLRC1/CD69	5	MF
GO:0071456	cellular response to hypoxia	4/93	210/17910	0.0238728	0.081386	0.0517572	PSME2/PSMB10/PSMB9/PSMB8	4	BP
GO:0001530	lipopolysaccharide binding	2/89	30/16967	0.0107585	0.0813903	0.0593317	CD14/LY96	2	MF
GO:0051928	positive regulation of calcium ion transport	3/93	119/17910	0.0240819	0.0819851	0.0521382	CXCL9/CCL5/CXCL11	3	BP
GO:0051701	interaction with host	4/93	211/17910	0.0242401	0.0824096	0.0524082	IFITM1/CXCR4/FCN1/SLAMF1	4	BP
GO:0019814	immunoglobulin complex	1/95	7/18675	0.0350758	0.0825491	0.0474255	IGHM	1	CC
GO:0070531	BRCA1-A complex	1/95	7/18675	0.0350758	0.0825491	0.0474255	BARD1	1	CC
GO:1902532	negative regulation of intracellular signal transduction	7/93	550/17910	0.024327	0.0825908	0.0525234	STAT1/PTPRC/GBP1/ARHGAP25/PLEK/RASSF2/PTPN22	7	BP
GO:0019079	viral genome replication	3/93	120/17910	0.0246087	0.0832552	0.0529459	IFITM1/CCL5/ISG20	3	BP
GO:0001961	positive regulation of cytokine-mediated signaling pathway	2/93	47/17910	0.0247844	0.0832552	0.0529459	CASP4/CASP1	2	BP
GO:0035722	interleukin-12-mediated signaling pathway	2/93	47/17910	0.0247844	0.0832552	0.0529459	PSME2/LCP1	2	BP
GO:0044764	multi-organism cellular process	2/93	47/17910	0.0247844	0.0832552	0.0529459	CXCR4/BIRC3	2	BP
GO:1903829	positive regulation of cellular protein localization	5/93	318/17910	0.0250213	0.0832552	0.0529459	TYROBP/HCLS1/FCER1G/ITGB2/CD247	5	BP
GO:0002428	antigen processing and presentation of peptide antigen via MHC class Ib	1/93	5/17910	0.0256978	0.0832552	0.0529459	HLA-E	1	BP
GO:0002568	somatic diversification of T cell receptor genes	1/93	5/17910	0.0256978	0.0832552	0.0529459	LEF1	1	BP
GO:0002681	somatic recombination of T cell receptor gene segments	1/93	5/17910	0.0256978	0.0832552	0.0529459	LEF1	1	BP
GO:0002925	positive regulation of humoral immune response mediated by circulating immunoglobulin	1/93	5/17910	0.0256978	0.0832552	0.0529459	PTPRC	1	BP
GO:0010572	positive regulation of platelet activation	1/93	5/17910	0.0256978	0.0832552	0.0529459	PLEK	1	BP
GO:0010915	regulation of very-low-density lipoprotein particle clearance	1/93	5/17910	0.0256978	0.0832552	0.0529459	APOC1	1	BP
GO:0031580	membrane raft distribution	1/93	5/17910	0.0256978	0.0832552	0.0529459	PTPRC	1	BP
GO:0031584	activation of phospholipase D activity	1/93	5/17910	0.0256978	0.0832552	0.0529459	CCL5	1	BP
GO:0032713	negative regulation of interleukin-4 production	1/93	5/17910	0.0256978	0.0832552	0.0529459	LEF1	1	BP
GO:0032747	positive regulation of interleukin-23 production	1/93	5/17910	0.0256978	0.0832552	0.0529459	MYD88	1	BP
GO:0032763	regulation of mast cell cytokine production	1/93	5/17910	0.0256978	0.0832552	0.0529459	FCER1G	1	BP
GO:0032911	negative regulation of transforming growth factor beta1 production	1/93	5/17910	0.0256978	0.0832552	0.0529459	TYROBP	1	BP
GO:0033153	T cell receptor V(D)J recombination	1/93	5/17910	0.0256978	0.0832552	0.0529459	LEF1	1	BP
GO:0034239	regulation of macrophage fusion	1/93	5/17910	0.0256978	0.0832552	0.0529459	TYROBP	1	BP
GO:0034241	positive regulation of macrophage fusion	1/93	5/17910	0.0256978	0.0832552	0.0529459	TYROBP	1	BP
GO:0035470	positive regulation of vascular wound healing	1/93	5/17910	0.0256978	0.0832552	0.0529459	CXCR4	1	BP
GO:0035694	mitochondrial protein catabolic process	1/93	5/17910	0.0256978	0.0832552	0.0529459	YME1L1	1	BP
GO:0038156	interleukin-3-mediated signaling pathway	1/93	5/17910	0.0256978	0.0832552	0.0529459	FCER1G	1	BP
GO:0045085	negative regulation of interleukin-2 biosynthetic process	1/93	5/17910	0.0256978	0.0832552	0.0529459	PTPRC	1	BP
GO:0045362	positive regulation of interleukin-1 biosynthetic process	1/93	5/17910	0.0256978	0.0832552	0.0529459	TYROBP	1	BP
GO:0050725	positive regulation of interleukin-1 beta biosynthetic process	1/93	5/17910	0.0256978	0.0832552	0.0529459	TYROBP	1	BP
GO:0051140	regulation of NK T cell proliferation	1/93	5/17910	0.0256978	0.0832552	0.0529459	IL23A	1	BP
GO:0061737	leukotriene signaling pathway	1/93	5/17910	0.0256978	0.0832552	0.0529459	RGS1	1	BP
GO:0071866	negative regulation of apoptotic process in bone marrow	1/93	5/17910	0.0256978	0.0832552	0.0529459	LEF1	1	BP
GO:0072162	metanephric mesenchymal cell differentiation	1/93	5/17910	0.0256978	0.0832552	0.0529459	STAT1	1	BP
GO:1902565	positive regulation of neutrophil activation	1/93	5/17910	0.0256978	0.0832552	0.0529459	ITGB2	1	BP
GO:1905451	positive regulation of Fc-gamma receptor signaling pathway involved in phagocytosis	1/93	5/17910	0.0256978	0.0832552	0.0529459	PTPRC	1	BP
GO:2000697	negative regulation of epithelial cell differentiation involved in kidney development	1/93	5/17910	0.0256978	0.0832552	0.0529459	STAT1	1	BP
GO:0042113	B cell activation	4/93	215/17910	0.0257437	0.0832552	0.0529459	TYROBP/PTPRC/MNDA/GPR183	4	BP
GO:0002704	negative regulation of leukocyte mediated immunity	2/93	48/17910	0.0257759	0.0832552	0.0529459	HLA-E/PTPRC	2	BP
GO:0043392	negative regulation of DNA binding	2/93	48/17910	0.0257759	0.0832552	0.0529459	GZMA/LEF1	2	BP
GO:1903307	positive regulation of regulated secretory pathway	2/93	48/17910	0.0257759	0.0832552	0.0529459	FCER1G/ITGB2	2	BP
GO:0042327	positive regulation of phosphorylation	10/93	955/17910	0.0262339	0.0846232	0.0538158	IL23A/PTPRC/HCLS1/CXCR4/CCL5/RASSF2/LCP2/SLAMF1/PTPN22/GPR183	10	BP
GO:0062012	regulation of small molecule metabolic process	6/93	439/17910	0.0267747	0.0861695	0.0547992	PSME2/PSMB10/PSMB9/PSMB8/APOC1/PLEK	6	BP
GO:0071349	cellular response to interleukin-12	2/93	49/17910	0.0267834	0.0861695	0.0547992	PSME2/LCP1	2	BP
GO:0003779	actin binding	6/89	361/16967	0.0117848	0.087258	0.0636091	LCP1/CORO1A/GMFG/HCLS1/CXCR4/GBP1	6	MF
GO:0051259	protein complex oligomerization	7/93	564/17910	0.0274058	0.0880567	0.0559994	FCER1G/GBP1/CCL5/CD247/YME1L1/CD3D/BIRC3	7	BP
GO:0033157	regulation of intracellular protein transport	4/93	220/17910	0.0277008	0.0887725	0.0564546	LCP1/HCLS1/ITGB2/BARD1	4	BP
GO:0036294	cellular response to decreased oxygen levels	4/93	220/17910	0.0277008	0.0887725	0.0564546	PSME2/PSMB10/PSMB9/PSMB8	4	BP
GO:0032732	positive regulation of interleukin-1 production	2/93	50/17910	0.0278066	0.0888797	0.0565228	TYROBP/CASP1	2	BP
GO:0070671	response to interleukin-12	2/93	50/17910	0.0278066	0.0888797	0.0565228	PSME2/LCP1	2	BP
GO:0051668	localization within membrane	3/93	126/17910	0.0278999	0.0890622	0.0566389	TYROBP/PTPRC/ITGB2	3	BP
GO:0101003	ficolin-1-rich granule membrane	2/95	61/18675	0.0385952	0.0900555	0.0517381	FCER1G/ITGB2	2	CC
GO:0030234	enzyme regulator activity	10/89	840/16967	0.0124399	0.090189	0.0657458	SERPING1/TIMP1/GMFG/CCL5/ARHGAP25/NCF2/APOC1/CASP1/LEF1/RGS1	10	MF
GO:0051247	positive regulation of protein metabolic process	14/93	1548/17910	0.0284407	0.0906709	0.0576619	TYROBP/IL23A/PTPRC/HCLS1/CXCR4/CCL5/CASP1/RASSF2/BIRC3/LCP2/SLAMF1/BARD1/PTPN22/GPR183	14	BP
GO:2000116	regulation of cysteine-type endopeptidase activity	4/93	222/17910	0.0285079	0.0907674	0.0577233	PSMB9/CASP1/BIRC3/LEF1	4	BP
GO:0031901	early endosome membrane	3/95	148/18675	0.0398023	0.0909687	0.0522627	HLA-A/HLA-E/RAB31	3	CC
GO:0031232	extrinsic component of external side of plasma membrane	1/95	8/18675	0.0399862	0.0909687	0.0522627	FCN1	1	CC
GO:0043020	NADPH oxidase complex	1/95	8/18675	0.0399862	0.0909687	0.0522627	NCF2	1	CC
GO:0150077	regulation of neuroinflammatory response	2/93	51/17910	0.0288453	0.0917229	0.0583309	PTPRC/ITGB2	2	BP
GO:0045936	negative regulation of phosphate metabolic process	7/93	572/17910	0.0292798	0.0929843	0.0591331	PTPRC/GMFG/GBP1/APOC1/PLEK/RASSF2/PTPN22	7	BP
GO:0010563	negative regulation of phosphorus metabolic process	7/93	573/17910	0.0295201	0.0932232	0.059285	PTPRC/GMFG/GBP1/APOC1/PLEK/RASSF2/PTPN22	7	BP
GO:0031401	positive regulation of protein modification process	11/93	1117/17910	0.0298094	0.0932232	0.059285	IL23A/PTPRC/HCLS1/CXCR4/CCL5/RASSF2/BIRC3/LCP2/SLAMF1/PTPN22/GPR183	11	BP
GO:0002720	positive regulation of cytokine production involved in immune response	2/93	52/17910	0.0298994	0.0932232	0.059285	HLA-E/FCER1G	2	BP
GO:0050921	positive regulation of chemotaxis	3/93	130/17910	0.030218	0.0932232	0.059285	IL23A/CXCR4/CCL5	3	BP
GO:0065008	regulation of biological quality	27/93	3661/17910	0.0304219	0.0932232	0.059285	SERPING1/STAT1/TYROBP/LYZ/CXCL9/PSME2/GIPR/CORO1A/PTPRC/HCLS1/SRGN/PSMB10/PSMB9/CXCR4/FCER1G/CD52/MYD88/PSMB8/CCL5/NCF2/ITGB2/PLEK/RASSF2/LCP2/BARD1/CXCL11/GPR183	27	BP
GO:0002729	positive regulation of natural killer cell cytokine production	1/93	6/17910	0.0307584	0.0932232	0.059285	HLA-E	1	BP
GO:0031339	negative regulation of vesicle fusion	1/93	6/17910	0.0307584	0.0932232	0.059285	CORO1A	1	BP
GO:0033634	positive regulation of cell-cell adhesion mediated by integrin	1/93	6/17910	0.0307584	0.0932232	0.059285	CCL5	1	BP
GO:0034112	positive regulation of homotypic cell-cell adhesion	1/93	6/17910	0.0307584	0.0932232	0.059285	CCL5	1	BP
GO:0034238	macrophage fusion	1/93	6/17910	0.0307584	0.0932232	0.059285	TYROBP	1	BP
GO:0035701	hematopoietic stem cell migration	1/93	6/17910	0.0307584	0.0932232	0.059285	PTPRC	1	BP
GO:0035740	CD8-positive, alpha-beta T cell proliferation	1/93	6/17910	0.0307584	0.0932232	0.059285	HLA-E	1	BP
GO:0043382	positive regulation of memory T cell differentiation	1/93	6/17910	0.0307584	0.0932232	0.059285	IL23A	1	BP
GO:0045586	regulation of gamma-delta T cell differentiation	1/93	6/17910	0.0307584	0.0932232	0.059285	PTPRC	1	BP
GO:0046645	positive regulation of gamma-delta T cell activation	1/93	6/17910	0.0307584	0.0932232	0.059285	PTPRC	1	BP
GO:0046826	negative regulation of protein export from nucleus	1/93	6/17910	0.0307584	0.0932232	0.059285	BARD1	1	BP
GO:0051045	negative regulation of membrane protein ectodomain proteolysis	1/93	6/17910	0.0307584	0.0932232	0.059285	TIMP1	1	BP
GO:0051126	negative regulation of actin nucleation	1/93	6/17910	0.0307584	0.0932232	0.059285	CORO1A	1	BP
GO:0051665	membrane raft localization	1/93	6/17910	0.0307584	0.0932232	0.059285	PTPRC	1	BP
GO:0060696	regulation of phospholipid catabolic process	1/93	6/17910	0.0307584	0.0932232	0.059285	APOC1	1	BP
GO:0070339	response to bacterial lipopeptide	1/93	6/17910	0.0307584	0.0932232	0.059285	CD14	1	BP
GO:0070432	regulation of nucleotide-binding oligomerization domain containing 2 signaling pathway	1/93	6/17910	0.0307584	0.0932232	0.059285	PTPN22	1	BP
GO:0070842	aggresome assembly	1/93	6/17910	0.0307584	0.0932232	0.059285	UBD	1	BP
GO:0071220	cellular response to bacterial lipoprotein	1/93	6/17910	0.0307584	0.0932232	0.059285	CD14	1	BP
GO:0071221	cellular response to bacterial lipopeptide	1/93	6/17910	0.0307584	0.0932232	0.059285	CD14	1	BP
GO:0071839	apoptotic process in bone marrow	1/93	6/17910	0.0307584	0.0932232	0.059285	LEF1	1	BP
GO:0071865	regulation of apoptotic process in bone marrow	1/93	6/17910	0.0307584	0.0932232	0.059285	LEF1	1	BP
GO:1901164	negative regulation of trophoblast cell migration	1/93	6/17910	0.0307584	0.0932232	0.059285	TIMP1	1	BP
GO:1903613	regulation of protein tyrosine phosphatase activity	1/93	6/17910	0.0307584	0.0932232	0.059285	PTPRC	1	BP
GO:1990668	vesicle fusion with endoplasmic reticulum-Golgi intermediate compartment (ERGIC) membrane	1/93	6/17910	0.0307584	0.0932232	0.059285	TAP1	1	BP
GO:2000110	negative regulation of macrophage apoptotic process	1/93	6/17910	0.0307584	0.0932232	0.059285	CCL5	1	BP
GO:2000328	regulation of T-helper 17 cell lineage commitment	1/93	6/17910	0.0307584	0.0932232	0.059285	IL23A	1	BP
GO:2000348	regulation of CD40 signaling pathway	1/93	6/17910	0.0307584	0.0932232	0.059285	SLAMF1	1	BP
GO:2000503	positive regulation of natural killer cell chemotaxis	1/93	6/17910	0.0307584	0.0932232	0.059285	CCL5	1	BP
GO:2000564	regulation of CD8-positive, alpha-beta T cell proliferation	1/93	6/17910	0.0307584	0.0932232	0.059285	HLA-E	1	BP
GO:2001187	positive regulation of CD8-positive, alpha-beta T cell activation	1/93	6/17910	0.0307584	0.0932232	0.059285	HLA-E	1	BP
GO:2001188	regulation of T cell activation via T cell receptor contact with antigen bound to MHC molecule on antigen presenting cell	1/93	6/17910	0.0307584	0.0932232	0.059285	HLA-DMB	1	BP
GO:0032655	regulation of interleukin-12 production	2/93	53/17910	0.0309688	0.0936933	0.059584	IL23A/SLAMF1	2	BP
GO:0097190	apoptotic signaling pathway	7/93	579/17910	0.0309897	0.0936933	0.059584	TYROBP/CD14/PTPRC/SRGN/CASP4/LY96/CASP1	7	BP
GO:0006402	mRNA catabolic process	5/93	338/17910	0.0314033	0.0947435	0.0602519	PSME2/PSMB10/PSMB9/MYD88/PSMB8	5	BP
GO:0051250	negative regulation of lymphocyte activation	3/93	132/17910	0.0314142	0.0947435	0.0602519	TYROBP/MNDA/PTPN22	3	BP
GO:0140096	catalytic activity, acting on a protein	17/89	1837/16967	0.0139678	0.0955776	0.0696739	PTPRC/C1R/PSMB10/UBE2L6/PSMB9/PSMB8/CCL5/CASP4/GZMK/GZMA/YME1L1/CASP1/ADAMDEC1/RASSF2/BIRC3/BARD1/PTPN22	17	MF
GO:0043028	cysteine-type endopeptidase regulator activity involved in apoptotic process	2/89	36/16967	0.0152681	0.0955776	0.0696739	CASP1/LEF1	2	MF
GO:0019955	cytokine binding	3/89	100/16967	0.0156514	0.0955776	0.0696739	CXCR4/GBP1/ACKR1	3	MF
GO:0001847	opsonin receptor activity	1/89	3/16967	0.0156549	0.0955776	0.0696739	CD14	1	MF
GO:0015433	peptide antigen-transporting ATPase activity	1/89	3/16967	0.0156549	0.0955776	0.0696739	TAP1	1	MF
GO:0030298	receptor signaling protein tyrosine kinase activator activity	1/89	3/16967	0.0156549	0.0955776	0.0696739	CCL5	1	MF
GO:0030369	ICAM-3 receptor activity	1/89	3/16967	0.0156549	0.0955776	0.0696739	ITGB2	1	MF
GO:0034511	U3 snoRNA binding	1/89	3/16967	0.0156549	0.0955776	0.0696739	ISG20	1	MF
GO:0046979	TAP2 binding	1/89	3/16967	0.0156549	0.0955776	0.0696739	TAP1	1	MF
GO:0010524	positive regulation of calcium ion transport into cytosol	2/93	54/17910	0.0320531	0.0961985	0.0611771	CXCL9/CXCL11	2	BP
GO:0032663	regulation of interleukin-2 production	2/93	54/17910	0.0320531	0.0961985	0.0611771	PTPRC/GBP1	2	BP
GO:0032715	negative regulation of interleukin-6 production	2/93	54/17910	0.0320531	0.0961985	0.0611771	SLAMF1/PTPN22	2	BP
GO:0060760	positive regulation of response to cytokine stimulus	2/93	54/17910	0.0320531	0.0961985	0.0611771	CASP4/CASP1	2	BP
GO:0030111	regulation of Wnt signaling pathway	5/93	341/17910	0.0324411	0.0972442	0.0618422	PSME2/PSMB10/PSMB9/PSMB8/LEF1	5	BP
GO:0098802	plasma membrane receptor complex	3/95	153/18675	0.0432228	0.0975192	0.0560261	ITGB2/CD247/CD3D	3	CC
GO:0032615	interleukin-12 production	2/93	55/17910	0.0331523	0.0991342	0.0630441	IL23A/SLAMF1	2	BP
GO:0035306	positive regulation of dephosphorylation	2/93	55/17910	0.0331523	0.0991342	0.0630441	PTPRC/PLEK	2	BP
GO:0010469	regulation of signaling receptor activity	7/93	588/17910	0.0332858	0.0992918	0.0631443	TIMP1/IL23A/CXCL9/GMFG/CCL5/SECTM1/CXCL11	7	BP
GO:0055080	cation homeostasis	7/93	588/17910	0.0332858	0.0992918	0.0631443	CXCL9/GIPR/CORO1A/PTPRC/CD52/CCL5/CXCL11	7	BP
GO:0010948	negative regulation of cell cycle process	5/93	344/17910	0.0335002	0.0998103	0.0634741	PSME2/PSMB10/PSMB9/PSMB8/EVI2B	5	BP

## Sheet: R-Mod_KEGG
ID	Description	GeneRatio	BgRatio	pvalue	p.adjust	qvalue	geneID	Count	one_type	two_type
hsa04145	Phagosome	18/67	152/7914	1.9119e-16	2.33252e-14	1.48927e-14	HLA-DRA/HLA-A/HLA-DPA1/HLA-DPB1/CD14/HLA-E/HLA-DQA1/HLA-DRB4/HLA-DMA/HLA-DMB/CORO1A/C1R/TAP1/FCGR3A/NCF2/ITGB2/FCGR3B/FCGR2A	18	Cellular Processes	Transport and catabolism
hsa05140	Leishmaniasis	14/67	76/7914	1.06169e-15	6.47632e-14	4.13501e-14	HLA-DRA/HLA-DPA1/HLA-DPB1/STAT1/HLA-DQA1/HLA-DRB4/HLA-DMA/HLA-DMB/MYD88/FCGR3A/NCF2/ITGB2/FCGR3B/FCGR2A	14	Human Diseases	Infectious disease: parasitic
hsa04612	Antigen processing and presentation	13/67	78/7914	4.86352e-14	1.90243e-12	1.21467e-12	HLA-DRA/HLA-A/HLA-DPA1/HLA-DPB1/IFI30/HLA-E/HLA-DQA1/PSME2/HLA-DRB4/HLA-DMA/HLA-DMB/TAP1/KLRC1	13	Organismal Systems	Immune system
hsa05152	Tuberculosis	17/67	179/7914	6.23748e-14	1.90243e-12	1.21467e-12	HLA-DRA/HLA-DPA1/HLA-DPB1/STAT1/CD14/IL23A/HLA-DQA1/HLA-DRB4/HLA-DMA/HLA-DMB/CORO1A/FCER1G/MYD88/FCGR3A/ITGB2/FCGR3B/FCGR2A	17	Human Diseases	Infectious disease: bacterial
hsa05150	Staphylococcus aureus infection	13/67	96/7914	7.93334e-13	1.74556e-11	1.1145e-11	HLA-DRA/HLA-DPA1/HLA-DPB1/HLA-DQA1/C1QB/HLA-DRB4/HLA-DMA/HLA-DMB/C1R/FCGR3A/ITGB2/FCGR3B/FCGR2A	13	Human Diseases	Infectious disease: bacterial
hsa05332	Graft-versus-host disease	10/67	41/7914	8.5847e-13	1.74556e-11	1.1145e-11	HLA-DRA/HLA-A/HLA-DPA1/HLA-DPB1/HLA-E/HLA-DQA1/HLA-DRB4/HLA-DMA/HLA-DMB/KLRC1	10	Human Diseases	Immune disease
hsa05330	Allograft rejection	9/67	38/7914	1.72151e-11	3.00035e-10	1.91567e-10	HLA-DRA/HLA-A/HLA-DPA1/HLA-DPB1/HLA-E/HLA-DQA1/HLA-DRB4/HLA-DMA/HLA-DMB	9	Human Diseases	Immune disease
hsa05416	Viral myocarditis	10/67	60/7914	5.09346e-11	7.76752e-10	4.95942e-10	HLA-DRA/HLA-A/HLA-DPA1/HLA-DPB1/HLA-E/HLA-DQA1/HLA-DRB4/HLA-DMA/HLA-DMB/ITGB2	10	Human Diseases	Cardiovascular disease
hsa04940	Type I diabetes mellitus	9/67	43/7914	5.76107e-11	7.80945e-10	4.98619e-10	HLA-DRA/HLA-A/HLA-DPA1/HLA-DPB1/HLA-E/HLA-DQA1/HLA-DRB4/HLA-DMA/HLA-DMB	9	Human Diseases	Endocrine and metabolic disease
hsa05310	Asthma	8/67	31/7914	1.16091e-10	1.41631e-09	9.04287e-10	HLA-DRA/HLA-DPA1/HLA-DPB1/HLA-DQA1/HLA-DRB4/HLA-DMA/HLA-DMB/FCER1G	8	Human Diseases	Immune disease
hsa04514	Cell adhesion molecules (CAMs)	13/67	147/7914	1.97128e-10	2.18633e-09	1.39593e-09	HLA-DRA/HLA-A/HLA-DPA1/HLA-DPB1/HLA-E/HLA-DQA1/HLA-DRB4/HLA-DMA/HLA-DMB/PTPRC/ITGB2/ICAM3/SELL	13	Environmental Information Processing	Signaling molecules and interaction
hsa05320	Autoimmune thyroid disease	9/67	53/7914	4.23663e-10	4.30724e-09	2.7501e-09	HLA-DRA/HLA-A/HLA-DPA1/HLA-DPB1/HLA-E/HLA-DQA1/HLA-DRB4/HLA-DMA/HLA-DMB	9	Human Diseases	Immune disease
hsa05322	Systemic lupus erythematosus	12/67	133/7914	8.40842e-10	7.71746e-09	4.92745e-09	HLA-DRA/HLA-DPA1/HLA-DPB1/HLA-DQA1/C1QB/HLA-DRB4/HLA-DMA/HLA-DMB/C1R/FCGR3A/FCGR3B/FCGR2A	12	Human Diseases	Immune disease
hsa05169	Epstein-Barr virus infection	14/67	201/7914	8.8561e-10	7.71746e-09	4.92745e-09	HLA-DRA/HLA-A/HLA-DPA1/HLA-DPB1/STAT1/HLA-E/HLA-DQA1/HLA-DRB4/HLA-DMA/HLA-DMB/TAP1/MYD88/CD247/CD3D	14	Human Diseases	Infectious disease: viral
hsa04659	Th17 cell differentiation	11/67	107/7914	1.1202e-09	9.111e-09	5.8172e-09	HLA-DRA/HLA-DPA1/HLA-DPB1/STAT1/IL23A/HLA-DQA1/HLA-DRB4/HLA-DMA/HLA-DMB/CD247/CD3D	11	Organismal Systems	Immune system
hsa05145	Toxoplasmosis	11/67	112/7914	1.83603e-09	1.39998e-08	8.93858e-09	HLA-DRA/HLA-DPA1/HLA-DPB1/STAT1/HLA-DQA1/HLA-DRB4/HLA-DMA/HLA-DMB/MYD88/LY96/BIRC3	11	Human Diseases	Infectious disease: parasitic
hsa05321	Inflammatory bowel disease (IBD)	9/67	65/7914	2.82196e-09	2.02517e-08	1.29304e-08	HLA-DRA/HLA-DPA1/HLA-DPB1/STAT1/IL23A/HLA-DQA1/HLA-DRB4/HLA-DMA/HLA-DMB	9	Human Diseases	Immune disease
hsa04658	Th1 and Th2 cell differentiation	10/67	92/7914	3.94354e-09	2.67285e-08	1.70656e-08	HLA-DRA/HLA-DPA1/HLA-DPB1/STAT1/HLA-DQA1/HLA-DRB4/HLA-DMA/HLA-DMB/CD247/CD3D	10	Organismal Systems	Immune system
hsa05323	Rheumatoid arthritis	10/67	93/7914	4.38956e-09	2.81856e-08	1.7996e-08	HLA-DRA/HLA-DPA1/HLA-DPB1/IL23A/HLA-DQA1/HLA-DRB4/HLA-DMA/HLA-DMB/CCL5/ITGB2	10	Human Diseases	Immune disease
hsa04672	Intestinal immune network for IgA production	8/67	49/7914	5.88669e-09	3.59088e-08	2.29271e-08	HLA-DRA/HLA-DPA1/HLA-DPB1/HLA-DQA1/HLA-DRB4/HLA-DMA/HLA-DMB/CXCR4	8	Organismal Systems	Immune system
hsa04640	Hematopoietic cell lineage	10/67	98/7914	7.36189e-09	4.27691e-08	2.73072e-08	HLA-DRA/HLA-DPA1/HLA-DPB1/CD14/HLA-DQA1/HLA-DRB4/HLA-DMA/HLA-DMB/CD37/CD3D	10	Organismal Systems	Immune system
hsa04650	Natural killer cell mediated cytotoxicity	11/67	131/7914	9.79802e-09	5.43345e-08	3.46915e-08	HLA-A/TYROBP/HLA-E/FCER1G/FCGR3A/CD48/ITGB2/CD247/FCGR3B/LCP2/KLRC1	11	Organismal Systems	Immune system
hsa05133	Pertussis	9/67	76/7914	1.16904e-08	6.20097e-08	3.9592e-08	SERPING1/CD14/IL23A/C1QB/C1R/MYD88/ITGB2/LY96/CASP1	9	Human Diseases	Infectious disease: bacterial
hsa05164	Influenza A	11/67	170/7914	1.47433e-07	7.4945e-07	4.7851e-07	HLA-DRA/HLA-DPA1/HLA-DPB1/STAT1/HLA-DQA1/HLA-DRB4/HLA-DMA/HLA-DMB/MYD88/CCL5/CASP1	11	Human Diseases	Infectious disease: viral
hsa05166	Human T-cell leukemia virus 1 infection	11/67	219/7914	1.86554e-06	9.10384e-06	5.81263e-06	HLA-DRA/HLA-A/HLA-DPA1/HLA-DPB1/HLA-E/HLA-DQA1/HLA-DRB4/HLA-DMA/HLA-DMB/ITGB2/CD3D	11	Human Diseases	Infectious disease: viral
hsa05168	Herpes simplex virus 1 infection	15/67	491/7914	1.0784e-05	5.06017e-05	3.23083e-05	HLA-DRA/HLA-A/HLA-DPA1/HLA-DPB1/STAT1/HLA-E/HLA-DQA1/HLA-DRB4/HLA-DMA/HLA-DMB/TAP1/SRSF4/MYD88/CCL5/BIRC3	15	Human Diseases	Infectious disease: viral
hsa04620	Toll-like receptor signaling pathway	7/67	104/7914	2.51608e-05	0.00011369	7.25888e-05	STAT1/CD14/CXCL9/MYD88/CCL5/LY96/CXCL11	7	Organismal Systems	Immune system
hsa04380	Osteoclast differentiation	7/67	128/7914	9.542e-05	0.000415758	0.000265454	STAT1/TYROBP/FCGR3A/NCF2/FCGR3B/LCP2/FCGR2A	7	Organismal Systems	Development and regeneration
hsa03050	Proteasome	4/67	45/7914	0.000538513	0.00226547	0.00144646	PSME2/PSMB10/PSMB9/PSMB8	4	Genetic Information Processing	Folding, sorting and degradation
hsa04621	NOD-like receptor signaling pathway	7/67	181/7914	0.000796565	0.00323937	0.00206827	STAT1/MYD88/GBP1/CCL5/CASP4/CASP1/BIRC3	7	Organismal Systems	Immune system
hsa05134	Legionellosis	4/67	56/7914	0.00123806	0.00487236	0.00311091	CD14/MYD88/ITGB2/CASP1	4	Human Diseases	Infectious disease: bacterial
hsa05142	Chagas disease (American trypanosomiasis)	5/67	102/7914	0.0016532	0.00630283	0.00402424	C1QB/MYD88/CCL5/CD247/CD3D	5	Human Diseases	Infectious disease: parasitic
hsa05170	Human immunodeficiency virus 1 infection	7/67	212/7914	0.00199459	0.00737394	0.00470813	HLA-A/HLA-E/TAP1/CXCR4/MYD88/CD247/CD3D	7	Human Diseases	Infectious disease: viral
hsa05340	Primary immunodeficiency	3/67	38/7914	0.00395942	0.0142073	0.00907112	PTPRC/TAP1/CD3D	3	Human Diseases	Immune disease
hsa04610	Complement and coagulation cascades	4/67	79/7914	0.00437941	0.0152654	0.00974665	SERPING1/C1QB/C1R/ITGB2	4	Organismal Systems	Immune system
hsa05235	PD-L1 expression and PD-1 checkpoint pathway in cancer	4/67	89/7914	0.00668224	0.0226454	0.0144586	STAT1/MYD88/CD247/CD3D	4	Human Diseases	Cancer: overview
hsa04666	Fc gamma R-mediated phagocytosis	4/67	93/7914	0.00779218	0.0256931	0.0164046	PTPRC/FCGR3A/FCGR3B/FCGR2A	4	Organismal Systems	Immune system
hsa05144	Malaria	3/67	49/7914	0.0080943	0.025987	0.0165922	MYD88/ACKR1/ITGB2	3	Human Diseases	Infectious disease: parasitic
hsa04061	Viral protein interaction with cytokine and cytokine receptor	4/67	100/7914	0.0100147	0.031328	0.0200023	CXCL9/CXCR4/CCL5/CXCL11	4	Environmental Information Processing	Signaling molecules and interaction
hsa04064	NF-kappa B signaling pathway	4/67	102/7914	0.0107179	0.0326895	0.0208717	CD14/MYD88/LY96/BIRC3	4	Environmental Information Processing	Signal transduction
hsa04625	C-type lectin receptor signaling pathway	4/67	104/7914	0.0114524	0.0332664	0.02124	STAT1/IL23A/FCER1G/CASP1	4	Organismal Systems	Immune system
hsa04660	T cell receptor signaling pathway	4/67	104/7914	0.0114524	0.0332664	0.02124	PTPRC/CD247/CD3D/LCP2	4	Organismal Systems	Immune system
hsa04062	Chemokine signaling pathway	5/67	189/7914	0.0215634	0.0611798	0.0390621	STAT1/CXCL9/CXCR4/CCL5/CXCL11	5	Organismal Systems	Immune system
hsa05130	Pathogenic Escherichia coli infection	5/67	201/7914	0.0272499	0.0755567	0.0482415	HCLS1/MYD88/CASP4/CASP1/FCGR2A	5	Human Diseases	Infectious disease: bacterial
hsa05162	Measles	4/67	138/7914	0.0291278	0.0789687	0.05042	STAT1/MYD88/CD3D/SLAMF1	4	Human Diseases	Infectious disease: viral
hsa05132	Salmonella infection	3/67	80/7914	0.0300032	0.0795738	0.0508064	CD14/MYD88/CASP1	3	Human Diseases	Infectious disease: bacterial
hsa05020	Prion diseases	2/67	35/7914	0.0351118	0.0911412	0.0581919	C1QB/CCL5	2	Human Diseases	Neurodegenerative disease

## Sheet: R-Mod_Reactome
Description	GeneRatio	BgRatio	pvalue	p.adjust	qvalue	geneID	Count
ADAPTIVE_IMMUNE_SYSTEM	35/79	825/10968	3.14337e-19	1.00273e-16	5.92277e-17	HLA-DRA/HLA-A/HLA-DPA1/IGHM/HLA-DPB1/IFITM1/IFI30/TYROBP/CD14/HLA-E/HLA-DQA1/PSME2/HLA-DRB4/HLA-DMA/HLA-DMB/BTN3A1/PTPRC/TAP1/PSMB10/UBE2L6/PSMB9/MYD88/PSMB8/FCGR3A/NCF2/ITGB2/ICAM3/CD247/CLEC2B/LY96/SELL/CD3D/LCP2/KLRC1/PTPN22	35
INNATE_IMMUNE_SYSTEM	34/79	1117/10968	3.14907e-14	5.02276e-12	2.96675e-12	HLA-A/SERPING1/TYROBP/CD14/HLA-E/LYZ/C1QB/PSME2/PTPRC/C1R/GMFG/PSMB10/UBE2L6/PSMB9/CD53/FCER1G/MYD88/PSMB8/FCGR3A/RAB31/CASP4/NCF2/ITGB2/ICAM3/CD247/FCN1/LY96/CASP1/FCGR3B/SELL/BIRC3/LCP2/FCGR2A/MNDA	34
TCR_SIGNALING	14/79	124/10968	1.76799e-13	1.87997e-11	1.11042e-11	HLA-DRA/HLA-DPA1/HLA-DPB1/HLA-DQA1/PSME2/HLA-DRB4/PTPRC/PSMB10/PSMB9/PSMB8/CD247/CD3D/LCP2/PTPN22	14
CYTOKINE_SIGNALING_IN_IMMUNE_SYSTEM	25/79	719/10968	1.46698e-11	1.16991e-09	6.91024e-10	HLA-DRA/HLA-A/HLA-DPA1/HLA-DPB1/IFITM1/IFI30/TIMP1/STAT1/HLA-E/IL23A/HLA-DQA1/PSME2/HLA-DRB4/LCP1/PSMB10/UBE2L6/PSMB9/MYD88/GBP1/PSMB8/CCL5/ITGB2/ISG20/CASP1/BIRC3	25
INTERFERON_SIGNALING	14/79	203/10968	1.52787e-10	9.74783e-09	5.75767e-09	HLA-DRA/HLA-A/HLA-DPA1/HLA-DPB1/IFITM1/IFI30/STAT1/HLA-E/HLA-DQA1/HLA-DRB4/UBE2L6/GBP1/PSMB8/ISG20	14
ANTIGEN_PROCESSING_CROSS_PRESENTATION	11/79	106/10968	2.119e-10	1.1266e-08	6.65441e-09	HLA-A/CD14/HLA-E/PSME2/TAP1/PSMB10/PSMB9/MYD88/PSMB8/NCF2/LY96	11
GENERATION_OF_SECOND_MESSENGER_MOLECULES	8/79	39/10968	2.59028e-10	1.18043e-08	6.97234e-09	HLA-DRA/HLA-DPA1/HLA-DPB1/HLA-DQA1/HLA-DRB4/CD247/CD3D/LCP2	8
PD_1_SIGNALING	7/79	28/10968	8.04235e-10	3.20689e-08	1.89419e-08	HLA-DRA/HLA-DPA1/HLA-DPB1/HLA-DQA1/HLA-DRB4/CD247/CD3D	7
INTERFERON_GAMMA_SIGNALING	10/79	93/10968	1.0447e-09	3.70288e-08	2.18715e-08	HLA-DRA/HLA-A/HLA-DPA1/HLA-DPB1/IFI30/STAT1/HLA-E/HLA-DQA1/HLA-DRB4/GBP1	10
IMMUNOREGULATORY_INTERACTIONS_BETWEEN_A_LYMPHOID_AND_A_NON_LYMPHOID_CELL	12/79	191/10968	1.01777e-08	3.24668e-07	1.91769e-07	HLA-A/IFITM1/TYROBP/HLA-E/FCGR3A/ITGB2/ICAM3/CD247/CLEC2B/SELL/CD3D/KLRC1	12
COSTIMULATION_BY_THE_CD28_FAMILY	7/79	74/10968	9.37779e-07	2.71956e-05	1.60634e-05	HLA-DRA/HLA-DPA1/HLA-DPB1/HLA-DQA1/HLA-DRB4/CD247/CD3D	7
NEUTROPHIL_DEGRANULATION	15/79	479/10968	1.31773e-06	3.50296e-05	2.06906e-05	HLA-A/TYROBP/CD14/LYZ/PTPRC/GMFG/CD53/FCER1G/RAB31/ITGB2/FCN1/FCGR3B/SELL/FCGR2A/MNDA	15
MHC_CLASS_II_ANTIGEN_PRESENTATION	8/79	126/10968	3.19866e-06	7.84903e-05	4.63612e-05	HLA-DRA/HLA-DPA1/HLA-DPB1/IFI30/HLA-DQA1/HLA-DRB4/HLA-DMA/HLA-DMB	8
INTERFERON_ALPHA_BETA_SIGNALING	6/79	73/10968	1.33616e-05	0.000304454	0.000179829	HLA-A/IFITM1/STAT1/HLA-E/PSMB8/ISG20	6
CLASS_I_MHC_MEDIATED_ANTIGEN_PROCESSING_PRESENTATION	12/79	377/10968	1.46084e-05	0.000310673	0.000183503	HLA-A/CD14/HLA-E/PSME2/TAP1/PSMB10/UBE2L6/PSMB9/MYD88/PSMB8/NCF2/LY96	12
PROGRAMMED_CELL_DEATH	9/79	208/10968	1.74122e-05	0.000347155	0.000205051	CD14/PSME2/PSMB10/PSMB9/PSMB8/CASP4/LY96/CASP1/BIRC3	9
SIGNALING_BY_INTERLEUKINS	12/79	463/10968	0.000108294	0.0020321	0.00120028	TIMP1/STAT1/IL23A/PSME2/LCP1/PSMB10/PSMB9/MYD88/PSMB8/CCL5/ITGB2/CASP1	12
REGULATION_OF_RUNX2_EXPRESSION_AND_ACTIVITY	5/79	73/10968	0.000174758	0.0030971	0.00182934	STAT1/PSME2/PSMB10/PSMB9/PSMB8	5
IRAK4_DEFICIENCY_TLR2_4	3/79	18/10968	0.000271489	0.00455816	0.00269233	CD14/MYD88/LY96	3
HOST_INTERACTIONS_OF_HIV_FACTORS	6/79	131/10968	0.000352495	0.00542032	0.00320158	HLA-A/PSME2/PSMB10/PSMB9/PSMB8/CD247	6
DEGRADATION_OF_BETA_CATENIN_BY_THE_DESTRUCTION_COMPLEX	5/79	85/10968	0.000356824	0.00542032	0.00320158	PSME2/PSMB10/PSMB9/PSMB8/LEF1	5
CROSS_PRESENTATION_OF_SOLUBLE_EXOGENOUS_ANTIGENS_ENDOSOMES	4/79	50/10968	0.000446492	0.00647413	0.00382402	PSME2/PSMB10/PSMB9/PSMB8	4
INTERLEUKIN_1_FAMILY_SIGNALING	6/79	140/10968	0.000502751	0.0066824	0.00394703	PSME2/PSMB10/PSMB9/MYD88/PSMB8/CASP1	6
C_TYPE_LECTIN_RECEPTORS_CLRS	6/79	140/10968	0.000502751	0.0066824	0.00394703	PSME2/PSMB10/PSMB9/FCER1G/PSMB8/ICAM3	6
IKK_COMPLEX_RECRUITMENT_MEDIATED_BY_RIP1	3/79	23/10968	0.00057414	0.00684211	0.00404137	CD14/LY96/BIRC3	3
NEGATIVE_REGULATION_OF_NOTCH4_SIGNALING	4/79	54/10968	0.000599918	0.00684211	0.00404137	PSME2/PSMB10/PSMB9/PSMB8	4
TRANSCRIPTIONAL_REGULATION_BY_RUNX3	5/79	96/10968	0.00062523	0.00684211	0.00404137	PSME2/PSMB10/PSMB9/PSMB8/LEF1	5
REGULATION_OF_RUNX3_EXPRESSION_AND_ACTIVITY	4/79	55/10968	0.000643459	0.00684211	0.00404137	PSME2/PSMB10/PSMB9/PSMB8	4
AUF1_HNRNP_D0_BINDS_AND_DESTABILIZES_MRNA	4/79	55/10968	0.000643459	0.00684211	0.00404137	PSME2/PSMB10/PSMB9/PSMB8	4
DEGRADATION_OF_AXIN	4/79	55/10968	0.000643459	0.00684211	0.00404137	PSME2/PSMB10/PSMB9/PSMB8	4
STABILIZATION_OF_P53	4/79	57/10968	0.000737188	0.00687231	0.00405921	PSME2/PSMB10/PSMB9/PSMB8	4
INTERLEUKIN_12_FAMILY_SIGNALING	4/79	57/10968	0.000737188	0.00687231	0.00405921	STAT1/IL23A/PSME2/LCP1	4
DEGRADATION_OF_DVL	4/79	57/10968	0.000737188	0.00687231	0.00405921	PSME2/PSMB10/PSMB9/PSMB8	4
ANTIGEN_PRESENTATION_FOLDING_ASSEMBLY_AND_PEPTIDE_LOADING_OF_CLASS_I_MHC	3/79	25/10968	0.000737948	0.00687231	0.00405921	HLA-A/HLA-E/TAP1	3
CHEMOKINE_RECEPTORS_BIND_CHEMOKINES	4/79	58/10968	0.000787498	0.00687231	0.00405921	CXCL9/CXCR4/CCL5/CXCL11	4
TNFR2_NON_CANONICAL_NF_KB_PATHWAY	5/79	101/10968	0.00078788	0.00687231	0.00405921	PSME2/PSMB10/PSMB9/PSMB8/BIRC3	5
UCH_PROTEINASES	5/79	102/10968	0.000823875	0.00687231	0.00405921	PSME2/PSMB10/PSMB9/PSMB8/BARD1	5
INTERLEUKIN_1_SIGNALING	5/79	102/10968	0.000823875	0.00687231	0.00405921	PSME2/PSMB10/PSMB9/MYD88/PSMB8	5
METABOLISM_OF_POLYAMINES	4/79	59/10968	0.000840189	0.00687231	0.00405921	PSME2/PSMB10/PSMB9/PSMB8	4
SCF_SKP2_MEDIATED_DEGRADATION_OF_P27_P21	4/79	60/10968	0.00089532	0.00696603	0.00411456	PSME2/PSMB10/PSMB9/PSMB8	4
DEGRADATION_OF_GLI1_BY_THE_PROTEASOME	4/79	60/10968	0.00089532	0.00696603	0.00411456	PSME2/PSMB10/PSMB9/PSMB8	4
DEFECTIVE_CFTR_CAUSES_CYSTIC_FIBROSIS	4/79	61/10968	0.000952954	0.00723791	0.00427516	PSME2/PSMB10/PSMB9/PSMB8	4
DECTIN_1_MEDIATED_NONCANONICAL_NF_KB_SIGNALING	4/79	62/10968	0.00101315	0.00751617	0.00443952	PSME2/PSMB10/PSMB9/PSMB8	4
ASYMMETRIC_LOCALIZATION_OF_PCP_PROTEINS	4/79	64/10968	0.00114149	0.00814049	0.00480828	PSME2/PSMB10/PSMB9/PSMB8	4
DAP12_SIGNALING	3/79	29/10968	0.00114835	0.00814049	0.00480828	TYROBP/HLA-E/LCP2	3
REGULATION_OF_HMOX1_EXPRESSION_AND_ACTIVITY	4/79	65/10968	0.00120975	0.00821085	0.00484983	PSME2/PSMB10/PSMB9/PSMB8	4
HEDGEHOG_LIGAND_BIOGENESIS	4/79	65/10968	0.00120975	0.00821085	0.00484983	PSME2/PSMB10/PSMB9/PSMB8	4
HIV_INFECTION	7/79	231/10968	0.00134304	0.00878256	0.00518752	HLA-A/PSME2/PSMB10/PSMB9/CXCR4/PSMB8/CD247	7
DISEASES_OF_IMMUNE_SYSTEM	3/79	31/10968	0.00139811	0.00878256	0.00518752	CD14/MYD88/LY96	3
ASSEMBLY_OF_THE_PRE_REPLICATIVE_COMPLEX	4/79	68/10968	0.00143164	0.00878256	0.00518752	PSME2/PSMB10/PSMB9/PSMB8	4
G1_S_DNA_DAMAGE_CHECKPOINTS	4/79	68/10968	0.00143164	0.00878256	0.00518752	PSME2/PSMB10/PSMB9/PSMB8	4
REGULATION_OF_RAS_BY_GAPS	4/79	68/10968	0.00143164	0.00878256	0.00518752	PSME2/PSMB10/PSMB9/PSMB8	4
REGULATION_OF_PTEN_STABILITY_AND_ACTIVITY	4/79	69/10968	0.00151151	0.00909759	0.0053736	PSME2/PSMB10/PSMB9/PSMB8	4
ORC1_REMOVAL_FROM_CHROMATIN	4/79	71/10968	0.00168048	0.00988814	0.00584055	PSME2/PSMB10/PSMB9/PSMB8	4
TRANSCRIPTIONAL_REGULATION_BY_RUNX2	5/79	120/10968	0.00170485	0.00988814	0.00584055	STAT1/PSME2/PSMB10/PSMB9/PSMB8	5
TRIF_MEDIATED_PROGRAMMED_CELL_DEATH	2/79	9/10968	0.00178471	0.0100888	0.00595905	CD14/LY96	2
APOPTOSIS	6/79	179/10968	0.0018027	0.0100888	0.00595905	CD14/PSME2/PSMB10/PSMB9/PSMB8/LY96	6
APC_C_CDH1_MEDIATED_DEGRADATION_OF_CDC20_AND_OTHER_APC_C_CDH1_TARGETED_PROTEINS_IN_LATE_MITOSIS_EARLY_G1	4/79	74/10968	0.00195793	0.0107686	0.0063606	PSME2/PSMB10/PSMB9/PSMB8	4
CELLULAR_RESPONSE_TO_HYPOXIA	4/79	75/10968	0.00205705	0.011122	0.00656934	PSME2/PSMB10/PSMB9/PSMB8	4
NOD1_2_SIGNALING_PATHWAY	3/79	36/10968	0.00216415	0.0114422	0.00675846	CASP4/CASP1/BIRC3	3
FC_EPSILON_RECEPTOR_FCERI_SIGNALING	6/79	186/10968	0.002188	0.0114422	0.00675846	PSME2/PSMB10/PSMB9/FCER1G/PSMB8/LCP2	6
ABC_TRANSPORTER_DISORDERS	4/79	77/10968	0.0022656	0.0116569	0.00688527	PSME2/PSMB10/PSMB9/PSMB8	4
THE_ROLE_OF_GTSE1_IN_G2_M_PROGRESSION_AFTER_G2_CHECKPOINT	4/79	79/10968	0.00248831	0.0125995	0.00744206	PSME2/PSMB10/PSMB9/PSMB8	4
ENDOSOMAL_VACUOLAR_PATHWAY	2/79	11/10968	0.00270127	0.0133766	0.00790105	HLA-A/HLA-E	2
DOWNSTREAM_SIGNALING_EVENTS_OF_B_CELL_RECEPTOR_BCR	4/79	81/10968	0.00272564	0.0133766	0.00790105	PSME2/PSMB10/PSMB9/PSMB8	4
SIGNALING_BY_NOTCH4	4/79	82/10968	0.00284994	0.0137747	0.00813619	PSME2/PSMB10/PSMB9/PSMB8	4
FCERI_MEDIATED_NF_KB_ACTIVATION	5/79	136/10968	0.0029452	0.0140227	0.00828264	PSME2/PSMB10/PSMB9/FCER1G/PSMB8	5
DNA_REPLICATION_PRE_INITIATION	4/79	85/10968	0.00324605	0.0150071	0.00886411	PSME2/PSMB10/PSMB9/PSMB8	4
CYCLIN_A_CDK2_ASSOCIATED_EVENTS_AT_S_PHASE_ENTRY	4/79	85/10968	0.00324605	0.0150071	0.00886411	PSME2/PSMB10/PSMB9/PSMB8	4
HEDGEHOG_ON_STATE	4/79	86/10968	0.00338601	0.0154305	0.00911423	PSME2/PSMB10/PSMB9/PSMB8	4
REGULATION_OF_MRNA_STABILITY_BY_PROTEINS_THAT_BIND_AU_RICH_ELEMENTS	4/79	87/10968	0.00353004	0.0158603	0.00936808	PSME2/PSMB10/PSMB9/PSMB8	4
APC_C_MEDIATED_DEGRADATION_OF_CELL_CYCLE_PROTEINS	4/79	88/10968	0.00367818	0.0162964	0.00962565	PSME2/PSMB10/PSMB9/PSMB8	4
BETA_CATENIN_INDEPENDENT_WNT_SIGNALING	5/79	146/10968	0.0039926	0.0174471	0.0103053	PSME2/PSMB10/PSMB9/PSMB8/LEF1	5
DAP12_INTERACTIONS	3/79	45/10968	0.00410597	0.0176422	0.0104206	TYROBP/HLA-E/LCP2	3
SWITCHING_OF_ORIGINS_TO_A_POST_REPLICATIVE_STATE	4/79	91/10968	0.00414785	0.0176422	0.0104206	PSME2/PSMB10/PSMB9/PSMB8	4
PCP_CE_PATHWAY	4/79	92/10968	0.00431301	0.0181033	0.0106929	PSME2/PSMB10/PSMB9/PSMB8	4
MAPK6_MAPK4_SIGNALING	4/79	93/10968	0.00448256	0.0185706	0.0109689	PSME2/PSMB10/PSMB9/PSMB8	4
TOLL_LIKE_RECEPTOR_CASCADES	5/79	155/10968	0.00514269	0.0210323	0.012423	CD14/MYD88/ITGB2/LY96/BIRC3	5
TRAF6_MEDIATED_INDUCTION_OF_TAK1_COMPLEX_WITHIN_TLR4_COMPLEX	2/79	16/10968	0.00575779	0.0228291	0.0134843	CD14/LY96	2
CASPASE_ACTIVATION_VIA_DEATH_RECEPTORS_IN_THE_PRESENCE_OF_LIGAND	2/79	16/10968	0.00575779	0.0228291	0.0134843	CD14/LY96	2
CLEC7A_DECTIN_1_SIGNALING	4/79	100/10968	0.00579673	0.0228291	0.0134843	PSME2/PSMB10/PSMB9/PSMB8	4
CELLULAR_RESPONSE_TO_CHEMICAL_STRESS	5/79	160/10968	0.00587444	0.022853	0.0134984	PSME2/PSMB10/PSMB9/PSMB8/NCF2	5
ABC_FAMILY_PROTEINS_MEDIATED_TRANSPORT	4/79	103/10968	0.00643099	0.0246662	0.0145694	PSME2/PSMB10/PSMB9/PSMB8	4
ACTIVATION_OF_IRF3_IRF7_MEDIATED_BY_TBK1_IKK_EPSILON	2/79	17/10968	0.00649518	0.0246662	0.0145694	CD14/LY96	2
SIGNALING_BY_THE_B_CELL_RECEPTOR_BCR	5/79	166/10968	0.00684618	0.0256933	0.015176	IGHM/PSME2/PSMB10/PSMB9/PSMB8	5
G2_M_CHECKPOINTS	5/79	168/10968	0.00719373	0.0266837	0.015761	PSME2/PSMB10/PSMB9/PSMB8/BARD1	5
NUCLEOTIDE_BINDING_DOMAIN_LEUCINE_RICH_REPEAT_CONTAINING_RECEPTOR_NLR_SIGNALING_PATHWAYS	3/79	56/10968	0.00757994	0.0274773	0.0162298	CASP4/CASP1/BIRC3	3
REGULATED_NECROSIS	3/79	56/10968	0.00757994	0.0274773	0.0162298	CASP4/CASP1/BIRC3	3
OTHER_SEMAPHORIN_INTERACTIONS	2/79	19/10968	0.00809107	0.0290006	0.0171295	TYROBP/PTPRC	2
INTERLEUKIN_4_AND_INTERLEUKIN_13_SIGNALING	4/79	111/10968	0.00834365	0.0295736	0.017468	TIMP1/STAT1/IL23A/ITGB2	4
HEDGEHOG_OFF_STATE	4/79	113/10968	0.00887411	0.0311081	0.0183744	PSME2/PSMB10/PSMB9/PSMB8	4
COMPLEMENT_CASCADE	4/79	115/10968	0.00942618	0.0326843	0.0193053	SERPING1/C1QB/C1R/FCN1	4
REGULATION_OF_TLR_BY_ENDOGENOUS_LIGAND	2/79	21/10968	0.00984444	0.0337675	0.0199452	CD14/LY96	2
PLATELET_ACTIVATION_SIGNALING_AND_AGGREGATION	6/79	261/10968	0.0111951	0.0379918	0.0224403	SERPING1/TIMP1/SRGN/FCER1G/PLEK/LCP2	6
CYTOPROTECTION_BY_HMOX1	4/79	124/10968	0.0121868	0.0409221	0.0241711	PSME2/PSMB10/PSMB9/PSMB8	4
CELL_SURFACE_INTERACTIONS_AT_THE_VASCULAR_WALL	5/79	194/10968	0.0128953	0.0428501	0.0253099	IGHM/FCER1G/CD48/ITGB2/SELL	5
FCGR_ACTIVATION	3/79	69/10968	0.013404	0.0440812	0.0260371	FCGR3A/CD247/FCGR2A	3
DNA_REPLICATION	4/79	128/10968	0.0135639	0.0441518	0.0260788	PSME2/PSMB10/PSMB9/PSMB8	4
PEPTIDE_LIGAND_BINDING_RECEPTORS	5/79	198/10968	0.0139834	0.0450575	0.0266137	CXCL9/CXCR4/ACKR1/CCL5/CXCL11	5
INFECTIOUS_DISEASE	13/79	924/10968	0.0141907	0.0451277	0.0266552	HLA-A/PSME2/GIPR/CORO1A/PSMB10/PSMB9/CXCR4/PSMB8/FCGR3A/CD163/CD247/CASP1/FCGR2A	13
RUNX1_REGULATES_TRANSCRIPTION_OF_GENES_INVOLVED_IN_DIFFERENTIATION_OF_HSCS	4/79	130/10968	0.0142881	0.0451277	0.0266552	PSME2/PSMB10/PSMB9/PSMB8	4
CREATION_OF_C4_AND_C2_ACTIVATORS	3/79	71/10968	0.0144733	0.0452647	0.0267361	C1QB/C1R/FCN1	3
CASPASE_ACTIVATION_VIA_EXTRINSIC_APOPTOTIC_SIGNALLING_PATHWAY	2/79	26/10968	0.014886	0.0461034	0.0272315	CD14/LY96	2
RESPONSE_TO_ELEVATED_PLATELET_CYTOSOLIC_CA2	4/79	132/10968	0.0150365	0.0461215	0.0272422	SERPING1/TIMP1/SRGN/PLEK	4
PYROPTOSIS	2/79	27/10968	0.0160026	0.0486175	0.0287165	CASP4/CASP1	2
THE_ROLE_OF_NEF_IN_HIV_1_REPLICATION_AND_DISEASE_PATHOGENESIS	2/79	28/10968	0.017154	0.0516238	0.0304922	HLA-A/CD247	2
PTEN_REGULATION	4/79	139/10968	0.0178495	0.053215	0.031432	PSME2/PSMB10/PSMB9/PSMB8	4
INITIAL_TRIGGERING_OF_COMPLEMENT	3/79	80/10968	0.0198717	0.0586952	0.034669	C1QB/C1R/FCN1	3
DEUBIQUITINATION	6/79	298/10968	0.0202903	0.0590341	0.0348692	PSME2/PSMB10/PSMB9/PSMB8/BIRC3/BARD1	6
SIGNALING_BY_ROBO_RECEPTORS	5/79	218/10968	0.0203566	0.0590341	0.0348692	PSME2/PSMB10/PSMB9/CXCR4/PSMB8	5
ROLE_OF_PHOSPHOLIPIDS_IN_PHAGOCYTOSIS	3/79	82/10968	0.0212027	0.0609337	0.0359912	FCGR3A/CD247/FCGR2A	3
UB_SPECIFIC_PROCESSING_PROTEASES	5/79	221/10968	0.0214528	0.0611022	0.0360907	PSME2/PSMB10/PSMB9/PSMB8/BIRC3	5
ANTI_INFLAMMATORY_RESPONSE_FAVOURING_LEISHMANIA_PARASITE_INFECTION	5/79	223/10968	0.0222047	0.062684	0.037025	GIPR/FCGR3A/CD163/CD247/FCGR2A	5
MITOTIC_G1_PHASE_AND_G1_S_TRANSITION	4/79	149/10968	0.0224055	0.0626962	0.0370322	PSME2/PSMB10/PSMB9/PSMB8	4
SIGNALING_BY_HEDGEHOG	4/79	150/10968	0.0228967	0.0635135	0.037515	PSME2/PSMB10/PSMB9/PSMB8	4
HEMOSTASIS	10/79	678/10968	0.0231611	0.063693	0.037621	SERPING1/IGHM/TIMP1/SRGN/FCER1G/CD48/ITGB2/PLEK/SELL/LCP2	10
LEISHMANIA_INFECTION	6/79	308/10968	0.0234237	0.0638647	0.0377225	GIPR/FCGR3A/CD163/CD247/CASP1/FCGR2A	6
G_ALPHA_I_SIGNALLING_EVENTS	6/79	314/10968	0.0254529	0.068809	0.0406428	CXCL9/CXCR4/CCL5/RGS1/CXCL11/GPR183	6
GPVI_MEDIATED_ACTIVATION_CASCADE	2/79	35/10968	0.0261424	0.0700792	0.0413931	FCER1G/LCP2	2
NEDDYLATION	5/79	234/10968	0.0266476	0.0702527	0.0414956	PSME2/PSMB10/PSMB9/PSMB8/UBD	5
TCF_DEPENDENT_SIGNALING_IN_RESPONSE_TO_WNT	5/79	234/10968	0.0266476	0.0702527	0.0414956	PSME2/PSMB10/PSMB9/PSMB8/LEF1	5
S_PHASE	4/79	162/10968	0.0293064	0.076629	0.0452618	PSME2/PSMB10/PSMB9/PSMB8	4
TOLL_LIKE_RECEPTOR_9_TLR9_CASCADE	3/79	94/10968	0.0301941	0.0783084	0.0462537	CD14/MYD88/LY96	3
GENE_AND_PROTEIN_EXPRESSION_BY_JAK_STAT_SIGNALING_AFTER_INTERLEUKIN_12_STIMULATION	2/79	38/10968	0.0304636	0.0783701	0.0462902	PSME2/LCP1	2
FCGR3A_MEDIATED_IL10_SYNTHESIS	3/79	95/10968	0.0310211	0.0791658	0.0467602	FCGR3A/CD247/FCGR2A	3
CLASS_A_1_RHODOPSIN_LIKE_RECEPTORS	6/79	331/10968	0.0318333	0.0805938	0.0476036	CXCL9/CXCR4/ACKR1/CCL5/CXCL11/GPR183	6
SIGNALING_BY_NOTCH	5/79	247/10968	0.0325883	0.0815208	0.0481512	STAT1/PSME2/PSMB10/PSMB9/PSMB8	5
MYD88_INDEPENDENT_TLR4_CASCADE	3/79	97/10968	0.0327105	0.0815208	0.0481512	CD14/LY96/BIRC3	3
REGULATION_OF_EXPRESSION_OF_SLITS_AND_ROBOS	4/79	172/10968	0.035387	0.0864591	0.0510681	PSME2/PSMB10/PSMB9/PSMB8	4
VLDL_ASSEMBLY	1/79	5/10968	0.0355052	0.0864591	0.0510681	APOC1	1
FICOLINS_BIND_TO_REPETITIVE_CARBOHYDRATE_STRUCTURES_ON_THE_TARGET_CELL_SURFACE	1/79	5/10968	0.0355052	0.0864591	0.0510681	FCN1	1
DISORDERS_OF_TRANSMEMBRANE_TRANSPORTERS	4/79	176/10968	0.0380098	0.0912921	0.0539227	PSME2/PSMB10/PSMB9/PSMB8	4
TOLL_LIKE_RECEPTOR_TLR1_TLR2_CASCADE	3/79	103/10968	0.0380622	0.0912921	0.0539227	CD14/MYD88/LY96	3
