# Supplementary material for: Comprehensive Network-Based Analyses Reveal Novel Renal Function-Related Targets in Acute Kidney Injury
Source: Front Genet. 2022 Jul 4;13:907145. doi: 10.3389/fgene.2022.907145 (PMC9289212; doi:10.3389/fgene.2022.907145)
Supplement: Supplementary file 4 [file Table1.XLSX]

## Sheet: Module_genes
datSummary	colorNEW	kMEblack	kMEblue	kMEbrown	kMEcyan	kMEgreen	kMEgreenyellow	kMEgrey	kMEmagenta	kMEpink	kMEpurple	kMEred	kMEsalmon	kMEtan	kMEturquoise	kMEyellow
GAPDH	grey	0.307973	-0.660287	-0.129363	-0.405049	0.528972	-0.578535	-0.592513	-0.396372	0.479934	-0.252698	0.00739537	0.434955	0.382416	0.546219	-0.199634
EEF1A1	grey	0.446792	-0.603803	0.0893914	-0.280259	0.695144	-0.428338	-0.377788	-0.536103	0.0568238	-0.16761	0.295272	0.00931717	0.160623	0.152911	0.279847
FTL	grey	-0.120223	-0.598198	0.218333	-0.125876	0.23967	-0.418609	-0.281767	-0.523621	0.547823	-0.0770268	-0.34932	0.0173904	-0.123275	0.228324	0.128192
RPL41	green	0.71507	-0.7363	-0.284825	-0.617322	0.905126	-0.705131	-0.745815	-0.446309	0.288533	-0.384632	0.433406	0.468505	0.573802	0.543026	0.0133087
UBC	grey	0.575587	-0.702404	-0.189218	-0.467773	0.698949	-0.656836	-0.675588	-0.397536	0.388261	-0.409033	0.267391	0.432275	0.475467	0.588033	-0.155335
RPLP1	grey	0.770142	-0.511316	-0.214162	-0.377142	0.750597	-0.437132	-0.571033	-0.23943	0.137722	-0.259551	0.532677	0.410556	0.586685	0.544483	-0.324107
ALDOB	grey	-0.46049	-0.287592	0.261536	0.0761612	-0.0845487	-0.234332	-0.0725159	-0.208939	0.708963	0.0344033	-0.70351	-0.136481	-0.446847	0.192524	0.0810946
GPX3	grey	-0.44652	-0.294699	0.235286	0.0808565	-0.0878982	-0.241526	-0.102329	-0.195557	0.718101	-0.0159251	-0.706589	-0.102631	-0.397574	0.22984	0.0203702
RPL37A	green	0.741641	-0.734238	-0.223167	-0.560785	0.953238	-0.672534	-0.756897	-0.435707	0.236916	-0.355486	0.478752	0.58459	0.676515	0.547114	0.00850714
MT1G	grey	-0.492324	-0.145833	0.289725	0.166647	-0.193903	-0.0437542	0.0899805	-0.187419	0.420425	0.0687677	-0.633809	-0.289193	-0.510641	-0.00542338	0.119977
TMSB4X	black	0.943365	-0.483522	-0.405859	-0.55845	0.858782	-0.532098	-0.672601	-0.203411	-0.0393904	-0.417736	0.795925	0.55691	0.790472	0.490715	-0.133649
ST5	grey	-0.324867	-0.211357	0.188074	0.101177	-0.281101	-0.134046	0.0403366	-0.177643	0.38227	-0.0015797	-0.429916	-0.115216	-0.276186	0.0956194	-0.246398
B2M	black	0.880493	-0.409208	-0.365664	-0.500518	0.789536	-0.425076	-0.542207	-0.222456	-0.1462	-0.335894	0.816115	0.394409	0.667582	0.343268	-0.0699112
MT1H	grey	-0.398876	-0.271118	0.164306	0.00908498	-0.103643	-0.18354	-0.0483513	-0.250375	0.477206	0.0261845	-0.568439	-0.131558	-0.35731	0.107328	0.00301837
SFI1	grey	-0.0804413	0.152328	0.044328	0.162025	-0.215279	0.302237	0.290255	0.0364776	-0.210754	0.30421	-0.028735	-0.358055	-0.2093	-0.111902	-0.500094
MT1F	grey	-0.283337	-0.266414	-0.0060688	-0.102149	-0.0567869	-0.254068	-0.164035	-0.144637	0.553165	-0.0664028	-0.513577	0.0108092	-0.214837	0.278017	-0.191851
LOC101928826///TPT1	grey	0.379685	-0.732712	0.174114	-0.30048	0.71065	-0.514526	-0.4291	-0.687213	0.148598	-0.148928	0.229929	0.0870515	0.178637	0.132021	0.470578
MT1P3///MT1M///MT1G///MT1F	grey	-0.366647	-0.310224	0.0962233	-0.0717995	-0.0703737	-0.260566	-0.115261	-0.240891	0.535111	-0.0102109	-0.566284	-0.0726324	-0.312653	0.173666	-0.039996
MT1E	grey	-0.32474	-0.241667	0.189637	0.0563191	-0.0670767	-0.151761	-0.0534299	-0.206082	0.432977	0.00288889	-0.500163	-0.105382	-0.303035	0.121098	-0.0102169
SNORD35B///RPS11	green	0.621643	-0.63984	-0.0431798	-0.410914	0.825476	-0.497558	-0.498321	-0.556118	-0.0788057	-0.203396	0.527628	0.255108	0.435904	0.168908	0.327994
SNORD83B///SNORD139///RPL3	green	0.709969	-0.702597	-0.366764	-0.641721	0.933729	-0.787832	-0.869206	-0.282024	0.469676	-0.535163	0.329718	0.68155	0.670521	0.717116	-0.0567394
RPS17	green	0.65846	-0.778999	-0.314567	-0.689407	0.922608	-0.812024	-0.832247	-0.467008	0.326543	-0.495934	0.402721	0.688898	0.695239	0.531545	0.196153
SNORD54///RPS20	green	0.683433	-0.683745	-0.172001	-0.551602	0.916022	-0.600269	-0.61627	-0.537248	0.0183576	-0.298862	0.555114	0.392377	0.549747	0.26581	0.334899
MT1A	grey	-0.239246	-0.33018	0.0191598	-0.129922	-0.000854469	-0.291213	-0.190182	-0.217899	0.532805	-0.0592371	-0.463036	0.0194655	-0.187482	0.263861	-0.129495
MT3	grey	-0.358083	-0.271476	0.170662	0.0139946	-0.108316	-0.155843	-0.0307263	-0.269984	0.39079	0.0264605	-0.508323	-0.150272	-0.32584	0.0792971	-0.0112297
FXYD6-FXYD2///FXYD2	grey	0.0829297	-0.508921	-0.100686	-0.284199	0.428742	-0.534342	-0.550175	-0.13745	0.793268	-0.210324	-0.364606	0.376361	0.151308	0.680418	-0.295241
HLA-C///HLA-B	black	0.912699	-0.463676	-0.506202	-0.637133	0.807283	-0.553101	-0.677298	-0.201187	-0.0736766	-0.478193	0.829165	0.610591	0.834034	0.449397	-0.119315
RPS29	green	0.686235	-0.721383	-0.275966	-0.658151	0.910437	-0.705796	-0.704506	-0.518495	0.137584	-0.355048	0.51455	0.479968	0.585084	0.353721	0.305521
ATP1B1	grey	-0.27521	-0.409432	0.282711	-0.0220498	0.19515	-0.265721	-0.114941	-0.417555	0.34442	0.0933311	-0.471512	-0.173167	-0.321596	0.0223515	0.332234
UMOD	grey	0.10786	-0.43068	0.0496765	-0.163918	0.420426	-0.468001	-0.44065	-0.170705	0.487449	-0.31041	-0.203734	0.296175	0.12175	0.404636	0.117452
SNORA70///RPL10///EEF1A1	green	0.879691	-0.635998	-0.315802	-0.597897	0.957572	-0.610837	-0.711867	-0.377505	0.0410337	-0.407964	0.685464	0.527826	0.724578	0.461833	0.0430728
RPL13AP5///SNORD32A///SNORD33///SNORD34///SNORD35A///RPL13A	green	0.71095	-0.65653	-0.0703514	-0.456421	0.868699	-0.509512	-0.524803	-0.572615	-0.1468	-0.264828	0.661638	0.337954	0.557277	0.160064	0.346383
RPS21	green	0.790766	-0.664289	-0.411461	-0.652698	0.956931	-0.743565	-0.86779	-0.241501	0.39636	-0.50773	0.435199	0.712538	0.749681	0.730996	-0.1321
RPSAP9///SNORA6///RPSAP58///RPSAP15///SNORA62///RPSA	green	0.819647	-0.678312	-0.34907	-0.607373	0.961567	-0.739523	-0.849953	-0.293334	0.320209	-0.565352	0.512023	0.711626	0.767495	0.661012	-0.0227426
RPS14	green	0.818339	-0.707025	-0.315257	-0.636199	0.982845	-0.709793	-0.794746	-0.403058	0.177266	-0.466505	0.57389	0.626342	0.742263	0.531172	0.10159
RPS27	green	0.792442	-0.631368	-0.196558	-0.53109	0.919648	-0.55635	-0.617873	-0.453135	-0.0159561	-0.286231	0.656891	0.41166	0.610893	0.321453	0.210768
SNORD96A///SNORD95///RACK1	turquoise	0.714277	-0.552667	-0.515265	-0.635337	0.819778	-0.71899	-0.884018	-0.0360908	0.591318	-0.533033	0.286686	0.813181	0.757132	0.896169	-0.391632
RPS4X	green	0.720833	-0.713765	-0.450601	-0.731255	0.915717	-0.82654	-0.897663	-0.30027	0.416866	-0.556721	0.372941	0.748796	0.745847	0.69531	-0.0101848
SPP1	grey	0.403989	-0.472055	-0.0917953	-0.327966	0.624499	-0.333628	-0.393548	-0.354061	0.10482	-0.188172	0.244219	0.141184	0.272961	0.27599	0.00906162
DEFB1	grey	-0.210339	-0.267933	0.0440647	-0.0479343	0.083505	-0.295626	-0.285719	0.00804488	0.809448	0.0318069	-0.589461	0.208472	-0.104644	0.525071	-0.246777
RPS15	grey	0.680711	-0.615228	0.0401158	-0.299755	0.743903	-0.394166	-0.459737	-0.513334	-0.0661987	-0.15822	0.570853	0.30766	0.526054	0.245884	0.0962101
UBB	turquoise	0.481438	-0.687856	-0.322516	-0.597065	0.799245	-0.757594	-0.814473	-0.258779	0.712484	-0.346678	0.0534595	0.613176	0.496604	0.773367	-0.165665
IFITM2///IFITM3///IFITM1	black	0.857182	-0.402991	-0.383889	-0.50997	0.74833	-0.419474	-0.557066	-0.199907	-0.203378	-0.351779	0.763635	0.466104	0.736698	0.346679	-0.131679
ACTB	grey	0.698856	-0.706705	-0.344982	-0.654313	0.790613	-0.796905	-0.811599	-0.397081	0.188874	-0.592031	0.525602	0.779351	0.808939	0.482427	0.192061
MYL6	grey	0.741156	-0.629081	-0.521684	-0.710941	0.856513	-0.773729	-0.906845	-0.168824	0.458818	-0.564321	0.372808	0.832467	0.828014	0.79683	-0.225532
SYN1	grey	-0.323903	0.215838	0.676951	0.699583	-0.465902	0.633587	0.685668	-0.174972	-0.462335	0.561102	-0.0762938	-0.730068	-0.545611	-0.546026	-0.0447496
RPS9	turquoise	0.859511	-0.565232	-0.561605	-0.705364	0.871958	-0.705287	-0.863576	-0.134389	0.312422	-0.556225	0.572142	0.831082	0.897878	0.748044	-0.265137
RPL32	green	0.812351	-0.695433	-0.329018	-0.643902	0.964378	-0.687259	-0.781402	-0.404492	0.157735	-0.421614	0.574985	0.653128	0.765914	0.511054	0.0896361
ASS1	pink	-0.333842	-0.163249	0.0595972	0.025973	-0.0886845	-0.262959	-0.217395	0.1063	0.894068	-0.0819499	-0.677337	0.170477	-0.205763	0.487709	-0.224493
RPL38	green	0.727034	-0.643402	-0.173207	-0.487948	0.904384	-0.549201	-0.608413	-0.446812	0.0571147	-0.239746	0.553367	0.400805	0.562683	0.36306	0.101285
AQP1	turquoise	0.0291746	-0.400103	-0.24557	-0.323814	0.288184	-0.532993	-0.571488	0.010816	0.908614	-0.321268	-0.413715	0.495634	0.195605	0.752235	-0.38579
PNPLA2	grey	-0.507531	0.416408	0.719607	0.816017	-0.652914	0.790612	0.852804	-0.0588876	-0.514632	0.62082	-0.198938	-0.844456	-0.700402	-0.706384	0.0752133
FTH1P5///FTH1P3///FTH1	grey	0.256971	-0.695964	-0.235563	-0.534308	0.598825	-0.749682	-0.733558	-0.378365	0.605871	-0.483162	-0.0572145	0.631799	0.455394	0.557664	0.115369
NAT8B///NAT8	pink	0.00211967	-0.47554	-0.22903	-0.395291	0.362049	-0.630497	-0.5942	-0.0756258	0.896977	-0.333727	-0.442525	0.410811	0.106445	0.681107	-0.18463
RPL8	green	0.678511	-0.705513	-0.265297	-0.568162	0.885227	-0.689066	-0.782918	-0.363905	0.303226	-0.444653	0.377542	0.691132	0.727568	0.598507	-0.0349808
RPS16	green	0.766292	-0.686596	-0.229532	-0.572148	0.957697	-0.647732	-0.715372	-0.420122	0.162583	-0.350481	0.515553	0.489814	0.617907	0.46718	0.147801
FZR1	grey	-0.480046	0.316506	0.644728	0.739391	-0.620008	0.67035	0.728337	-0.0369648	-0.281032	0.629999	-0.27846	-0.739155	-0.64781	-0.479341	-0.169115
RPS18	green	0.802597	-0.69383	-0.3085	-0.640083	0.978673	-0.69789	-0.767048	-0.414145	0.143817	-0.422789	0.583988	0.600516	0.715681	0.473913	0.165966
RPS12	green	0.80323	-0.631158	-0.370337	-0.641486	0.979974	-0.671754	-0.779492	-0.307447	0.22685	-0.414349	0.523974	0.60013	0.695053	0.563854	0.0481685
MSI1	grey	-0.644968	0.316016	0.742669	0.779637	-0.706794	0.693975	0.822277	-0.128251	-0.33426	0.654638	-0.391085	-0.838768	-0.787022	-0.660235	0.0659031
SNORA21///RPL23	green	0.539245	-0.671037	-0.0805789	-0.461495	0.836582	-0.578813	-0.567296	-0.536858	0.105426	-0.28437	0.368151	0.337648	0.42	0.247587	0.364986
LOC100508408///SNORD14B///RPS13	green	0.761825	-0.654531	-0.206426	-0.537866	0.933598	-0.582827	-0.649921	-0.432516	0.0720407	-0.295123	0.567126	0.420286	0.589921	0.40659	0.110672
RPLP0	green	0.850846	-0.625526	-0.485457	-0.679837	0.937232	-0.736197	-0.871295	-0.195614	0.361043	-0.545316	0.52089	0.735363	0.799577	0.747519	-0.202427
RPL6	green	0.640284	-0.735108	-0.399864	-0.719909	0.915486	-0.819708	-0.858519	-0.379394	0.412702	-0.511524	0.331062	0.692738	0.671195	0.603529	0.116987
RPS28	grey	0.645126	-0.594527	-0.0368473	-0.399836	0.772506	-0.429317	-0.466121	-0.555989	-0.203763	-0.187243	0.635499	0.365213	0.575056	0.0937915	0.377936
ATP5I	grey	-0.307533	-0.134315	0.558651	0.437476	-0.0755715	0.155524	0.161456	-0.17719	0.335197	0.271299	-0.431027	-0.175033	-0.310807	0.0485332	-0.0959579
MT1B	grey	-0.275	-0.304835	0.192421	-0.0284857	0.0084669	-0.156267	-0.0189451	-0.372535	0.217587	0.0588611	-0.348569	-0.193798	-0.298284	-0.0515753	0.182088
IFITM3	black	0.842841	-0.525344	-0.39978	-0.592305	0.787333	-0.561889	-0.672706	-0.281989	-0.0907292	-0.425606	0.713604	0.625816	0.825236	0.407689	-0.0419785
RPL13	green	0.827397	-0.613081	-0.324188	-0.60275	0.906629	-0.60228	-0.696688	-0.372827	0.002631	-0.403657	0.699399	0.614366	0.78394	0.408158	0.0893462
ENO1	grey	0.457517	-0.691016	-0.12682	-0.47398	0.770445	-0.631948	-0.659991	-0.42625	0.277614	-0.318011	0.179681	0.469334	0.474797	0.469012	0.0719616
SNORD73A///RPS3A	green	0.685163	-0.661092	-0.327297	-0.601016	0.921639	-0.724514	-0.802363	-0.275182	0.442407	-0.446304	0.324404	0.571309	0.581552	0.660359	-0.0127965
C1QL1	grey	-0.546027	0.370348	0.789301	0.818956	-0.631606	0.781786	0.893455	-0.155353	-0.583348	0.652534	-0.186414	-0.898778	-0.750283	-0.815678	0.232506
RPL31	green	0.800329	-0.615544	-0.335518	-0.604231	0.978595	-0.627463	-0.733081	-0.316723	0.168923	-0.393361	0.544078	0.511297	0.649197	0.518157	0.0359955
RPL29	green	0.823528	-0.651124	-0.387204	-0.647352	0.973513	-0.678552	-0.797974	-0.294521	0.244455	-0.431111	0.536385	0.638109	0.743057	0.620974	-0.0867141
RPS23	green	0.734954	-0.642976	-0.256462	-0.576835	0.954378	-0.618704	-0.677236	-0.406578	0.127841	-0.363744	0.51966	0.420695	0.55569	0.413422	0.162285
SNORD42A///RPL23A	green	0.796506	-0.670539	-0.36247	-0.634144	0.977529	-0.712826	-0.821856	-0.296634	0.337736	-0.4052	0.48625	0.659186	0.714505	0.65283	-0.0463603
APOE	grey	-0.0834852	-0.441047	0.14385	-0.0548385	0.210152	-0.436254	-0.388975	-0.165604	0.798353	-0.244517	-0.411516	0.316024	0.0241164	0.502267	-0.0614115
HLA-DRA	red	0.902284	-0.384124	-0.409924	-0.541781	0.750602	-0.429429	-0.546005	-0.226289	-0.275989	-0.404315	0.918129	0.506823	0.793632	0.260651	0.0541482
RPL37	green	0.882113	-0.588685	-0.390262	-0.612673	0.965885	-0.603219	-0.746717	-0.266148	0.134073	-0.384385	0.648614	0.608221	0.767164	0.570373	-0.112186
RPS10	green	0.823962	-0.675948	-0.291745	-0.587454	0.973943	-0.650068	-0.757745	-0.380787	0.153086	-0.41883	0.59451	0.601414	0.735519	0.523808	0.0301832
PSAP	grey	0.671425	-0.717858	-0.403588	-0.663361	0.766942	-0.846519	-0.88486	-0.306352	0.461227	-0.574652	0.380402	0.834197	0.787237	0.702166	-0.0883642
FTH1	grey	0.0405841	-0.605897	-0.0394516	-0.29115	0.379739	-0.563026	-0.537985	-0.320725	0.722403	-0.245534	-0.310925	0.429136	0.203895	0.548078	-0.124617
LOC101060363///PPIA	green	0.672187	-0.734068	-0.479672	-0.762652	0.888027	-0.877685	-0.933836	-0.2953	0.492094	-0.542922	0.306376	0.783506	0.741333	0.736982	-0.0455271
CYB5A	pink	0.0103249	-0.390268	-0.237042	-0.33705	0.30015	-0.584746	-0.581375	0.0508135	0.956791	-0.334947	-0.456596	0.461151	0.125879	0.750928	-0.281741
MIR6805///RPL28	black	0.945269	-0.539709	-0.48699	-0.65964	0.897594	-0.619088	-0.763203	-0.205214	0.113145	-0.45335	0.752194	0.680803	0.852575	0.588007	-0.151343
USP9X	grey	-0.433894	0.667909	0.547784	0.778939	-0.603855	0.81825	0.790976	0.24072	-0.600141	0.319785	-0.0778554	-0.594967	-0.508767	-0.725382	0.331858
OAZ1	turquoise	0.658556	-0.682485	-0.480842	-0.704816	0.785293	-0.851928	-0.927775	-0.198064	0.629144	-0.556711	0.275559	0.851044	0.759471	0.835786	-0.182253
SNORA3A///RPL27A	green	0.790701	-0.615333	-0.317677	-0.614197	0.918889	-0.617168	-0.689297	-0.409459	-0.0377318	-0.43822	0.677726	0.580849	0.745458	0.340843	0.235791
RPL19	green	0.797679	-0.662946	-0.432584	-0.67437	0.965413	-0.745778	-0.870575	-0.243232	0.393156	-0.478473	0.453954	0.722698	0.758739	0.727433	-0.129474
UTF1	grey	-0.522786	0.650613	0.676064	0.901693	-0.734228	0.931265	0.936552	0.176373	-0.574417	0.602311	-0.164509	-0.816236	-0.692242	-0.741795	0.0806883
GSTA2///GSTA1	pink	-0.237303	-0.181289	0.0456585	0.0107622	-0.0478865	-0.321573	-0.28527	0.138566	0.864125	-0.149434	-0.595188	0.276764	-0.102297	0.537587	-0.201466
LAMP1	grey	0.241784	-0.57203	-0.432767	-0.616026	0.530801	-0.794429	-0.814954	-0.109807	0.80247	-0.514557	-0.183426	0.777191	0.502178	0.77156	-0.125065
RPL24	green	0.585757	-0.683168	-0.211899	-0.569464	0.924084	-0.670117	-0.703714	-0.437463	0.258793	-0.349166	0.323977	0.470678	0.50722	0.423044	0.275755
RPL27	green	0.774576	-0.624044	-0.200792	-0.515643	0.929309	-0.511368	-0.600914	-0.443006	0.0199913	-0.179334	0.607693	0.391894	0.591935	0.358516	0.0800933
RPS3	green	0.90388	-0.596654	-0.430895	-0.656671	0.964349	-0.651744	-0.783558	-0.273489	0.0950218	-0.521391	0.671454	0.651426	0.811677	0.550737	-0.00591335
SF3A2	grey	-0.512632	0.511156	0.646645	0.807407	-0.688435	0.84606	0.887437	0.0556966	-0.53686	0.670393	-0.191024	-0.858881	-0.708228	-0.693639	-0.0265192
MADCAM1	grey	-0.493186	-0.173221	0.755734	0.442059	-0.182858	0.146962	0.388255	-0.538774	-0.142077	0.212609	-0.326688	-0.559205	-0.603691	-0.594427	0.802727
IGFBP7	green	0.712956	-0.662714	-0.251572	-0.545048	0.930627	-0.667877	-0.757796	-0.329645	0.312894	-0.437681	0.37464	0.510014	0.587055	0.57993	0.0650987
SNORA68///RPL18A	green	0.820757	-0.632577	-0.212563	-0.52142	0.912034	-0.536495	-0.616013	-0.456395	-0.0788085	-0.30003	0.725627	0.482468	0.696292	0.328985	0.111194
RPS15A	green	0.852646	-0.6094	-0.314245	-0.579724	0.965416	-0.613886	-0.722792	-0.336049	0.0933401	-0.426296	0.6602	0.562257	0.71924	0.477183	0.0945594
ITM2B	turquoise	0.337502	-0.464419	-0.360388	-0.45651	0.525078	-0.682243	-0.733858	0.0373799	0.803652	-0.481993	-0.112938	0.622866	0.399767	0.827086	-0.313826
SNORD18C///SNORD18B///SNORD18A///SNORD16///RPL4	green	0.70479	-0.691824	-0.304674	-0.598978	0.954726	-0.740241	-0.823289	-0.307187	0.417022	-0.468066	0.349832	0.62945	0.640857	0.653951	0.00992723
ANXA2P3///ANXA2P1///ANXA2	tan	0.857571	-0.377948	-0.607896	-0.662998	0.685065	-0.550326	-0.713328	-0.0515709	-0.028821	-0.548887	0.723654	0.808169	0.958284	0.528119	-0.200859
MIR3654///EEF1G	green	0.747933	-0.630202	-0.524691	-0.727855	0.919434	-0.783921	-0.907235	-0.158085	0.489231	-0.55845	0.363267	0.776304	0.75796	0.795864	-0.184256
HMGN2	grey	0.702323	-0.630798	-0.39409	-0.608148	0.760093	-0.717502	-0.826619	-0.207418	0.421956	-0.429222	0.38405	0.833541	0.80897	0.737694	-0.242143
NFIX	grey	-0.418608	0.230984	0.825264	0.790239	-0.446781	0.650404	0.731843	-0.238579	-0.500715	0.412552	-0.138202	-0.769611	-0.631676	-0.705985	0.37232
COX8A	grey	0.168562	-0.580817	-0.186366	-0.432573	0.564306	-0.676034	-0.693555	-0.187664	0.808482	-0.310481	-0.282483	0.551249	0.292332	0.697835	-0.0448309
KRT17///JUP	salmon	-0.605596	0.376415	0.631852	0.664062	-0.676116	0.692303	0.857363	-0.114006	-0.478746	0.645357	-0.275739	-0.929292	-0.810303	-0.781598	0.186695
COX6A1	turquoise	0.343204	-0.493531	-0.30404	-0.416051	0.550971	-0.624729	-0.735019	-0.00141868	0.843797	-0.378724	-0.143509	0.646657	0.43473	0.882939	-0.378816
RPL12	green	0.86323	-0.60777	-0.432359	-0.674582	0.967053	-0.661556	-0.775197	-0.283656	0.134635	-0.447035	0.624876	0.624221	0.771799	0.546914	-0.0293087
PDZK1IP1	turquoise	0.0444971	-0.422041	-0.315652	-0.417432	0.315387	-0.633945	-0.62331	0.0292976	0.956194	-0.381485	-0.402822	0.510891	0.187008	0.768528	-0.324106
RPL7	green	0.663052	-0.729901	-0.328791	-0.659892	0.946914	-0.763817	-0.822861	-0.370761	0.434612	-0.387797	0.313936	0.614223	0.610616	0.630788	0.0403733
FOXG1	grey	-0.371816	0.43733	0.62993	0.733565	-0.518242	0.824158	0.838027	-0.0561466	-0.681778	0.611454	0.00618463	-0.780546	-0.56596	-0.748418	0.0949547
HLA-A	red	0.879447	-0.377151	-0.485219	-0.576267	0.700631	-0.456571	-0.591761	-0.166469	-0.186092	-0.433355	0.859671	0.584777	0.836316	0.364438	-0.101516
SNORD38B///SNORD55///RPS8	green	0.806404	-0.61161	-0.306792	-0.604391	0.936117	-0.589222	-0.659934	-0.418752	-0.0833491	-0.398581	0.684922	0.500241	0.696682	0.320672	0.20692
RPS25	green	0.633415	-0.666135	-0.143319	-0.526948	0.87604	-0.604945	-0.609811	-0.531081	-0.0064055	-0.33077	0.518947	0.437088	0.549214	0.224071	0.42512
EIF4EBP1	grey	-0.756995	0.296131	0.812588	0.814065	-0.678017	0.669813	0.814164	-0.135363	-0.180162	0.668513	-0.550413	-0.849324	-0.884798	-0.638936	0.175036
RPL34	green	0.738474	-0.633528	-0.222868	-0.54897	0.935013	-0.577252	-0.646007	-0.444007	0.0260453	-0.359514	0.580051	0.455704	0.620193	0.338377	0.255429
RPL17-C18orf32///SNORD58C///C18orf32///SNORD58A///SNORD58B///RPL17	green	0.81368	-0.645784	-0.295709	-0.575502	0.978632	-0.643179	-0.75928	-0.339337	0.209738	-0.39885	0.547218	0.58658	0.695377	0.54784	0.0664972
RPL11	green	0.852292	-0.636339	-0.405436	-0.670341	0.981657	-0.691768	-0.802652	-0.307748	0.187342	-0.467144	0.610737	0.672834	0.77851	0.559195	0.0497793
SNORA64///RPS2	green	0.887835	-0.607157	-0.438023	-0.672252	0.932057	-0.667643	-0.775748	-0.311773	0.0370473	-0.548225	0.727307	0.682097	0.846661	0.492684	0.0493545
RPL15	green	0.802336	-0.651638	-0.412644	-0.666684	0.975563	-0.720085	-0.82805	-0.283426	0.294938	-0.515983	0.500843	0.64987	0.729422	0.628996	0.00510479
TMBIM6	grey	0.158778	-0.608049	-0.120475	-0.400328	0.547948	-0.714183	-0.679756	-0.242223	0.800804	-0.497963	-0.254548	0.484838	0.230747	0.627746	0.142106
WAS	grey	-0.508877	0.276215	0.59367	0.633734	-0.623361	0.639149	0.760537	-0.167754	-0.423814	0.613112	-0.220156	-0.821972	-0.686234	-0.640789	-0.00400901
GATM	grey	-0.397917	-0.309229	0.324514	0.0887023	0.0439023	-0.253672	-0.101404	-0.235178	0.663145	0.00421354	-0.630658	-0.0919704	-0.400105	0.15468	0.282198
ABHD14A-ACY1///ACY1	turquoise	0.0779572	-0.376539	-0.31822	-0.395072	0.33685	-0.59666	-0.623321	0.0865293	0.933675	-0.389625	-0.37349	0.553015	0.230409	0.777979	-0.33488
TNNT1	grey	-0.464969	-0.0418795	0.309602	0.172955	-0.442942	0.144129	0.401317	-0.400957	-0.370471	0.204541	-0.150416	-0.34776	-0.340429	-0.634874	0.371681
UGT2B7	grey	-0.282247	-0.230867	0.0539737	-0.0289388	-0.0250663	-0.250832	-0.217536	0.00403972	0.832243	0.110001	-0.605905	0.154889	-0.168485	0.47885	-0.289557
RPL5///SNORD21	green	0.756232	-0.502433	-0.20535	-0.448012	0.898836	-0.438589	-0.577921	-0.274901	0.0321614	-0.245307	0.563632	0.420873	0.600195	0.406339	0.010663
NDUFA1	turquoise	0.337361	-0.520889	-0.196386	-0.348556	0.606758	-0.594399	-0.711643	-0.0562247	0.805651	-0.32337	-0.153402	0.615025	0.412354	0.842701	-0.330476
LDHB	grey	0.245584	-0.618212	-0.265096	-0.540236	0.661572	-0.719222	-0.722898	-0.234588	0.757152	-0.345183	-0.193483	0.492417	0.287181	0.67511	-0.00369188
UQCRQ	turquoise	0.322775	-0.521432	-0.392871	-0.529444	0.595758	-0.670662	-0.757923	-0.042576	0.842864	-0.378166	-0.157816	0.624673	0.423767	0.86161	-0.376419
LYPLA2	grey	-0.374093	-0.420777	0.214917	-0.049917	-0.117865	-0.293868	-0.0381844	-0.45978	0.351166	-0.0358749	-0.460188	-0.139063	-0.306123	-0.0425314	0.110933
RPL21P28///SNORA27///SNORD102///RPL21	green	0.756262	-0.655633	-0.305258	-0.584243	0.962564	-0.680752	-0.793729	-0.298038	0.346647	-0.408721	0.419383	0.605155	0.656624	0.631374	0.00335706
ALDH2	pink	-0.00411179	-0.396299	-0.221196	-0.316703	0.268592	-0.578128	-0.58815	0.04477	0.981617	-0.310584	-0.456308	0.539807	0.177676	0.763242	-0.291037
RPL36A-HNRNPH2///RPL36A	green	0.748175	-0.648291	-0.284472	-0.622459	0.920419	-0.640707	-0.688081	-0.444846	0.0073981	-0.434994	0.611851	0.520902	0.674013	0.328307	0.307789
EIF2AK2	yellow	-0.409724	0.0894016	0.519965	0.33468	-0.263914	0.281532	0.493226	-0.351385	-0.512832	0.233535	-0.0838994	-0.583097	-0.513283	-0.798828	0.88338
ACVRL1	grey	-0.226284	0.424021	0.452535	0.586945	-0.445124	0.741645	0.731424	0.0192275	-0.66368	0.579096	0.0926505	-0.72905	-0.462633	-0.611809	-0.0910642
SAT1	green	0.813227	-0.651296	-0.500767	-0.740779	0.88161	-0.769895	-0.851781	-0.269068	0.279149	-0.536332	0.57278	0.714629	0.810878	0.636323	-0.0882065
RPL35	green	0.875416	-0.589325	-0.401708	-0.611933	0.961484	-0.622026	-0.778276	-0.249798	0.177033	-0.483958	0.621332	0.669406	0.803421	0.602851	-0.0910191
RPS19	black	0.895146	-0.498342	-0.324025	-0.530532	0.879646	-0.474912	-0.596129	-0.319439	-0.181714	-0.385638	0.842649	0.512654	0.767046	0.308786	0.0795917
MFSD10	grey	-0.234621	0.0778845	0.103537	0.182883	-0.359903	0.204803	0.296645	-0.046516	-0.0880556	0.164442	-0.137712	-0.335233	-0.290796	-0.157265	-0.320698
HLA-DPA1	red	0.854137	-0.314715	-0.333839	-0.445875	0.651626	-0.320669	-0.432536	-0.219002	-0.342463	-0.28409	0.907651	0.397597	0.712141	0.177687	0.0338544
IGLC1	grey	0.741093	-0.226966	-0.342252	-0.370048	0.489057	-0.28412	-0.408463	-0.0947367	-0.145616	-0.305682	0.757899	0.454776	0.649646	0.262719	-0.0602568
MIR6883///PER1	grey	0.0450415	-0.650614	0.0842143	-0.321622	0.264282	-0.568918	-0.313779	-0.636832	0.114742	-0.179743	0.0139796	0.136292	0.0858844	-0.00526844	0.376135
LYZL6	grey	-0.367383	-0.471379	0.357998	0.00125679	0.0888347	-0.372757	-0.139925	-0.484456	0.460614	-0.116736	-0.524852	-0.113467	-0.344244	-0.0263795	0.575232
RPS5	turquoise	0.829965	-0.501107	-0.518432	-0.629131	0.892871	-0.638143	-0.817982	-0.0460631	0.406398	-0.489376	0.48513	0.713879	0.7634	0.788671	-0.335714
ATP6V0E2	green	0.721121	-0.695485	-0.356332	-0.649319	0.966479	-0.757801	-0.850631	-0.301109	0.434435	-0.464672	0.369323	0.664216	0.672387	0.684588	0.00506264
CD81	grey	0.591554	-0.573474	-0.411383	-0.588119	0.691734	-0.753708	-0.844297	-0.110104	0.568457	-0.553128	0.245595	0.864607	0.74075	0.75933	-0.144763
RPL9	green	0.664216	-0.674336	-0.332903	-0.641898	0.934461	-0.738628	-0.801014	-0.351606	0.300101	-0.523466	0.38303	0.637419	0.650304	0.528768	0.219246
COX7C	grey	0.263708	-0.644738	-0.181186	-0.516666	0.711834	-0.670944	-0.66648	-0.3421	0.631495	-0.213339	-0.125693	0.411574	0.266411	0.548662	0.123176
SNORD14D///SNORD14C///HSPA8	green	0.688617	-0.611042	-0.437119	-0.654635	0.909155	-0.723707	-0.848478	-0.180852	0.514458	-0.453407	0.300542	0.651255	0.644508	0.759219	-0.14847
NF2	turquoise	-0.596647	0.323693	0.767582	0.740033	-0.608668	0.657925	0.804667	-0.217092	-0.590518	0.46063	-0.221791	-0.783335	-0.699552	-0.887087	0.582368
TXNIP	green	0.7986	-0.635303	-0.49663	-0.712927	0.877277	-0.788995	-0.893653	-0.205593	0.36337	-0.54217	0.48872	0.807333	0.834829	0.710394	-0.124366
ATP1A1	turquoise	0.157517	-0.468321	-0.116009	-0.273448	0.467291	-0.523764	-0.599899	-0.0621937	0.712042	-0.291866	-0.308303	0.513476	0.288389	0.718131	-0.270952
ECHS1	turquoise	-0.026734	-0.454526	-0.194134	-0.344101	0.309262	-0.578519	-0.558666	-0.0728763	0.921163	-0.250327	-0.464214	0.439928	0.119358	0.676031	-0.255756
RPS24	green	0.808977	-0.639789	-0.46101	-0.718571	0.958452	-0.733482	-0.833899	-0.304574	0.193826	-0.534565	0.569791	0.715405	0.796746	0.556597	0.0996654
ENPP2	brown	-0.6053	0.160684	0.925419	0.825428	-0.477443	0.589317	0.743401	-0.301566	-0.321647	0.54019	-0.361596	-0.810138	-0.783944	-0.71353	0.450037
MIF	turquoise	0.308093	-0.559545	-0.379371	-0.5436	0.566373	-0.731646	-0.794001	-0.0555287	0.824344	-0.451452	-0.159784	0.732794	0.497194	0.863729	-0.325713
RPS6	green	0.791001	-0.60123	-0.462613	-0.667776	0.951782	-0.696149	-0.830365	-0.188487	0.369593	-0.486365	0.460138	0.657224	0.714693	0.712635	-0.165111
EIF4G2	turquoise	0.605629	-0.38798	-0.511123	-0.573911	0.717931	-0.54959	-0.759355	0.0887205	0.51727	-0.330105	0.190599	0.70475	0.672633	0.830231	-0.435688
CLU	grey	0.718692	-0.409564	-0.51137	-0.55111	0.653533	-0.579385	-0.751433	-0.00343158	0.253417	-0.579994	0.440648	0.805691	0.825859	0.7036	-0.319838
RPL30	green	0.839956	-0.608501	-0.353517	-0.606438	0.974392	-0.647531	-0.762714	-0.287869	0.195696	-0.432737	0.586504	0.580784	0.701681	0.55082	0.040696
FBP1	turquoise	0.0668805	-0.353694	-0.312352	-0.37036	0.275711	-0.578896	-0.604996	0.1018	0.951727	-0.344964	-0.377491	0.577705	0.237323	0.783499	-0.333877
EEF2	turquoise	0.447981	-0.612169	-0.364829	-0.565407	0.716883	-0.787863	-0.858661	-0.0953161	0.792719	-0.5376	-0.0196288	0.758254	0.556343	0.857786	-0.201078
ASAH1	turquoise	0.434226	-0.592023	-0.396394	-0.595542	0.720391	-0.733979	-0.81767	-0.105656	0.754299	-0.363613	-0.0519948	0.662742	0.509342	0.848008	-0.280454
HLA-J	black	0.875308	-0.433828	-0.327237	-0.492463	0.750642	-0.436499	-0.532856	-0.27439	-0.219013	-0.374693	0.853135	0.415001	0.702663	0.279307	0.00545887
SLC25A6	grey	0.416855	-0.671333	-0.189986	-0.442812	0.70107	-0.748377	-0.806661	-0.209213	0.759911	-0.503817	-0.0437604	0.686052	0.492829	0.803963	-0.120465
IGK///IGKC	grey	0.791397	-0.224096	-0.378683	-0.393991	0.559226	-0.281126	-0.427918	-0.0779435	-0.158849	-0.344049	0.810397	0.474942	0.683105	0.284768	-0.0980905
RHOA	turquoise	0.811446	-0.546224	-0.599628	-0.710883	0.831193	-0.759938	-0.921823	-0.0481901	0.457522	-0.612283	0.45521	0.911216	0.898288	0.847971	-0.294841
BHMT	pink	-0.147835	-0.349303	-0.077759	-0.213071	0.183955	-0.477234	-0.443451	-0.00353415	0.922739	-0.184003	-0.543898	0.344903	-0.018359	0.60416	-0.132805
CSF1	grey	-0.311144	-0.0703095	0.549791	0.365053	-0.306923	0.317753	0.493741	-0.519446	-0.490811	0.359872	-0.0210532	-0.569579	-0.425349	-0.66622	0.418855
HBB	turquoise	0.533786	-0.334436	-0.514205	-0.519143	0.561054	-0.546489	-0.733053	0.147115	0.469212	-0.489723	0.167396	0.788226	0.706376	0.802795	-0.388746
SERPING1	red	0.776618	-0.308406	-0.351548	-0.439106	0.538636	-0.317603	-0.436431	-0.196567	-0.344323	-0.299758	0.844916	0.497559	0.779706	0.201496	-0.0745733
ATP6V0C	grey	0.169936	-0.55084	-0.320322	-0.504833	0.445763	-0.758793	-0.749004	-0.12184	0.782877	-0.57792	-0.195359	0.781169	0.46865	0.694747	-0.0329251
MAZ	blue	0.532283	-0.845312	-0.240023	-0.625129	0.655116	-0.751316	-0.689981	-0.589208	0.345367	-0.275561	0.316889	0.562935	0.57598	0.513384	-0.146671
HSPD1	turquoise	0.251572	-0.487365	-0.354317	-0.47935	0.528347	-0.678779	-0.742468	0.0140609	0.912535	-0.406121	-0.240974	0.631142	0.366892	0.855995	-0.323023
IGHM	grey	0.614766	-0.281572	-0.391123	-0.409786	0.504348	-0.413575	-0.567268	0.0265783	0.218572	-0.378482	0.404582	0.602688	0.625594	0.533367	-0.164366
LOC100506248///MIR1244-2///MIR1244-3///MIR1244-1///LOC728026///PTMA	green	0.795333	-0.640943	-0.482539	-0.693718	0.92382	-0.803146	-0.919399	-0.188781	0.408781	-0.60633	0.442513	0.79241	0.798426	0.749697	-0.0796449
CFL1	grey	0.719581	-0.548137	-0.532063	-0.689682	0.716111	-0.699116	-0.810616	-0.181082	0.249745	-0.532529	0.511955	0.840164	0.87366	0.617253	-0.1517
LOC101060835///HLA-DQB1	grey	0.296544	-0.0560254	0.315592	0.23091	0.0591278	0.242708	0.260053	-0.321764	-0.553829	0.297964	0.609502	-0.276795	0.0483255	-0.354818	0.0295366
CTSH	grey	0.252605	-0.634697	-0.143488	-0.425014	0.634054	-0.719323	-0.699155	-0.255699	0.768231	-0.403798	-0.142567	0.467605	0.272605	0.642291	0.0121359
SNORA21///RPL23P8///RPL23	grey	0.456187	-0.621264	-0.117052	-0.49578	0.790975	-0.56682	-0.526622	-0.505612	0.112766	-0.214804	0.294706	0.250086	0.316894	0.191031	0.435753
TOP3B	brown	-0.446215	0.232156	0.891986	0.853618	-0.481416	0.694133	0.780562	-0.261275	-0.514381	0.540587	-0.124239	-0.749196	-0.630278	-0.740163	0.335004
HSPB1	turquoise	0.367313	-0.458509	-0.438681	-0.510079	0.51639	-0.680502	-0.781913	0.0766467	0.788149	-0.480133	-0.104049	0.74473	0.533462	0.891414	-0.463118
MT1X	grey	-0.0264743	-0.249464	-0.293226	-0.315407	0.115707	-0.41992	-0.42477	0.0846105	0.732286	-0.243597	-0.366386	0.34887	0.0905289	0.591719	-0.37577
MIR8071-2///MIR8071-1///IGHV4-31///IGHM///IGHG4///IGHG3///IGHG2///IGHG1	red	0.629515	-0.127945	-0.281931	-0.283125	0.387175	-0.141051	-0.223532	-0.120724	-0.325582	-0.264499	0.805446	0.301087	0.529977	0.0460451	-0.0266056
LAPTM4A	turquoise	0.641763	-0.595821	-0.500704	-0.667039	0.822619	-0.733507	-0.858366	-0.113684	0.60578	-0.474701	0.200549	0.679341	0.633535	0.855963	-0.33295
TNIP1	grey	-0.388014	-0.0161416	0.656919	0.596509	-0.305774	0.358496	0.415197	-0.200581	0.131572	0.498789	-0.362301	-0.441059	-0.49055	-0.175623	-0.187157
SRP14	green	0.730978	-0.658789	-0.417193	-0.657651	0.931005	-0.751045	-0.873845	-0.216412	0.489601	-0.473706	0.324547	0.688552	0.687316	0.775614	-0.140862
NPM1	green	0.830124	-0.635796	-0.419795	-0.665824	0.959589	-0.728886	-0.85608	-0.222543	0.340411	-0.471359	0.483272	0.690268	0.750385	0.701152	-0.0757418
PRDX1	turquoise	0.440827	-0.563037	-0.434214	-0.610356	0.737425	-0.717394	-0.81626	-0.124006	0.658517	-0.458445	0.00717494	0.673656	0.532384	0.767488	-0.156453
CTSD	grey	0.237431	-0.205848	-0.366216	-0.363811	0.428474	-0.403933	-0.529778	0.156688	0.473749	-0.39561	-0.0504372	0.577743	0.438256	0.560561	-0.246405
LRP3	grey	-0.51672	0.472811	0.730896	0.821993	-0.645874	0.847785	0.914318	-0.0439196	-0.647899	0.688842	-0.134876	-0.862619	-0.696364	-0.81641	0.170695
CRYAB	grey	0.298068	-0.262373	-0.476074	-0.45132	0.344418	-0.413869	-0.530809	0.100928	0.487622	-0.351246	-0.0267257	0.475993	0.401635	0.667337	-0.555013
GSTP1	grey	0.505424	-0.398071	-0.138185	-0.249967	0.603778	-0.33756	-0.515876	-0.123954	0.181169	-0.282073	0.174657	0.394287	0.483055	0.522341	-0.276268
APOC4-APOC2///APOC4///APOC2	grey	-0.359375	0.42268	0.362634	0.52266	-0.441738	0.636011	0.607205	0.196347	-0.221638	0.641388	-0.196192	-0.50669	-0.442069	-0.3403	-0.265035
MIR1248///SNORA81///SNORA4///SNORD2///SNORA63///EIF4A2	green	0.627772	-0.737848	-0.288081	-0.635592	0.905824	-0.786888	-0.821162	-0.387376	0.38257	-0.442357	0.304657	0.6535	0.628619	0.580062	0.151028
PFN1	grey	0.714058	-0.11015	-0.264691	-0.245219	0.486761	-0.126608	-0.331401	0.00637196	-0.274032	-0.226243	0.7309	0.395234	0.657636	0.216202	-0.140341
CNTN2	grey	-0.116581	-0.0677831	2.44e-05	0.0447666	-0.218905	0.0181288	0.0923315	-0.0823546	0.178943	0.0505734	-0.11731	-0.104119	-0.137394	0.0819793	-0.458399
FAU	green	0.883295	-0.568732	-0.405796	-0.591332	0.939259	-0.602439	-0.765946	-0.199586	0.218054	-0.425481	0.611156	0.658001	0.786906	0.657223	-0.225365
GALNS	grey	-0.540609	0.650675	0.528234	0.7829	-0.748507	0.90097	0.910529	0.223936	-0.480726	0.65964	-0.229935	-0.831691	-0.718357	-0.647694	-0.138464
PGAM1	turquoise	0.539128	-0.606955	-0.447229	-0.612863	0.714981	-0.736188	-0.858308	-0.113712	0.681784	-0.413986	0.0989026	0.776483	0.658501	0.890214	-0.385366
HINT1	turquoise	0.566395	-0.508616	-0.428636	-0.590485	0.8091	-0.613747	-0.751291	-0.0942842	0.55405	-0.372185	0.16094	0.545143	0.518668	0.738239	-0.23059
HLA-DPB1	red	0.867005	-0.303484	-0.427458	-0.506781	0.637078	-0.371217	-0.494319	-0.161692	-0.326361	-0.409602	0.919836	0.548027	0.821369	0.220482	0.0276733
ACADVL	grey	-0.330608	0.219307	0.23144	0.347609	-0.18088	0.261201	0.193188	0.158912	0.0866625	-0.0530063	-0.379915	-0.14178	-0.231485	-0.0914216	0.0687606
SYNPO	turquoise	0.165623	-0.167896	-0.602692	-0.494161	0.178928	-0.498908	-0.557691	0.284095	0.733305	-0.393716	-0.181992	0.59432	0.352082	0.757208	-0.595632
NCF1C///NCF1B///NCF1	grey	-0.363056	0.575999	0.65297	0.828736	-0.573538	0.905666	0.896588	0.0896874	-0.704026	0.630808	0.0322819	-0.801492	-0.586577	-0.768671	0.121775
GABARAP	grey	0.713238	-0.758508	-0.309404	-0.631732	0.875804	-0.717895	-0.797965	-0.425944	0.334921	-0.359837	0.376148	0.598413	0.670699	0.637376	-0.100813
UBE2M	brown	-0.297295	-0.233769	0.646554	0.429391	-0.118967	0.103242	0.242908	-0.434739	-0.0751578	0.312525	-0.19888	-0.266618	-0.298483	-0.3122	0.257334
C4B_2///C4B///C4A	turquoise	0.455948	-0.357555	-0.319347	-0.337163	0.441648	-0.420077	-0.557017	-0.0161539	0.444023	-0.420225	0.181782	0.600314	0.542918	0.66015	-0.438038
SLC7A7	grey	-0.283103	-0.117914	0.0171584	0.0243894	-0.0965484	-0.222819	-0.206223	0.152613	0.830996	0.0109772	-0.598515	0.193328	-0.153583	0.490827	-0.30245
PCBP2	turquoise	0.300524	-0.518371	-0.381451	-0.505448	0.502008	-0.740653	-0.790648	0.00374969	0.900735	-0.481484	-0.170886	0.730041	0.468071	0.87877	-0.302385
SNORA52///RPLP2	black	0.921522	-0.520065	-0.389998	-0.585172	0.927424	-0.523783	-0.683634	-0.248591	-0.0324156	-0.368549	0.755211	0.58159	0.799574	0.475442	-0.0788062
C2orf27B///C2orf27A	grey	0.0259892	-0.421435	0.183317	-0.137996	0.280816	-0.233223	-0.148161	-0.467946	0.0363347	0.103069	0.0294426	0.10407	0.101501	-0.0498101	0.253834
PTPA	grey	-0.652321	0.44738	0.723041	0.824318	-0.68213	0.785029	0.851654	-0.0243128	-0.412071	0.584095	-0.371975	-0.807461	-0.765625	-0.723616	0.190342
CALM3///CALM2///CALM1	green	0.811231	-0.600969	-0.509349	-0.702758	0.935322	-0.748296	-0.89084	-0.134822	0.418799	-0.53669	0.425216	0.727452	0.763979	0.785352	-0.186151
PCK1	turquoise	0.109895	-0.368645	-0.346708	-0.420638	0.371862	-0.575161	-0.609613	0.0499849	0.874641	-0.376159	-0.31864	0.525267	0.235419	0.738755	-0.273429
NPC2	turquoise	0.879105	-0.529251	-0.573421	-0.696993	0.874708	-0.689144	-0.857732	-0.102369	0.306398	-0.592404	0.606618	0.809166	0.887766	0.737531	-0.233193
ALDOA	turquoise	0.426361	-0.473848	-0.428053	-0.496195	0.560084	-0.679836	-0.812024	0.0635552	0.766072	-0.468383	-0.0378115	0.802088	0.603214	0.928455	-0.452333
RIDA	turquoise	0.0904097	-0.376989	-0.315037	-0.389715	0.336078	-0.593678	-0.628567	0.0900548	0.963367	-0.367536	-0.366867	0.561868	0.236202	0.803266	-0.328266
TFF3	brown	-0.484632	-0.174708	0.847244	0.560865	-0.307339	0.305863	0.531707	-0.593939	-0.191946	0.541588	-0.284978	-0.673333	-0.645646	-0.598757	0.430834
GM2A	grey	-0.314243	-0.42325	0.464645	0.0963326	0.135474	-0.259863	-0.0562696	-0.506543	0.335161	-0.0713265	-0.409309	-0.186667	-0.360369	-0.132594	0.698937
RPS27A	green	0.792372	-0.599636	-0.422158	-0.676459	0.947913	-0.689157	-0.782373	-0.278832	0.196198	-0.470763	0.561644	0.63023	0.720399	0.523362	0.111252
MIR3620///ARF1	turquoise	0.566505	-0.392508	-0.540583	-0.577872	0.628427	-0.644113	-0.762857	0.0864902	0.538731	-0.526165	0.206436	0.723477	0.639269	0.798789	-0.399774
H3F3AP4///H3F3B///H3F3A	green	0.754266	-0.710907	-0.310324	-0.648964	0.940873	-0.74103	-0.818776	-0.363775	0.315136	-0.394171	0.447642	0.638367	0.697519	0.600541	0.0866096
CD74	black	0.882374	-0.432138	-0.523835	-0.609486	0.730329	-0.595011	-0.73074	-0.0972449	0.0907485	-0.556135	0.738366	0.735995	0.864322	0.561865	-0.14364
HSP90AA1	turquoise	0.584182	-0.566996	-0.53346	-0.688025	0.784917	-0.751187	-0.878322	-0.0661908	0.657912	-0.440742	0.14685	0.777973	0.677269	0.86192	-0.331455
BTF3	green	0.773322	-0.721406	-0.397726	-0.705537	0.972465	-0.79547	-0.884942	-0.332179	0.348556	-0.47011	0.431029	0.705852	0.749042	0.659812	0.033307
HSP90AB1	turquoise	0.645464	-0.515001	-0.507814	-0.606418	0.752979	-0.696231	-0.865763	0.0078457	0.64746	-0.458348	0.178144	0.79905	0.711977	0.912418	-0.420443
NACA	green	0.740831	-0.651432	-0.304701	-0.585786	0.95547	-0.700512	-0.797932	-0.288151	0.352836	-0.461731	0.410661	0.60967	0.642055	0.619745	0.0563697
HLA-G	black	0.89075	-0.38344	-0.621809	-0.645137	0.764732	-0.576687	-0.758625	0.011679	0.142208	-0.5665	0.70056	0.763297	0.891477	0.669058	-0.355653
COX7A2	turquoise	0.404461	-0.574908	-0.402116	-0.57698	0.682697	-0.746986	-0.828145	-0.0724609	0.808583	-0.464963	-0.0691581	0.687968	0.499581	0.876681	-0.27076
DDC	pink	-0.0134719	-0.353586	-0.276237	-0.352776	0.261736	-0.576786	-0.582343	0.0851189	0.980606	-0.332482	-0.454049	0.490336	0.142167	0.749826	-0.257252
HPCAL1	grey	-0.334759	0.603299	-0.0934481	0.333309	-0.483373	0.42851	0.290743	0.669647	0.275862	0.152441	-0.369182	0.000503969	-0.202068	0.12621	-0.574494
TRPM2	grey	-0.404219	-0.252496	0.762298	0.400304	-0.195316	0.211265	0.451334	-0.714092	-0.359355	0.388072	-0.143002	-0.556278	-0.493614	-0.703898	0.707017
COX4I1	turquoise	0.606029	-0.58862	-0.444633	-0.606505	0.797568	-0.741501	-0.880873	-0.0637138	0.699202	-0.465179	0.133455	0.756876	0.651327	0.915096	-0.343876
IGFBP4	turquoise	0.297318	-0.520036	-0.3776	-0.523774	0.542206	-0.741826	-0.806796	0.00549595	0.899527	-0.451177	-0.192071	0.749063	0.467407	0.882253	-0.271888
IFITM1	red	0.839794	-0.333353	-0.284644	-0.399912	0.636756	-0.288208	-0.419454	-0.226853	-0.375139	-0.251313	0.880767	0.43803	0.748749	0.186019	-0.0693284
CHMP7	grey	-0.208014	-0.430786	-0.125665	-0.341669	-0.0538664	-0.448212	-0.209417	-0.391123	0.308237	-0.183135	-0.235631	0.156775	0.0042578	0.0599586	0.0226017
TUBB4B	grey	0.437877	-0.277329	-0.436816	-0.449116	0.417639	-0.37588	-0.531706	0.0626783	0.291623	-0.27553	0.173524	0.546193	0.56843	0.595071	-0.510617
RPL14	turquoise	0.82816	-0.48899	-0.406986	-0.547	0.873433	-0.526946	-0.717259	-0.104134	0.226752	-0.306649	0.533185	0.624537	0.740414	0.678813	-0.345936
CANX	turquoise	0.508162	-0.454036	-0.526641	-0.580339	0.635969	-0.678936	-0.83234	0.0840233	0.77236	-0.513787	0.0420426	0.77839	0.62067	0.945285	-0.475454
COX6B1	turquoise	0.435303	-0.568679	-0.316153	-0.492168	0.705744	-0.658323	-0.784709	-0.0937501	0.712726	-0.381907	-0.0428763	0.662005	0.521369	0.84543	-0.315386
AKR1A1	turquoise	0.205327	-0.497637	-0.30562	-0.44228	0.485275	-0.629141	-0.690997	-0.0437223	0.914306	-0.317185	-0.264781	0.591052	0.333727	0.825612	-0.347492
PTMS	grey	-0.131643	-0.441524	0.0241645	-0.185331	0.127802	-0.511307	-0.39164	-0.21318	0.705171	-0.189611	-0.424398	0.328824	0.00954328	0.389844	0.0735494
RPS7	green	0.776524	-0.631129	-0.453174	-0.678089	0.953326	-0.739925	-0.872243	-0.201464	0.438837	-0.501986	0.419287	0.738961	0.75398	0.736273	-0.102663
IFI30///PIK3R2	red	0.802114	-0.240117	-0.275862	-0.33352	0.525588	-0.228739	-0.339587	-0.164415	-0.400343	-0.238105	0.938041	0.398106	0.70323	0.137615	-0.0906152
ACTG1///ACTB	turquoise	0.813555	-0.574148	-0.531487	-0.689855	0.880299	-0.78677	-0.924314	-0.0865903	0.435762	-0.637957	0.466922	0.874375	0.861141	0.797281	-0.136421
APOM	grey	-0.19498	-0.298718	-0.108679	-0.222593	0.156537	-0.319089	-0.304639	-0.115453	0.683057	-0.103984	-0.493135	0.177979	-0.0646017	0.377794	-0.0911398
ACIN1	grey	0.163939	-0.613754	-0.148973	-0.474542	0.257699	-0.609106	-0.435681	-0.487803	0.151206	-0.258227	0.142991	0.445367	0.392547	0.175905	0.125366
VIM	black	0.964598	-0.487316	-0.502894	-0.637779	0.898587	-0.599181	-0.7745	-0.13009	0.105448	-0.495216	0.736061	0.706942	0.877198	0.608906	-0.140024
CRTC1	grey	0.0962384	0.0521407	-0.287927	-0.232405	-0.0471251	0.0283695	0.0644041	0.0326296	-0.168059	0.0541993	0.190973	-0.114914	0.0240555	-0.0344411	-0.333563
LOC101060835///LOC100996809///HLA-DRB6///HLA-DRB5///HLA-DRB4///HLA-DRB3///HLA-DRB1///HLA-DQB1	red	0.939358	-0.342382	-0.43417	-0.508749	0.742193	-0.397219	-0.554761	-0.134856	-0.192444	-0.385031	0.914091	0.531209	0.806793	0.369031	-0.138769
44448	grey	-0.218286	0.136617	0.624014	0.560483	-0.332454	0.441155	0.487476	-0.238244	-0.504392	0.207144	0.0720916	-0.330316	-0.230274	-0.592891	0.460931
GNB2	grey	0.161339	-0.728974	-0.196845	-0.514076	0.436237	-0.779753	-0.654007	-0.421123	0.633848	-0.432791	-0.156987	0.473973	0.283697	0.528084	-0.0162166
RAP1GAP	grey	-0.206733	0.177411	-0.391072	-0.168566	-0.0908676	-0.171956	-0.224283	0.527696	0.749749	-0.231294	-0.524429	0.227089	-0.0815895	0.536014	-0.457956
44441	turquoise	0.682794	-0.643671	-0.442487	-0.663963	0.879018	-0.767204	-0.884356	-0.19863	0.516618	-0.544246	0.28285	0.736723	0.709021	0.770186	-0.113465
HPD	turquoise	0.0297159	-0.295853	-0.257936	-0.28387	0.207387	-0.520952	-0.554761	0.157982	0.961185	-0.321123	-0.384999	0.560698	0.216256	0.772471	-0.374425
SYNGR2	blue	-0.292471	0.867639	0.161406	0.603901	-0.587823	0.805385	0.652104	0.6234	-0.466244	0.263916	-0.0328416	-0.387511	-0.320157	-0.44197	-0.0790652
SLC6A7	grey	0.134968	-0.546777	-0.400845	-0.604204	0.353303	-0.6858	-0.590088	-0.215227	0.629568	-0.264148	-0.169126	0.45097	0.273604	0.55582	-0.271842
PGK1	turquoise	0.571206	-0.463716	-0.566151	-0.633616	0.687556	-0.694887	-0.854474	0.0856854	0.712852	-0.493758	0.108857	0.780883	0.657712	0.954497	-0.474673
PRKAR1B	grey	0.172821	-0.742706	0.0887987	-0.401383	0.501419	-0.60497	-0.42237	-0.726103	0.11383	-0.288771	0.116531	0.274465	0.235728	0.0209756	0.602239
CD63	grey	0.777118	-0.544778	-0.441271	-0.582447	0.820479	-0.609055	-0.779139	-0.12897	0.366508	-0.41995	0.422809	0.662788	0.734952	0.757354	-0.38792
SLC22A6	pink	-0.151824	-0.303914	-0.173407	-0.223224	0.0603845	-0.436969	-0.39759	0.028853	0.871603	-0.196622	-0.498759	0.357545	0.0403486	0.587937	-0.395488
DAZAP2	green	0.715739	-0.654201	-0.480548	-0.71302	0.901152	-0.804855	-0.923738	-0.190457	0.51926	-0.489931	0.312115	0.801067	0.756773	0.791125	-0.113138
CEBPA	grey	-0.588712	0.241158	0.821446	0.801165	-0.632351	0.648232	0.791699	-0.232265	-0.382145	0.584756	-0.303479	-0.800359	-0.744253	-0.70729	0.252375
TAGLN	grey	0.806264	-0.276106	-0.495044	-0.527983	0.664762	-0.378308	-0.581504	-0.00252032	-0.0649056	-0.351933	0.643793	0.575152	0.791425	0.456332	-0.241386
KNG1	grey	-0.0317882	-0.39411	-0.121982	-0.280088	0.335952	-0.520264	-0.51164	-0.0591056	0.723206	-0.285244	-0.447721	0.393051	0.101424	0.570821	-0.0678068
CYB5R3	turquoise	0.464478	-0.467952	-0.525569	-0.592213	0.585055	-0.710395	-0.842199	0.0605198	0.746763	-0.541435	0.0143965	0.86422	0.664535	0.901102	-0.395002
USP11	grey	-0.31892	-0.387087	0.0918244	-0.126793	0.0399657	-0.35049	-0.21691	-0.283205	0.603596	-0.0951973	-0.572459	0.00768302	-0.254189	0.239518	0.0683056
CRHR1	turquoise	-0.676467	0.237913	0.696122	0.607155	-0.635398	0.584524	0.805466	-0.288405	-0.466366	0.558418	-0.30303	-0.822699	-0.767603	-0.855227	0.463076
ETFB	grey	0.0197607	-0.385804	-0.162246	-0.282731	0.362637	-0.485494	-0.532421	-0.0173155	0.833156	-0.22855	-0.407717	0.44482	0.161929	0.658609	-0.25688
NR1D1///THRA	grey	-0.0840877	-0.487044	-0.0721588	-0.432376	0.195224	-0.475905	-0.239508	-0.512065	0.111777	-0.0580971	-0.0417905	0.119179	0.0512283	-0.112042	0.478429
PLG	pink	-0.206237	-0.318812	-0.0390662	-0.152158	0.0967017	-0.449789	-0.397056	0.0100513	0.923512	-0.165581	-0.58279	0.323876	-0.0572958	0.567032	-0.149904
UCN	grey	0.0659023	-0.70165	-0.0365844	-0.474743	0.448313	-0.602863	-0.414463	-0.640801	0.333642	-0.137128	-0.0888635	0.0660495	0.0149459	0.144844	0.346551
DDX17	grey	0.589008	-0.561834	-0.431537	-0.636824	0.684406	-0.757532	-0.804107	-0.208531	0.271791	-0.59056	0.335439	0.814831	0.760123	0.525089	0.14446
LMTK2	grey	-0.229862	0.601636	0.548651	0.766813	-0.406428	0.866807	0.778813	0.216832	-0.618807	0.515378	0.0592394	-0.737113	-0.512592	-0.596658	0.0252475
OS9	turquoise	0.442554	-0.44718	-0.490291	-0.546	0.553148	-0.685797	-0.820656	0.0826294	0.777313	-0.481052	-0.0134402	0.842338	0.633142	0.911433	-0.430759
C7	turquoise	0.689035	-0.451477	-0.471009	-0.546677	0.734732	-0.629753	-0.806033	0.0397732	0.564601	-0.513201	0.267879	0.775999	0.713761	0.841236	-0.351105
AHNAK	salmon	0.716409	-0.502159	-0.474713	-0.614396	0.711452	-0.691455	-0.832443	-0.064503	0.353309	-0.512787	0.366992	0.882975	0.845012	0.719535	-0.141856
RPL10A	green	0.808544	-0.594355	-0.314272	-0.564815	0.966517	-0.615405	-0.725702	-0.292057	0.158885	-0.43982	0.559464	0.521792	0.654173	0.511886	0.0640258
KMT2D	grey	-0.483539	0.312312	0.738689	0.770255	-0.573206	0.70724	0.797322	-0.114487	-0.414342	0.696564	-0.198425	-0.800521	-0.680981	-0.638055	0.0193681
CYBA	grey	0.8164	-0.409763	-0.5083	-0.577879	0.758373	-0.489546	-0.685005	-0.0411306	0.165931	-0.435459	0.574607	0.625491	0.774588	0.655821	-0.428864
RGP1	grey	-0.559116	0.214237	0.632563	0.541223	-0.35922	0.485291	0.640192	-0.229015	-0.336335	0.354454	-0.294757	-0.767528	-0.723387	-0.731605	0.648021
MYO7A	grey	-0.296705	0.16551	0.751374	0.675864	-0.415271	0.588081	0.697786	-0.336306	-0.720594	0.455543	0.119626	-0.64438	-0.436495	-0.791697	0.385273
LOC100996809///HLA-DRB5///HLA-DRB3///HLA-DRB1	grey	0.7689	-0.261166	-0.363941	-0.403877	0.526123	-0.288911	-0.429942	-0.127645	-0.263373	-0.32735	0.799076	0.548121	0.779147	0.233416	-0.0859351
PPIB	grey	0.743021	-0.45615	-0.530171	-0.615575	0.796838	-0.559961	-0.765924	-0.0540615	0.31851	-0.471598	0.422377	0.705859	0.775093	0.729157	-0.372539
MME	grey	-0.401182	-0.114067	0.181681	0.0957524	-0.0573683	-0.208913	-0.138812	0.0324713	0.72885	-0.142289	-0.650145	0.0897108	-0.279237	0.244286	0.224408
GPR161	grey	-0.548801	-0.114212	0.709173	0.426789	-0.203549	0.265191	0.474936	-0.499743	-0.128065	0.428178	-0.398959	-0.644878	-0.672167	-0.593512	0.627286
AATK	blue	0.133777	-0.780245	0.256525	-0.260665	0.348042	-0.474448	-0.222446	-0.880525	-0.0331362	0.0304475	0.171297	-0.00686503	0.0641163	-0.113317	0.357429
AP1B1	blue	-0.329965	0.841248	0.117355	0.512632	-0.540605	0.698269	0.592902	0.608023	-0.444954	0.12922	-0.0699979	-0.361998	-0.332315	-0.478676	0.159952
CPNE6	grey	0.0633701	-0.42559	0.145305	-0.205914	0.202571	-0.18413	0.0273185	-0.627029	-0.275709	0.173607	0.223532	-0.287431	-0.100683	-0.332538	0.359215
EIF3CL///EIF3C	grey	0.469502	-0.664482	-0.365108	-0.645974	0.703978	-0.758609	-0.763047	-0.308579	0.569327	-0.326541	0.161435	0.676743	0.540735	0.625819	-0.076431
GNAS	turquoise	0.523201	-0.485228	-0.405018	-0.500146	0.674757	-0.717792	-0.833201	0.0470259	0.696966	-0.600637	0.0693932	0.755855	0.595334	0.870465	-0.241993
LY6E	grey	0.3244	0.195836	-0.567928	-0.3438	0.0521875	-0.0866368	-0.177537	0.325553	-0.169824	-0.40789	0.420908	0.351043	0.430561	0.124979	-0.257574
CA12	turquoise	0.153411	-0.394974	-0.392395	-0.444411	0.393939	-0.61134	-0.687785	0.0902651	0.90568	-0.360715	-0.316099	0.638929	0.349589	0.841285	-0.409132
MAL	turquoise	0.389724	-0.510756	-0.305176	-0.435345	0.565218	-0.671269	-0.757451	-0.0505252	0.640715	-0.424508	-0.0175176	0.729536	0.541309	0.770104	-0.281164
TRBC1	grey	0.660798	-0.477178	-0.125513	-0.440182	0.651968	-0.369709	-0.351671	-0.513881	-0.357984	-0.147593	0.773464	0.235204	0.503077	-0.0554222	0.428669
CLIC1	grey	0.891089	-0.489365	-0.535504	-0.642906	0.855344	-0.573608	-0.777249	-0.0976917	0.194542	-0.454924	0.612275	0.694191	0.845042	0.701711	-0.361837
LOC102724788	grey	-0.123831	-0.397511	0.509306	0.111161	0.0846962	-0.0908798	0.151603	-0.733792	-0.368815	0.0335141	0.134064	-0.280309	-0.18621	-0.567453	0.854542
NME1-NME2///NME2	grey	0.78745	-0.529348	-0.522555	-0.649792	0.857601	-0.650213	-0.844627	-0.0660774	0.381819	-0.470045	0.411152	0.773941	0.817893	0.80737	-0.37098
RTN4	turquoise	0.222915	-0.486685	-0.379369	-0.507044	0.491055	-0.738986	-0.783625	0.0347112	0.896363	-0.480825	-0.279206	0.690392	0.3948	0.863361	-0.249881
ANPEP	turquoise	0.101343	-0.382023	-0.360482	-0.414342	0.333248	-0.59625	-0.638726	0.0725469	0.908844	-0.423705	-0.335819	0.579073	0.281608	0.781235	-0.378839
RAC1	grey	0.159135	0.332273	-0.1493	0.0757589	0.0370287	0.0644848	-0.11597	0.473305	0.00714653	-0.424519	0.11478	0.371647	0.29327	0.141885	0.130355
RTEL1-TNFRSF6B///TNFRSF6B	greenyellow	-0.65004	0.779215	0.511574	0.822656	-0.771174	0.95752	0.940753	0.360199	-0.416135	0.64002	-0.366368	-0.840537	-0.795059	-0.671092	-0.0180563
AOC1	turquoise	0.184525	-0.250655	-0.395649	-0.374935	0.287592	-0.509534	-0.587612	0.232362	0.825731	-0.358337	-0.217686	0.602301	0.333539	0.789545	-0.471061
LST1	grey	0.196256	-0.0613936	0.352577	0.167685	0.0943741	0.259578	0.330571	-0.436952	-0.799204	0.236777	0.571695	-0.370072	-0.0215194	-0.626908	0.43339
ACTA2	grey	0.837424	-0.497306	-0.586514	-0.702675	0.827541	-0.684388	-0.843658	-0.0756301	0.262894	-0.526361	0.535748	0.76597	0.857436	0.698865	-0.196039
HBA2///HBA1	grey	0.434941	-0.320685	-0.378086	-0.412136	0.456374	-0.47815	-0.641506	0.109349	0.463513	-0.365666	0.0709843	0.677659	0.590782	0.731839	-0.335825
SDHD	grey	-0.481965	0.583686	0.52371	0.71641	-0.531777	0.65421	0.621177	0.292885	-0.291763	0.226013	-0.288396	-0.450404	-0.497806	-0.516456	0.356428
PRSS22	brown	-0.529932	0.203874	0.859597	0.75305	-0.445175	0.639891	0.785797	-0.331015	-0.554441	0.547096	-0.174599	-0.812367	-0.703511	-0.849718	0.528115
GLUD1	pink	0.0626339	-0.511295	-0.0729723	-0.260473	0.383464	-0.600812	-0.595746	-0.112909	0.921792	-0.332889	-0.371725	0.487446	0.184735	0.703492	-0.137887
ACSM2A	pink	-0.0547919	-0.300644	-0.293765	-0.334295	0.206671	-0.524916	-0.53522	0.121337	0.973422	-0.312294	-0.496889	0.469461	0.110823	0.731018	-0.329515
CAPNS1	grey	0.404322	-0.563359	-0.369495	-0.533314	0.489792	-0.672788	-0.747614	-0.154429	0.545108	-0.434497	0.0930779	0.834012	0.688797	0.711501	-0.277144
SLC9A3R1	grey	-0.442303	0.373099	0.485796	0.69186	-0.472986	0.45514	0.393345	0.278089	0.151406	0.0309966	-0.439927	-0.223221	-0.396056	-0.110019	-0.0615723
AP2M1	turquoise	0.55086	-0.113176	-0.634413	-0.476979	0.42516	-0.363828	-0.618957	0.327699	0.413591	-0.390527	0.233934	0.722429	0.695129	0.796146	-0.64614
PPP4C	turquoise	-0.366546	0.366755	0.519653	0.560761	-0.545746	0.707983	0.808896	-0.147555	-0.725961	0.629644	0.0518366	-0.814901	-0.561975	-0.816909	0.169558
AGPAT2	grey	0.0356157	-0.583183	-0.122009	-0.389752	0.21135	-0.536745	-0.397897	-0.394441	0.501562	-0.0796542	-0.215629	0.197905	0.0770229	0.365638	-0.215
DDAH2	grey	-0.0803664	0.201268	0.139825	0.297948	-0.240169	0.336988	0.309704	0.133196	-0.124429	0.181589	-0.0473536	-0.334027	-0.234891	-0.0680987	-0.448877
ARAF	grey	-0.0880791	-0.382683	-0.0826864	-0.308476	0.101046	-0.357997	-0.217841	-0.341731	0.345585	-0.137694	-0.193046	0.0843794	-0.0289924	0.121313	0.126009
MRPL33	grey	0.0968264	0.322915	-0.0435009	0.126015	0.0625205	0.303199	0.085436	0.314853	-0.195579	0.0889588	0.04622	0.031092	0.0967839	0.00992151	-0.0659401
TUBA1B	black	0.935264	-0.366001	-0.520981	-0.57326	0.745888	-0.463491	-0.664993	-0.0457629	-0.0323839	-0.396794	0.799249	0.685544	0.907714	0.562816	-0.336883
SORBS3	grey	0.302752	-0.440424	0.250657	0.0355133	0.297651	-0.174499	-0.14253	-0.434779	-0.0427149	-0.0801546	0.317271	0.0520947	0.176795	0.105397	-0.117036
ALDH7A1	pink	-0.17528	-0.252346	-0.000278521	-0.0787041	0.132572	-0.338992	-0.335725	0.0532379	0.850903	-0.120317	-0.552436	0.290328	-0.0605665	0.543994	-0.209541
GPX1	grey	0.656591	-0.404604	-0.4585	-0.564134	0.563435	-0.487593	-0.588848	-0.158155	-0.051222	-0.465131	0.60759	0.691615	0.816165	0.393586	-0.167421
GRM4	grey	0.665961	-0.372442	-0.530142	-0.624304	0.576313	-0.424161	-0.465623	-0.238903	-0.192437	-0.403218	0.688465	0.44117	0.651966	0.226112	-0.138616
TEX261	grey	0.267478	-0.743	-0.329076	-0.620389	0.591149	-0.852874	-0.80124	-0.328459	0.784674	-0.467559	-0.143859	0.623161	0.408165	0.719843	-0.085366
COX5B	turquoise	0.574719	-0.560656	-0.423512	-0.598059	0.796777	-0.694839	-0.833864	-0.0925958	0.601983	-0.453802	0.142415	0.729234	0.630854	0.822796	-0.245154
EZR	grey	0.562536	-0.623356	-0.521533	-0.725379	0.779479	-0.795063	-0.885769	-0.167018	0.57726	-0.500467	0.190779	0.826131	0.721007	0.762194	-0.176232
DPEP1	pink	-0.0851557	-0.212541	-0.335376	-0.329214	0.0745333	-0.4727	-0.449965	0.18243	0.899222	-0.229943	-0.458948	0.435802	0.0890057	0.65875	-0.411701
SEPW1	turquoise	0.568391	-0.591615	-0.479106	-0.679354	0.749488	-0.763637	-0.878273	-0.10942	0.591747	-0.532166	0.101785	0.766818	0.676091	0.818292	-0.17809
SERPINH1	greenyellow	-0.507089	0.792749	0.338127	0.679214	-0.746467	0.923478	0.874524	0.417153	-0.489966	0.628267	-0.198467	-0.723519	-0.613802	-0.600808	-0.170283
NDUFB7	grey	-0.322515	0.331879	0.541823	0.674422	-0.243433	0.577253	0.457293	0.202595	0.0750845	0.432435	-0.36359	-0.458059	-0.477229	-0.105489	-0.203389
BMP1	grey	0.350459	-0.722837	-0.0306601	-0.458946	0.528061	-0.537309	-0.388323	-0.724859	-0.049975	-0.120196	0.36399	0.197299	0.311763	0.0318686	0.234647
SYNGR4	greenyellow	-0.427566	0.773616	0.460676	0.793438	-0.67676	0.981595	0.905654	0.35646	-0.60606	0.641012	-0.0811522	-0.735458	-0.583056	-0.660757	-0.107692
SLC25A3	turquoise	0.426646	-0.482166	-0.458491	-0.551532	0.614742	-0.684122	-0.809621	0.060468	0.831591	-0.393416	-0.0706363	0.714613	0.529404	0.941715	-0.462563
SAP18	turquoise	0.474137	-0.423015	-0.491826	-0.53081	0.589053	-0.63603	-0.796894	0.122645	0.800069	-0.44172	-0.00155367	0.757501	0.586524	0.961284	-0.518544
EEF1A2	green	0.717753	-0.642851	-0.396656	-0.640491	0.940973	-0.729957	-0.828042	-0.235605	0.433551	-0.491266	0.36202	0.628312	0.642136	0.703145	-0.0801631
C21orf2	grey	0.410524	-0.35787	-0.133469	-0.301755	0.446467	-0.236313	-0.257133	-0.268188	-0.065484	0.0762418	0.34229	0.11175	0.290109	0.195575	-0.295424
GSTA3///GSTA2///GSTA1	grey	-0.351962	-0.254169	0.159527	0.0244304	-0.0544792	-0.303517	-0.186541	-0.0556007	0.764465	-0.0206531	-0.641978	0.0700602	-0.268131	0.339281	0.0256887
P4HB	turquoise	0.373076	-0.474858	-0.42765	-0.510241	0.523189	-0.641628	-0.760572	-0.0180038	0.666879	-0.508936	-0.0097332	0.808677	0.62184	0.804209	-0.367673
PTH1R	turquoise	0.0751412	-0.402314	-0.227175	-0.332203	0.313133	-0.573781	-0.598586	0.0230194	0.910946	-0.339008	-0.323073	0.603879	0.285059	0.738116	-0.297636
C4orf46///TOMM7	green	0.707629	-0.687156	-0.352519	-0.663204	0.946451	-0.760722	-0.839042	-0.324892	0.358297	-0.462875	0.374029	0.665514	0.680008	0.606442	0.116353
FLOT1	grey	-0.131653	0.391158	0.215461	0.350738	-0.273975	0.368979	0.302966	0.198667	-0.406367	-0.0488289	0.0722865	-0.0574322	-0.0251933	-0.388169	0.398857
MAP3K11	grey	-0.527568	-0.0588021	0.773201	0.536894	-0.253582	0.230096	0.438135	-0.380473	-0.047511	0.251157	-0.400018	-0.62596	-0.690055	-0.5208	0.646066
USP22	grey	-0.429917	0.476705	0.613398	0.787882	-0.62043	0.744894	0.715194	0.101404	-0.437263	0.448668	-0.16227	-0.494528	-0.440618	-0.559998	0.0560324
CDH16	turquoise	0.153335	-0.459293	-0.190553	-0.315388	0.385507	-0.564713	-0.629977	-0.0388932	0.748408	-0.305397	-0.271458	0.628081	0.372894	0.731711	-0.327862
UBE3B	grey	-0.67024	0.663373	0.502715	0.762334	-0.749634	0.872948	0.882285	0.231814	-0.398269	0.639256	-0.393238	-0.756044	-0.73705	-0.670008	0.0144658
LOC101929491///HNRNPA1P33///HNRNPA1P10///HNRNPA1L2///HNRNPA1	green	0.835878	-0.548238	-0.466159	-0.644243	0.951684	-0.664389	-0.819644	-0.138675	0.27447	-0.488438	0.519222	0.67951	0.758256	0.685916	-0.149748
PCK2	pink	-0.20485	-0.215642	-0.0595322	-0.111588	0.0638048	-0.400854	-0.37481	0.132809	0.941941	-0.21744	-0.585655	0.347181	-0.0431502	0.580882	-0.177737
LUZP1	grey	0.602673	-0.698717	-0.415703	-0.706327	0.693792	-0.760771	-0.706845	-0.426361	0.267037	-0.370151	0.469101	0.570948	0.613122	0.466288	-0.0713241
SFPQ	grey	-0.544882	-0.0451667	0.847917	0.617199	-0.264863	0.327448	0.515912	-0.447715	-0.198784	0.317589	-0.37231	-0.655186	-0.678764	-0.636119	0.729517
VAMP8	grey	0.746558	-0.486441	-0.617738	-0.695492	0.762283	-0.696153	-0.86546	-0.0201597	0.400381	-0.604528	0.449359	0.90386	0.884531	0.792231	-0.324214
LGMN	grey	-0.0645222	-0.0837902	-0.0902395	-0.0377445	0.0609042	-0.176316	-0.21413	0.127195	0.605242	-0.101845	-0.285924	0.171993	-0.0144891	0.426465	-0.289379
CDC42	grey	0.0563543	-0.517278	0.0787862	-0.325803	0.402694	-0.340457	-0.1529	-0.680952	-0.167564	-0.0862945	0.114037	-0.168414	-0.0561978	-0.271972	0.644032
PTGDS	grey	0.717069	-0.44638	-0.242031	-0.422159	0.642119	-0.438692	-0.533807	-0.244778	0.131206	-0.157899	0.61754	0.531809	0.632398	0.398731	-0.0425544
MMP25	grey	0.109973	-0.61576	0.313535	-0.187481	0.457819	-0.34593	-0.139903	-0.777456	-0.110202	0.0328536	0.159966	-0.157033	-0.0752503	-0.254649	0.6899
CYP4A22///CYP4A11	grey	0.0841033	-0.0529226	-0.492419	-0.343227	0.137313	-0.4142	-0.484421	0.391938	0.750558	-0.432644	-0.275934	0.503561	0.232752	0.692874	-0.511044
ATP5G1	turquoise	0.335119	-0.497103	-0.441862	-0.555097	0.567301	-0.703498	-0.799321	0.0168083	0.837136	-0.437059	-0.143223	0.747923	0.519204	0.892542	-0.377576
GSTM4///GSTM2///GSTM1	grey	-0.0642255	-0.441162	0.306492	-0.0216485	0.0204256	-0.112034	0.0718814	-0.613	-0.0250164	0.384903	0.00414955	-0.269911	-0.193484	-0.182012	0.0165508
ZFP36L1	grey	0.738638	-0.600211	-0.455245	-0.672398	0.787639	-0.715581	-0.812335	-0.228584	0.279692	-0.492665	0.478395	0.838433	0.839484	0.619591	-0.0513662
PTTG1IP	green	0.709827	-0.68862	-0.333874	-0.643718	0.91903	-0.726293	-0.803698	-0.356249	0.213767	-0.463903	0.415385	0.632903	0.706753	0.544206	0.0906739
NDUFC1	turquoise	0.440489	-0.529507	-0.459075	-0.606019	0.692772	-0.72331	-0.838801	-0.0169775	0.788739	-0.422783	-0.05661	0.704188	0.526692	0.895999	-0.298821
KRT8	grey	0.45106	-0.410162	-0.307681	-0.427623	0.517709	-0.389314	-0.521695	-0.162059	0.186137	-0.285588	0.251048	0.511913	0.571858	0.487078	-0.313886
MUC5AC	grey	0.0198999	0.0902792	0.113756	0.190444	-0.164559	0.300173	0.291789	-0.0263764	-0.206684	0.410772	0.132014	-0.29312	-0.130267	-0.098274	-0.525894
PRKAR1A	turquoise	0.654064	-0.525943	-0.546642	-0.657887	0.760744	-0.725816	-0.891094	0.0142802	0.655589	-0.450835	0.196364	0.842008	0.748136	0.939203	-0.431788
PDAP1	grey	0.402832	-0.838685	-0.107193	-0.609634	0.637097	-0.706073	-0.552655	-0.785951	-0.00652599	-0.249833	0.373481	0.371056	0.451714	0.0930906	0.456016
MGST3	turquoise	0.377993	-0.58549	-0.34469	-0.526213	0.660353	-0.729274	-0.793906	-0.110094	0.76315	-0.508092	-0.104249	0.613569	0.435817	0.82125	-0.21222
GNB1	grey	-0.515715	0.192384	0.647591	0.695923	-0.477119	0.484637	0.513219	0.00356652	0.143434	0.501024	-0.530706	-0.53202	-0.621105	-0.192441	-0.154763
LUM	black	0.940284	-0.446438	-0.509005	-0.613019	0.898382	-0.575146	-0.768641	-0.0544705	0.145233	-0.481631	0.667921	0.659712	0.826257	0.663083	-0.238231
TSPAN1	grey	0.409125	-0.424208	-0.369392	-0.460507	0.527757	-0.494939	-0.600573	-0.0856678	0.475429	-0.414012	0.0691039	0.445963	0.413066	0.64755	-0.346753
FCGR2C///FCGR2A	grey	-0.281244	-0.483455	0.271279	-0.120255	0.0355728	-0.250961	-0.00271389	-0.58781	0.178953	0.180315	-0.327195	-0.235508	-0.295665	-0.148262	0.315852
ARHGDIA	grey	0.140149	-0.12	-0.59612	-0.493607	0.138893	-0.467442	-0.541106	0.30421	0.623719	-0.454082	-0.127248	0.727857	0.468746	0.665186	-0.468976
DUSP9	grey	-0.393384	-0.2707	0.288704	0.112466	0.0461867	-0.271453	-0.164473	-0.117073	0.663309	-0.103462	-0.672091	0.0153159	-0.307833	0.229607	0.234164
ZIC2	brown	-0.429953	0.124751	0.892449	0.774049	-0.449589	0.60037	0.732465	-0.381699	-0.543535	0.538745	-0.0912968	-0.716945	-0.592073	-0.774505	0.450364
TIMP1	red	0.687172	-0.192547	-0.225302	-0.300726	0.464727	-0.101063	-0.205728	-0.22265	-0.574578	-0.161123	0.858545	0.228003	0.597624	-0.0379615	-0.0199007
KATNB1	grey	-0.441829	0.703555	0.474523	0.765363	-0.676307	0.815734	0.765516	0.326993	-0.524482	0.294399	-0.121853	-0.517051	-0.46252	-0.633986	0.179913
SLC3A2	turquoise	0.124387	-0.387802	-0.321816	-0.369419	0.318395	-0.59352	-0.649663	0.0773849	0.924618	-0.386258	-0.313692	0.601764	0.310586	0.82391	-0.380717
TMEM147	turquoise	0.493868	-0.562538	-0.463872	-0.611326	0.679876	-0.696551	-0.816185	-0.075611	0.678732	-0.412773	0.0456031	0.703839	0.596593	0.865805	-0.430444
LOC101929087///SUMO2///SUMO3	turquoise	0.807376	-0.554587	-0.562634	-0.703706	0.853152	-0.74669	-0.918024	-0.050104	0.484858	-0.517542	0.405444	0.849485	0.841375	0.867434	-0.285718
NUMA1	blue	0.436355	-0.807256	-0.318512	-0.733929	0.767749	-0.893884	-0.806667	-0.506153	0.447282	-0.512321	0.159862	0.59856	0.511542	0.479345	0.306892
TCF25	grey	0.479203	-0.436552	-0.427769	-0.581211	0.423299	-0.573321	-0.580159	-0.206826	0.0347673	-0.47349	0.434776	0.712554	0.736537	0.320071	0.0100839
NUPR1	grey	-0.561872	-0.288028	0.358157	0.0621397	-0.100712	-0.181448	0.0678377	-0.40364	0.367785	0.0319925	-0.631588	-0.301713	-0.52563	-0.201193	0.583782
CKB	grey	0.207406	-0.548293	-0.269312	-0.464449	0.463361	-0.693108	-0.717731	-0.097273	0.744815	-0.364536	-0.219427	0.68732	0.436058	0.743307	-0.233076
ALDH6A1	turquoise	0.0540031	-0.31586	-0.356235	-0.38324	0.23916	-0.587007	-0.609185	0.169429	0.947294	-0.382093	-0.392453	0.574794	0.232163	0.802707	-0.403359
HTR6	grey	-0.346558	0.264554	0.620737	0.56935	-0.245512	0.419304	0.505228	-0.0885885	-0.411243	0.204048	-0.0642536	-0.503036	-0.463733	-0.65001	0.733876
AQP3	turquoise	0.249207	-0.42092	-0.385976	-0.462127	0.485295	-0.680599	-0.748151	0.0898699	0.800005	-0.497162	-0.227795	0.681407	0.412658	0.825826	-0.281703
TPI1	grey	0.476926	-0.683793	-0.293882	-0.57188	0.749554	-0.70759	-0.776491	-0.293026	0.541968	-0.341165	0.114074	0.66875	0.589452	0.695539	-0.184588
ITGB1	green	0.889361	-0.588605	-0.470331	-0.680538	0.946007	-0.679592	-0.827569	-0.197663	0.199108	-0.472272	0.583145	0.687942	0.819628	0.667103	-0.135181
ECH1	grey	0.110128	-0.238748	-0.300752	-0.301811	0.381826	-0.431811	-0.531089	0.144609	0.759481	-0.332344	-0.29671	0.448798	0.219117	0.651087	-0.257862
NDUFB8	turquoise	0.482011	-0.515962	-0.344861	-0.486547	0.714423	-0.60609	-0.748899	-0.0505868	0.67999	-0.312992	0.0391023	0.637964	0.526449	0.841395	-0.405334
LGALS3BP	grey	0.566021	-0.462406	-0.389068	-0.539215	0.493218	-0.578133	-0.620365	-0.222538	0.0335074	-0.476898	0.504543	0.745154	0.791237	0.375344	-0.0143642
PEBP1	grey	-0.0244693	-0.4968	-0.0404084	-0.266967	0.37391	-0.538971	-0.532519	-0.153741	0.832535	-0.147076	-0.477165	0.356555	0.0738311	0.623177	-0.124655
BBOX1	turquoise	0.252894	-0.443007	-0.438242	-0.530523	0.539422	-0.700437	-0.757543	0.0502295	0.879653	-0.530751	-0.200475	0.6445	0.383239	0.825987	-0.2436
WNT6	grey	0.0377197	-0.254893	0.281037	0.155778	-0.0252722	0.0903955	0.144564	-0.376818	-0.0872288	0.306378	0.0995556	-0.242471	-0.104466	-0.0510279	-0.314092
SLC20A1	grey	-0.344532	0.545526	0.168997	0.389945	-0.582689	0.685398	0.696992	0.159833	-0.555417	0.55615	-0.063234	-0.647263	-0.489293	-0.597221	-0.104314
RAB1A	turquoise	0.495725	-0.408658	-0.585009	-0.604614	0.589528	-0.701645	-0.848599	0.170897	0.801278	-0.518913	0.0160511	0.806537	0.623537	0.982689	-0.504715
MT2A	grey	0.0490337	-0.177674	0.203115	0.0213096	0.0831889	0.0687555	0.112194	-0.404385	-0.42607	0.103324	0.257252	-0.144581	0.0276746	-0.342312	0.276675
RPL22	turquoise	0.694824	-0.425846	-0.614847	-0.648508	0.727535	-0.692023	-0.877911	0.13216	0.589297	-0.593596	0.251035	0.853098	0.769976	0.924758	-0.426576
GP2	grey	-0.228522	-0.206416	-0.282611	-0.413942	-0.00845771	-0.374554	-0.152202	-0.177584	0.168973	-0.194497	-0.233819	0.00781858	-0.116338	-0.0535006	0.217954
HLA-F	black	0.903727	-0.403482	-0.405762	-0.527398	0.776184	-0.462602	-0.584401	-0.18804	-0.129724	-0.427742	0.844349	0.505123	0.744247	0.366158	-0.0587747
DPF2	grey	-0.535786	0.382175	-0.0501111	0.1037	-0.457804	0.258928	0.360641	0.217853	-0.0431541	0.245992	-0.457326	-0.417203	-0.496708	-0.321192	0.0314933
GUSBP11	grey	0.746305	-0.230905	-0.341138	-0.369382	0.490783	-0.294571	-0.425675	-0.079448	-0.109806	-0.298314	0.73324	0.471066	0.655811	0.29384	-0.0720763
ADGRG1	grey	0.199698	0.0279503	-0.235126	-0.0573441	0.1819	-0.0290979	-0.255529	0.282354	0.343353	-0.131558	-0.0622829	0.28841	0.252969	0.52097	-0.570787
TLX2	turquoise	-0.517751	0.535253	0.529418	0.632236	-0.56454	0.749698	0.84324	0.0463594	-0.593254	0.498959	-0.148154	-0.864044	-0.728084	-0.831163	0.381222
ACHE	grey	-0.608231	0.631302	0.685194	0.872098	-0.719934	0.900152	0.946584	0.152305	-0.526232	0.625259	-0.263492	-0.880803	-0.784421	-0.778882	0.161245
MSN	salmon	0.745754	-0.486781	-0.623733	-0.693443	0.686845	-0.729662	-0.891083	0.0213986	0.474778	-0.608278	0.411104	0.957179	0.911567	0.855881	-0.373903
ZSWIM8	grey	-0.747033	0.634057	0.666136	0.869377	-0.800478	0.898644	0.947687	0.159833	-0.414055	0.651356	-0.429648	-0.840672	-0.823697	-0.751881	0.137209
HPN	turquoise	0.137345	-0.432896	-0.405602	-0.49395	0.394112	-0.69523	-0.734262	0.0622714	0.939696	-0.454935	-0.320637	0.706888	0.369361	0.833734	-0.28286
ETV4	grey	-0.367629	-0.297443	0.726831	0.413854	-0.0482168	0.0210952	0.213768	-0.525067	-0.0373322	0.200514	-0.328469	-0.377259	-0.435106	-0.379902	0.626934
WFDC2	grey	0.656315	-0.238398	-0.408409	-0.449546	0.492434	-0.25825	-0.406155	-0.0902535	-0.256219	-0.325829	0.63223	0.439834	0.684702	0.261096	-0.233242
KIF21B	grey	0.0621165	-0.0810558	0.244299	0.0689329	0.0920781	0.00490828	0.0842955	-0.289787	-0.365194	-0.0508644	0.238863	-0.0933615	0.00634414	-0.389141	0.667198
LY6G6C	grey	-0.17948	0.733603	-0.0454056	0.418301	-0.53066	0.664365	0.516221	0.622751	-0.19051	0.369003	-0.0374732	-0.337984	-0.27353	-0.136002	-0.595734
ALDH4A1	turquoise	0.0313292	-0.309207	-0.348518	-0.370798	0.218612	-0.552923	-0.590197	0.1476	0.954883	-0.363025	-0.401596	0.564911	0.233828	0.790579	-0.395808
LDHA	grey	0.796213	-0.528486	-0.447302	-0.597039	0.8512	-0.592914	-0.774764	-0.137334	0.226574	-0.438325	0.462494	0.61284	0.740183	0.696633	-0.274056
TMEM109	grey	-0.0864429	-0.228717	-0.290455	-0.367491	0.149289	-0.512892	-0.430005	0.101096	0.765329	-0.272884	-0.43154	0.310165	0.00599876	0.488676	-0.0508632
POLR2J	blue	0.152726	-0.78132	0.236505	-0.289293	0.479217	-0.517442	-0.342113	-0.788001	0.196344	0.0255266	0.0592608	0.174785	0.135982	0.0477291	0.452054
NDRG1	pink	0.158679	-0.449212	-0.342559	-0.450843	0.410398	-0.6843	-0.716798	0.0339476	0.942814	-0.451728	-0.313422	0.647565	0.327545	0.822128	-0.255678
INHA	grey	-0.120498	-0.209392	0.224084	-0.0662676	-0.0124644	0.0159865	0.229574	-0.590919	-0.610243	0.150125	0.20513	-0.325431	-0.143187	-0.674067	0.702199
LOC101929368///FKBP1A	grey	0.738665	-0.774056	-0.409378	-0.75452	0.81983	-0.835662	-0.85316	-0.453019	0.251628	-0.530098	0.496319	0.738016	0.798871	0.549828	0.113732
SKP1	grey	-0.135964	-0.639382	-0.00435251	-0.341705	0.272857	-0.638338	-0.483104	-0.447399	0.69034	-0.227084	-0.427009	0.348826	0.0575095	0.362951	0.200311
SETD1A	grey	-0.438634	-0.446516	0.547492	0.176244	0.00558096	-0.239462	0.00563185	-0.546983	0.355522	0.0312102	-0.521327	-0.184431	-0.411848	-0.161909	0.610232
IQSEC1	grey	0.209095	-0.68865	-0.209513	-0.558509	0.392991	-0.653274	-0.494484	-0.543465	0.289074	-0.189082	0.089201	0.404926	0.33799	0.263547	0.0249332
STOM	turquoise	0.586056	-0.454915	-0.620143	-0.662439	0.637127	-0.726099	-0.864794	0.101372	0.71387	-0.526462	0.141916	0.803072	0.676821	0.945606	-0.507292
SQSTM1	grey	0.572241	-0.777316	-0.503378	-0.800381	0.761751	-0.877439	-0.885453	-0.384588	0.521602	-0.507441	0.242647	0.745057	0.684574	0.699293	-0.127678
UQCRHL///UQCRH	turquoise	0.452078	-0.558141	-0.384095	-0.544722	0.687492	-0.719995	-0.833493	-0.0365522	0.772679	-0.446016	-0.0522618	0.719293	0.546617	0.90374	-0.32813
ATP5C1	turquoise	0.227404	-0.538625	-0.177311	-0.398134	0.578968	-0.575756	-0.622325	-0.147634	0.761653	-0.161969	-0.204229	0.41999	0.245449	0.71909	-0.255437
VAMP1	grey	-0.0254629	-0.488905	-0.188568	-0.533372	0.196054	-0.517045	-0.2712	-0.546595	0.00648124	-0.174402	0.0390478	0.145748	0.103074	-0.146242	0.491474
PDGFRA	turquoise	-0.593721	0.320951	0.699613	0.654659	-0.568209	0.662177	0.796586	-0.199474	-0.491284	0.615845	-0.258696	-0.762122	-0.704103	-0.825511	0.485181
CREB3	grey	0.367846	-0.693181	-0.325312	-0.701502	0.621981	-0.721014	-0.608207	-0.490652	0.262045	-0.272201	0.215867	0.423448	0.41588	0.318883	0.0956634
PAX4	grey	-0.41233	0.377005	0.611897	0.668625	-0.460351	0.753469	0.794455	-0.0735769	-0.53413	0.683821	-0.120924	-0.836436	-0.656847	-0.684049	0.0692953
YBX1	turquoise	0.717053	-0.528007	-0.478481	-0.587313	0.797851	-0.694989	-0.863475	0.000176236	0.588608	-0.486099	0.286469	0.772479	0.729279	0.910471	-0.429564
RPL18	black	0.935904	-0.438276	-0.360204	-0.519201	0.868376	-0.432963	-0.595415	-0.214314	-0.138439	-0.340985	0.823611	0.489455	0.758374	0.396553	-0.0823355
TXN	turquoise	0.387337	-0.528165	-0.426078	-0.566036	0.644837	-0.726904	-0.804595	-0.0272302	0.791665	-0.485735	-0.0875773	0.64317	0.45442	0.857248	-0.290503
RAPGEF3	grey	-0.474263	0.495214	0.19573	0.463622	-0.673583	0.572689	0.57124	0.262939	-0.189638	0.445889	-0.278756	-0.436582	-0.421053	-0.33239	-0.347219
TST	turquoise	0.183785	-0.362229	-0.426791	-0.456907	0.372259	-0.616936	-0.685905	0.144651	0.921605	-0.45376	-0.283133	0.651432	0.352909	0.85592	-0.432207
BGN	grey	0.477726	0.0167224	-0.173522	-0.148432	0.32018	-0.0778447	-0.227509	0.080711	-0.360536	-0.235506	0.469361	0.377039	0.525414	0.0443151	0.174524
ATP6V0A1	grey	0.299819	-0.655498	-0.386416	-0.659115	0.559244	-0.791525	-0.72603	-0.338593	0.502975	-0.476584	0.0588929	0.669164	0.517827	0.503904	0.0396867
ACTN4	grey	0.411636	-0.477365	-0.446901	-0.545544	0.467277	-0.680364	-0.785321	-0.00369197	0.65081	-0.523957	0.025181	0.862615	0.68136	0.806538	-0.336536
ATP5A1	grey	0.306118	-0.507058	-0.324645	-0.500534	0.604898	-0.713515	-0.726287	-0.0764928	0.679375	-0.513388	-0.0982552	0.563072	0.35543	0.678636	-0.0220914
BCAP31	turquoise	0.561435	-0.449729	-0.565785	-0.599889	0.652051	-0.676426	-0.850881	0.0999667	0.693662	-0.546749	0.0980862	0.81926	0.693301	0.953817	-0.527051
FCGRT	turquoise	0.410736	-0.363599	-0.495467	-0.504603	0.480058	-0.647976	-0.771871	0.195685	0.827994	-0.466758	-0.0346508	0.780341	0.563393	0.929753	-0.521459
PAX8	grey	0.262435	-0.594955	-0.320339	-0.546537	0.48823	-0.75824	-0.75026	-0.234052	0.473029	-0.576285	-0.0581735	0.74728	0.554902	0.558596	0.0892651
SLC22A18	grey	0.0474744	-0.269892	-0.269964	-0.29021	0.215506	-0.392987	-0.433693	0.0358248	0.694368	-0.288847	-0.245228	0.450469	0.217073	0.572485	-0.415646
PSMB1	turquoise	0.723993	-0.557938	-0.568814	-0.701441	0.835007	-0.760434	-0.924729	-0.0355917	0.580784	-0.559848	0.300188	0.853255	0.793941	0.900304	-0.326132
ACADM	pink	0.141467	-0.471018	-0.372323	-0.523685	0.487202	-0.703013	-0.718301	-0.0111213	0.884794	-0.365004	-0.326559	0.577559	0.284666	0.754789	-0.148242
TMSB10	red	0.766241	-0.273419	-0.153223	-0.267423	0.584247	-0.163075	-0.274247	-0.268327	-0.478792	-0.19447	0.901839	0.253618	0.610183	0.038615	0.021742
UGT1A3///UGT1A1///UGT1A4///UGT1A9///UGT1A5///UGT1A6///UGT1A7///UGT1A8///UGT1A10	grey	0.0414459	-0.307726	-0.409419	-0.416309	0.261164	-0.529942	-0.570646	0.0930346	0.841054	-0.416911	-0.362491	0.482268	0.220875	0.714275	-0.34875
EIF5A	grey	-0.271454	0.113753	0.593492	0.504053	-0.199593	0.526335	0.581566	-0.253213	-0.353242	0.662742	-0.03865	-0.676821	-0.513874	-0.520926	0.115764
AAK1	blue	-0.367266	0.871078	0.210016	0.616611	-0.620201	0.798178	0.691696	0.589957	-0.495681	0.250403	-0.0737567	-0.43747	-0.387639	-0.532525	0.0872672
SMOX	grey	-0.524159	0.0691505	0.320281	0.147272	-0.316799	0.160843	0.387863	-0.294722	-0.258498	0.174256	-0.293491	-0.509421	-0.528041	-0.65322	0.775072
RHOC	grey	0.470875	-0.573145	-0.372833	-0.558923	0.624421	-0.637191	-0.760163	-0.176143	0.521049	-0.393684	0.0972122	0.744707	0.662614	0.721626	-0.257622
DDTL///DDT	grey	0.182286	-0.56164	-0.210811	-0.46188	0.386639	-0.63234	-0.600895	-0.261037	0.517568	-0.282012	-0.0470918	0.695685	0.484361	0.499237	-0.0341874
FOLR1	turquoise	0.100336	-0.387719	-0.230239	-0.319262	0.35984	-0.554315	-0.600061	0.0418646	0.873022	-0.456907	-0.352269	0.484364	0.206292	0.754233	-0.278053
GNS	turquoise	0.391315	-0.486895	-0.519161	-0.608959	0.556359	-0.762588	-0.847362	0.0580429	0.840747	-0.509746	-0.0772236	0.8049	0.568684	0.9239	-0.368907
CD99	brown	-0.111442	-0.318076	0.74986	0.486409	0.0395695	0.16355	0.23164	-0.544252	0.00172363	0.373221	-0.0788628	-0.367862	-0.306942	-0.217885	0.20365
CD59	grey	0.603543	-0.575111	-0.236598	-0.502222	0.695057	-0.556524	-0.611616	-0.361541	0.117723	-0.246962	0.385128	0.496476	0.569836	0.388202	0.0430927
GRIP2	grey	-0.479193	0.595051	0.443363	0.613066	-0.589449	0.650031	0.682397	0.203835	-0.52651	0.220918	-0.128305	-0.492273	-0.466587	-0.715544	0.495967
IGFBP5	turquoise	0.365828	-0.447068	-0.188963	-0.308006	0.514754	-0.579744	-0.685823	-0.0053936	0.710073	-0.369624	-0.0688191	0.677168	0.473185	0.766498	-0.231754
ATP5J	turquoise	0.279965	-0.471739	-0.380422	-0.493845	0.553967	-0.70324	-0.772729	0.0478448	0.874257	-0.48681	-0.222823	0.651529	0.396152	0.867519	-0.281015
LOC101928634///SENP3-EIF4A1///SNORD10///SNORA48///SNORA67///EIF4A1	grey	0.863482	-0.339503	-0.490923	-0.529369	0.740219	-0.408573	-0.625031	-0.0177164	0.0243344	-0.342335	0.675584	0.576029	0.786417	0.574931	-0.415998
S100A4	grey	-0.603232	0.830162	0.298947	0.645791	-0.743151	0.875602	0.865941	0.411712	-0.509733	0.44291	-0.278227	-0.738554	-0.689354	-0.718301	0.135531
PRODH2	pink	-0.177771	-0.245943	-0.0817344	-0.119762	0.0593895	-0.357571	-0.360405	0.0803402	0.909284	-0.058567	-0.543937	0.343645	-0.00270993	0.604829	-0.343873
SDHA	turquoise	0.297006	-0.498594	-0.438078	-0.548144	0.523498	-0.73273	-0.801113	0.0206003	0.87532	-0.455609	-0.192057	0.716636	0.457857	0.892803	-0.333067
SRRM2	grey	-0.321265	0.390659	0.585907	0.653298	-0.495875	0.732747	0.77075	-0.0853843	-0.701247	0.644427	0.0870462	-0.652695	-0.440246	-0.757705	0.151307
DGCR2	grey	0.0444575	-0.738323	0.0373976	-0.454697	0.491449	-0.679641	-0.457999	-0.691757	0.277571	-0.273112	-0.039317	0.231349	0.118314	0.0527171	0.632213
PABPC1	turquoise	0.658435	-0.569942	-0.530635	-0.68233	0.767994	-0.813363	-0.906341	-0.0493116	0.635938	-0.621411	0.258614	0.805342	0.704241	0.84786	-0.201365
IGHA2///IGHA1///IGH	grey	0.627449	-0.194095	-0.211864	-0.246271	0.360897	-0.22367	-0.31709	-0.0911578	-0.151493	-0.174124	0.653661	0.384304	0.560012	0.190221	-0.048936
APOC3	grey	-0.472383	0.696887	0.54304	0.807778	-0.685789	0.823372	0.792111	0.322869	-0.474497	0.363008	-0.168683	-0.592879	-0.541718	-0.631643	0.180149
HADHB	turquoise	0.371666	-0.489337	-0.495544	-0.594316	0.605094	-0.736116	-0.835066	0.0519874	0.847365	-0.50155	-0.129286	0.722998	0.503679	0.917386	-0.340837
ACAA2	grey	0.123282	-0.485167	-0.276582	-0.432173	0.485088	-0.661765	-0.670241	-0.068345	0.847946	-0.445536	-0.318698	0.500216	0.241534	0.694667	-0.101086
GNL1	grey	-0.467621	0.598132	0.38869	0.582202	-0.642482	0.800075	0.849479	0.152982	-0.61721	0.576493	-0.0696667	-0.790302	-0.617767	-0.737719	0.0280664
NARS	turquoise	0.479201	-0.436357	-0.516791	-0.560743	0.621	-0.6775	-0.827721	0.114336	0.782347	-0.511278	0.00532893	0.771215	0.599271	0.952189	-0.455607
GHITM	grey	0.220845	-0.562017	-0.379329	-0.578827	0.571175	-0.759546	-0.772585	-0.109003	0.847417	-0.464562	-0.242261	0.584463	0.337626	0.76878	-0.0892871
SOD1	turquoise	0.355303	-0.508069	-0.434556	-0.56278	0.62505	-0.690575	-0.791655	-0.0129103	0.843682	-0.421997	-0.124554	0.660022	0.45431	0.876561	-0.321356
POLR2L	grey	0.608738	-0.560829	-0.35545	-0.540474	0.734811	-0.576785	-0.724757	-0.198042	0.372393	-0.356407	0.268618	0.625915	0.655895	0.672008	-0.287029
ADGRB1	brown	-0.589749	0.368427	0.85514	0.896118	-0.623403	0.774721	0.850152	-0.114423	-0.436259	0.646677	-0.283496	-0.771612	-0.71933	-0.730698	0.238678
HNRNPK	turquoise	0.545902	-0.404161	-0.623167	-0.638389	0.613079	-0.696692	-0.856051	0.167725	0.731666	-0.539021	0.0859746	0.852251	0.691662	0.969441	-0.500542
GRK6	grey	-0.145817	-0.422563	0.0345799	-0.320534	0.0733806	-0.259323	-0.0501823	-0.618115	-0.129315	0.113083	-0.0458413	-0.0774265	-0.0515825	-0.289282	0.485753
CD24	turquoise	0.598029	-0.48208	-0.51269	-0.629366	0.753387	-0.675123	-0.829267	0.00900664	0.506587	-0.437568	0.15109	0.730153	0.659968	0.82117	-0.328358
CGB2///CGB1///CGB8///CGB7///CGB5///CGB3	grey	0.395521	-0.314713	0.0495382	-0.141354	0.477729	-0.0943183	-0.135256	-0.335677	-0.259922	0.117128	0.392496	-0.0271268	0.220787	0.0163653	-0.0874999
KCNH2	grey	-0.0572939	-0.577935	0.00989324	-0.341841	0.289204	-0.561588	-0.402736	-0.436336	0.621346	-0.145932	-0.314558	0.126706	-0.0504745	0.275969	0.258681
PLAUR	grey	-0.602521	-0.0899645	0.663027	0.486776	-0.310297	0.21322	0.329687	-0.263746	0.277786	0.461455	-0.655588	-0.366802	-0.555154	-0.207162	0.195865
STX1A	grey	-0.458664	-0.215372	0.477971	0.271917	-0.119272	0.0210976	0.144516	-0.32162	0.332523	0.198064	-0.54664	-0.210692	-0.403046	-0.0928398	0.278345
TLN1	grey	0.539301	-0.549353	-0.400571	-0.556559	0.592975	-0.730441	-0.826355	-0.0987567	0.527683	-0.559037	0.214653	0.935225	0.784451	0.740165	-0.15206
ARPC2	black	0.91949	-0.371879	-0.450155	-0.582618	0.781274	-0.440739	-0.591154	-0.168119	-0.232653	-0.391875	0.868877	0.555216	0.830376	0.323477	0.00965718
RHOD	grey	0.344107	-0.672963	-0.234013	-0.534448	0.40973	-0.593609	-0.483979	-0.52941	0.170961	-0.216544	0.271931	0.382755	0.422594	0.301911	-0.163075
FAM102A	greenyellow	0.475695	-0.693245	-0.490864	-0.800284	0.643712	-0.875354	-0.794321	-0.370767	0.361036	-0.541501	0.274145	0.720099	0.647696	0.491989	0.0981628
SDC1	grey	0.0117878	-0.308181	-0.23992	-0.310949	0.218722	-0.445224	-0.490991	0.0426832	0.777011	-0.230958	-0.358636	0.465277	0.195475	0.645753	-0.310012
STX10	grey	-0.00679828	-0.142224	0.199387	0.0158764	-0.065539	0.137829	0.277094	-0.397491	-0.376971	0.433025	0.219147	-0.412778	-0.19266	-0.359009	-0.0254562
HAUS5	grey	0.292458	0.448926	-0.567963	-0.194782	-0.0683482	0.198647	0.00953325	0.540621	-0.234451	-0.130184	0.298834	0.120131	0.254625	0.133724	-0.494898
PLEKHB2	turquoise	0.374143	-0.410384	-0.441461	-0.504358	0.573369	-0.659279	-0.788358	0.108076	0.812901	-0.465765	-0.102508	0.759095	0.521935	0.888302	-0.328961
ODC1	turquoise	0.48379	-0.604345	-0.488142	-0.65679	0.674488	-0.771371	-0.843563	-0.0981196	0.722092	-0.498063	0.0172591	0.707765	0.565376	0.878407	-0.398946
PARK7	turquoise	0.602904	-0.539454	-0.552868	-0.674962	0.783654	-0.787937	-0.916315	0.0120032	0.689364	-0.550297	0.1381	0.811485	0.685186	0.91625	-0.311491
CTNNB1	grey	0.565683	-0.57954	-0.296433	-0.606674	0.79018	-0.581341	-0.617584	-0.408707	0.0290059	-0.261677	0.41439	0.4372	0.557982	0.277511	0.256702
CYC1	grey	0.274704	-0.613866	-0.368396	-0.573816	0.543587	-0.772381	-0.803112	-0.133438	0.797446	-0.433102	-0.169669	0.726022	0.489452	0.82015	-0.265153
TKT	grey	-0.137243	-0.599654	0.363453	-0.0991458	0.317355	-0.43189	-0.228218	-0.663488	0.221169	-0.17189	-0.208944	0.0116689	-0.114235	-0.103622	0.777779
DEFA1B///DEFA3///DEFA1	grey	-0.0947488	0.574488	-0.356475	0.0927425	-0.359845	0.362084	0.227034	0.661512	0.0668676	0.0816844	-0.124778	-0.142695	-0.149406	0.159133	-0.745776
UQCR11	turquoise	0.544612	-0.540729	-0.246394	-0.440483	0.777181	-0.529789	-0.685993	-0.168386	0.483014	-0.294105	0.172892	0.552028	0.540411	0.704085	-0.258477
PGRMC1	turquoise	0.294806	-0.44397	-0.396863	-0.492733	0.548151	-0.678526	-0.763257	0.0722631	0.887752	-0.454571	-0.214591	0.631717	0.387384	0.881462	-0.299205
LOC102724197///LOC100132705///GGT2///GGTLC1///GGTLC2///GGT3P///GGT1	turquoise	0.229175	-0.293536	-0.458414	-0.430756	0.343621	-0.534127	-0.650107	0.195115	0.84538	-0.430664	-0.211308	0.650304	0.404658	0.856937	-0.54222
ARF5	grey	0.156695	-0.630696	-0.262371	-0.502906	0.405854	-0.731272	-0.661867	-0.231105	0.77475	-0.351032	-0.22519	0.523506	0.303802	0.66793	-0.252381
CTSA	turquoise	0.185551	-0.488231	-0.259657	-0.387465	0.395119	-0.608045	-0.659716	-0.0458695	0.847798	-0.339539	-0.240668	0.626936	0.372444	0.799219	-0.39418
PLPP3	grey	-0.0400542	0.311517	-0.230929	0.0883279	-0.080161	0.0898538	-0.131151	0.639087	0.59179	-0.0311831	-0.337133	0.273299	0.0657051	0.582274	-0.713832
C21orf33	grey	-0.590227	0.644763	0.530849	0.75468	-0.619602	0.708238	0.690272	0.342219	-0.210592	0.303899	-0.389959	-0.548499	-0.619183	-0.525925	0.300756
IDH2	turquoise	0.263562	-0.375655	-0.416934	-0.437967	0.425916	-0.620219	-0.734171	0.160948	0.861215	-0.411638	-0.220652	0.719442	0.459983	0.917	-0.484267
EFHD1	pink	0.103367	-0.425816	-0.282393	-0.396214	0.387098	-0.64948	-0.674464	0.0563525	0.909116	-0.374671	-0.37507	0.60352	0.272069	0.783718	-0.254184
SNURF///SNRPN	turquoise	0.345072	-0.396578	-0.441293	-0.469463	0.475835	-0.639799	-0.769633	0.150542	0.851134	-0.439464	-0.14685	0.751777	0.512163	0.939217	-0.484688
TNFRSF25	grey	-0.0717342	0.341035	-0.0316698	0.133241	-0.11922	0.340102	0.280333	0.250537	-0.175768	0.0900258	0.0309809	-0.342055	-0.210852	-0.170624	-0.205715
MDH1	turquoise	0.475477	-0.405053	-0.514783	-0.55551	0.618132	-0.614395	-0.779698	0.126886	0.73611	-0.434195	0.00298184	0.702086	0.562085	0.931518	-0.511618
STAT1	red	0.852628	-0.0452828	-0.406454	-0.337563	0.543508	-0.126541	-0.317817	0.0541641	-0.415	-0.249198	0.95329	0.360449	0.686973	0.175934	-0.146321
S100A11	black	0.876279	-0.461217	-0.534536	-0.651192	0.780015	-0.568453	-0.729562	-0.139895	-0.0356367	-0.511588	0.687908	0.703844	0.890443	0.529668	-0.176845
PCGF2	grey	-0.591931	0.702445	0.17802	0.470591	-0.603165	0.707279	0.682101	0.440347	-0.151935	0.546801	-0.472414	-0.629085	-0.677647	-0.437432	-0.0495719
GIGYF2	pink	0.034263	-0.398532	-0.296901	-0.428852	0.267783	-0.648364	-0.610273	0.0365722	0.910569	-0.311747	-0.392395	0.528262	0.192472	0.700963	-0.20118
CYFIP2	grey	-0.0656306	-0.429912	0.12179	-0.123188	0.260331	-0.453092	-0.393369	-0.190586	0.55001	-0.108672	-0.371796	0.317122	0.0533961	0.381844	0.0937407
LOC102724788///PRODH	grey	-0.431256	-0.362627	0.403815	0.114802	-0.111472	-0.138087	0.0493885	-0.389428	0.520452	0.411689	-0.562028	-0.156759	-0.390539	0.0336529	0.0392838
NCDN	blue	-0.507448	0.911108	0.235316	0.659331	-0.714135	0.876577	0.780818	0.598581	-0.435666	0.368986	-0.235667	-0.560118	-0.538019	-0.555526	0.000439001
JUND	salmon	0.523089	-0.461758	-0.551729	-0.651325	0.531107	-0.742304	-0.829696	0.0118119	0.512544	-0.634198	0.19954	0.934932	0.781169	0.742039	-0.161336
TUBB	black	0.914073	-0.275971	-0.46637	-0.500705	0.698666	-0.348202	-0.560251	0.00179929	-0.129794	-0.278475	0.760206	0.520313	0.787459	0.481875	-0.337547
TNFRSF14	grey	-0.00321945	-0.0642416	-0.107083	-0.176687	-0.151613	0.0195023	0.141843	-0.265979	-0.433768	0.158791	0.268665	-0.0591726	0.0955503	-0.35888	0.0188712
CACNA1F	grey	-0.354515	-0.348365	0.540331	0.203025	-0.115292	0.013982	0.287286	-0.639442	-0.0403606	0.440509	-0.24256	-0.513331	-0.520873	-0.420881	0.368152
XBP1	grey	0.793359	-0.0977976	-0.51332	-0.429276	0.583497	-0.23946	-0.450447	0.10841	-0.104066	-0.412635	0.753694	0.506602	0.694944	0.376805	-0.240715
IL32	grey	0.717275	-0.318261	-0.529501	-0.5137	0.576877	-0.482471	-0.672119	0.0587856	0.311275	-0.460467	0.452343	0.697613	0.744089	0.693468	-0.420868
HDGF	turquoise	0.238963	-0.156354	-0.58163	-0.475819	0.248493	-0.477635	-0.589313	0.350525	0.774166	-0.334753	-0.198581	0.550763	0.344717	0.84728	-0.659403
SLC17A3	turquoise	0.12699	-0.250302	-0.411982	-0.37328	0.225085	-0.428703	-0.516036	0.134631	0.69614	-0.288937	-0.223554	0.469012	0.291915	0.698619	-0.542073
XRCC6	green	0.831715	-0.581012	-0.594386	-0.747044	0.899928	-0.752747	-0.908925	-0.100249	0.393263	-0.552144	0.479095	0.832158	0.862678	0.812037	-0.304561
RPL36AL	turquoise	0.781429	-0.501427	-0.576938	-0.680106	0.841639	-0.719514	-0.890177	0.00238852	0.506838	-0.578534	0.371104	0.799501	0.777113	0.852721	-0.270559
PRDX3	turquoise	0.292611	-0.487173	-0.337475	-0.448999	0.530427	-0.665396	-0.748891	0.0166798	0.880627	-0.430546	-0.198138	0.641608	0.400435	0.884164	-0.367823
GGT2///GGTLC1///GGTLC2///GGT1	grey	0.118885	-0.326566	-0.355628	-0.395338	0.339808	-0.482188	-0.568226	0.0695308	0.797736	-0.314728	-0.283764	0.534587	0.295318	0.725744	-0.419261
GDI1	grey	-0.0216151	-0.127676	-0.321728	-0.35342	0.022037	-0.424693	-0.363192	0.0483041	0.218843	-0.561518	-0.0881157	0.526736	0.317619	0.176728	0.244465
BSG	turquoise	0.228563	-0.440802	-0.314308	-0.406466	0.444414	-0.62578	-0.711313	0.038325	0.854181	-0.430881	-0.239518	0.677445	0.408648	0.824896	-0.30768
POU2F2	grey	-0.639076	0.478773	0.587382	0.714418	-0.698334	0.726436	0.798824	0.0683818	-0.392728	0.63686	-0.336553	-0.617633	-0.623915	-0.670535	0.0789883
SERPINA1	grey	0.507895	-0.35277	-0.184986	-0.276565	0.541741	-0.322535	-0.453441	-0.105466	0.17721	-0.200283	0.330309	0.380394	0.448116	0.472269	-0.360336
ATP8B3	grey	0.336389	-0.38021	-0.639367	-0.643123	0.361628	-0.629285	-0.678139	0.066289	0.609054	-0.478103	0.00900385	0.676827	0.532078	0.769602	-0.572193
PSMD5	magenta	-0.269798	0.782889	-0.270744	0.248374	-0.470049	0.42759	0.267915	0.919396	0.179284	0.0470927	-0.310859	-0.0726356	-0.212559	0.13914	-0.518066
GPI	turquoise	0.46715	-0.39978	-0.547432	-0.568714	0.532799	-0.637309	-0.806144	0.126031	0.666672	-0.464741	0.0317037	0.853445	0.696052	0.904833	-0.497504
SERBP1	grey	-0.541424	0.160031	0.229075	0.318423	-0.331074	0.109224	0.174646	0.22058	0.584401	0.140046	-0.716103	-0.253888	-0.543811	0.112217	-0.109823
NDUFB1	turquoise	0.485051	-0.489742	-0.535954	-0.636816	0.71432	-0.723224	-0.864365	0.0499416	0.761814	-0.48519	-0.0056362	0.753812	0.588245	0.921758	-0.360007
ACAA1	pink	0.139414	-0.444829	-0.248251	-0.367363	0.400329	-0.661625	-0.683588	0.0280399	0.913414	-0.471031	-0.315656	0.623247	0.301235	0.777215	-0.180675
PDK2	grey	-0.500984	-0.0155753	0.344387	0.254947	-0.292538	0.0163571	0.132395	-0.0534082	0.299903	0.109402	-0.527849	0.0043375	-0.27444	-0.113403	0.210259
RBM3	turquoise	0.759567	-0.38583	-0.626603	-0.643727	0.696208	-0.623437	-0.824567	0.113463	0.435537	-0.525059	0.413199	0.886128	0.870023	0.857293	-0.453827
ABLIM1	grey	0.412116	-0.703196	-0.322025	-0.650157	0.616522	-0.713568	-0.687758	-0.461942	0.269902	-0.361861	0.236887	0.697969	0.636644	0.417395	0.0729022
DYNLL1	turquoise	0.773752	-0.477654	-0.629852	-0.714445	0.834026	-0.679927	-0.873401	0.0294161	0.465389	-0.522439	0.369991	0.760378	0.786181	0.867547	-0.409562
CCNI	turquoise	0.588444	-0.600746	-0.531323	-0.710671	0.764772	-0.843229	-0.927846	-0.0821835	0.68212	-0.598358	0.148647	0.827551	0.690647	0.854768	-0.159397
ALB	grey	-0.503081	-0.102087	0.390704	0.281858	-0.256628	0.0263309	0.136183	-0.0983103	0.549995	0.311974	-0.633103	-0.131626	-0.43033	0.0677825	-0.0187841
CCDC57	grey	0.340861	-0.669586	-0.259366	-0.577065	0.556097	-0.618317	-0.54627	-0.475048	0.299056	-0.245712	0.132057	0.28747	0.31311	0.381452	-0.103524
SLC7A8	pink	-0.0928419	-0.301758	-0.187665	-0.235159	0.131909	-0.453698	-0.451513	0.0438291	0.863043	-0.191863	-0.448817	0.404448	0.099898	0.62883	-0.29573
GABARAPL1	turquoise	0.28739	-0.408982	-0.457778	-0.521794	0.481876	-0.61857	-0.728371	0.0684482	0.793548	-0.468482	-0.155002	0.70256	0.464462	0.844879	-0.387495
TECR	grey	0.349341	-0.693846	-0.4676	-0.703933	0.550336	-0.858796	-0.825788	-0.236072	0.773695	-0.424414	-0.0527926	0.704658	0.50832	0.782986	-0.306312
SERPINF2	pink	-0.129889	-0.331378	-0.0116851	-0.15842	0.141123	-0.426939	-0.349839	-0.0551492	0.791759	-0.146642	-0.420237	0.293698	-0.0150142	0.461738	-0.157724
ARVCF	grey	0.374289	-0.611494	-0.345078	-0.615311	0.504696	-0.661802	-0.568003	-0.438238	0.152176	-0.416229	0.299151	0.544524	0.532222	0.27171	0.0836472
COL9A1	grey	-0.0974936	-0.187755	0.637328	0.363822	-0.0583369	0.252553	0.412805	-0.651568	-0.61995	0.289758	0.263389	-0.47528	-0.257037	-0.703981	0.623596
MPRIP	grey	-0.352365	0.524935	0.23758	0.456699	-0.502177	0.585518	0.532233	0.269922	-0.434043	0.34177	-0.0892158	-0.219291	-0.201211	-0.460653	0.0261173
ATP5O	turquoise	0.440939	-0.503804	-0.445062	-0.546755	0.641686	-0.719445	-0.839975	0.0437337	0.799639	-0.486309	-0.0624398	0.7398	0.54482	0.936854	-0.389823
CKAP2///IGLC1	grey	0.68768	-0.306982	-0.341241	-0.410491	0.530629	-0.375781	-0.487013	-0.119557	0.0375946	-0.357348	0.588608	0.522574	0.625228	0.344399	-0.00983619
PPP1CA	grey	0.382267	-0.451192	-0.277569	-0.498426	0.384901	-0.50407	-0.481181	-0.339173	-0.102196	-0.375701	0.412587	0.609827	0.644556	0.139073	0.238245
LOC101927180///ATP6V1F	turquoise	0.440428	-0.569477	-0.1404	-0.321869	0.66982	-0.553859	-0.676099	-0.16748	0.656354	-0.351508	0.0112778	0.535785	0.439882	0.764223	-0.303149
JAK1	tan	0.904333	-0.533222	-0.55922	-0.699426	0.83936	-0.698724	-0.859421	-0.119554	0.19393	-0.576938	0.648798	0.877176	0.961968	0.6858	-0.167384
SCN4A	grey	-0.047671	-0.402308	-0.123316	-0.309285	0.134965	-0.37067	-0.263308	-0.246359	0.406135	0.016539	-0.207185	0.173212	0.0484386	0.287448	-0.269405
LOC100507855///AK4	turquoise	0.197657	-0.315333	-0.481086	-0.473585	0.345206	-0.623721	-0.705736	0.21756	0.93248	-0.485391	-0.262912	0.690898	0.391566	0.895977	-0.459187
JTB	turquoise	0.588891	-0.598594	-0.493532	-0.652727	0.745255	-0.794163	-0.907099	-0.0531326	0.706184	-0.553664	0.119289	0.795278	0.672968	0.926265	-0.356049
LOC101926921///DAB2	turquoise	0.224116	-0.420851	-0.425612	-0.502412	0.459635	-0.676109	-0.755381	0.0869545	0.903386	-0.492057	-0.244983	0.724646	0.43188	0.86086	-0.304275
CIRBP	turquoise	0.421437	-0.568783	-0.409762	-0.583464	0.622808	-0.782288	-0.840811	-0.0545761	0.769697	-0.443137	-0.0588687	0.756344	0.540047	0.860631	-0.25161
TNFRSF1A	grey	-0.12669	0.51127	0.0263799	0.30944	-0.358606	0.569389	0.451809	0.391893	-0.283098	0.483899	0.0284799	-0.277607	-0.155418	-0.194785	-0.438505
EDN2	grey	-0.124257	-0.42724	0.191771	-0.197542	0.122468	-0.214105	0.0493864	-0.669597	-0.275862	0.0141464	0.0584709	-0.309264	-0.198749	-0.431288	0.572682
MAPKAPK2	grey	-0.00796205	-0.0576508	-0.0972891	-0.22731	-0.00476391	0.0529162	0.175563	-0.335691	-0.524361	0.0402908	0.246426	-0.314759	-0.0765644	-0.463741	0.315625
SNORA41///EEF1B2	green	0.813382	-0.524105	-0.518466	-0.680838	0.906647	-0.620378	-0.776641	-0.169606	0.211273	-0.486863	0.575375	0.683978	0.790264	0.617247	-0.129419
CNOT2	yellow	-0.174961	-0.251402	0.212916	-0.0715762	0.0543329	-0.173212	0.0286914	-0.477124	-0.298338	-0.0959883	0.00452193	-0.0931486	-0.0911279	-0.467417	0.858906
DGCR6L///DGCR6	grey	0.286287	-0.695828	0.122777	-0.284387	0.614963	-0.472841	-0.448401	-0.54696	0.313298	0.140563	0.0314878	0.227041	0.238216	0.326402	0.0515467
SOX12	grey	-0.685898	0.688616	0.29672	0.60347	-0.692402	0.63979	0.651287	0.484147	0.04691	0.382572	-0.586255	-0.588302	-0.738381	-0.357214	-0.0190032
AXL	grey	-0.393998	0.365994	0.551051	0.597669	-0.436144	0.716374	0.772793	-0.113546	-0.527067	0.668144	-0.0818308	-0.837369	-0.656252	-0.69783	0.169121
SNRPD2	turquoise	0.858092	-0.466839	-0.561367	-0.656491	0.86767	-0.603604	-0.814518	-0.0495379	0.24816	-0.479549	0.566787	0.806046	0.895144	0.722879	-0.287231
CREB3L1	grey	-0.060046	-0.207723	0.15263	-0.106913	-0.0387313	-0.0337299	0.186898	-0.546644	-0.58542	0.0220731	0.267913	-0.261027	-0.0780576	-0.605956	0.607289
KLHL35	grey	-0.646828	0.714696	0.529908	0.803824	-0.810667	0.896946	0.928972	0.295371	-0.433207	0.686425	-0.331061	-0.794498	-0.755503	-0.688577	-0.0012855
ADGRE1	brown	-0.348178	-0.301346	0.667487	0.372274	-8.7e-05	-0.0855703	0.059217	-0.35812	0.356883	0.0504512	-0.451887	-0.187035	-0.381367	-0.0890769	0.538123
KCNQ1	grey	0.145116	-0.057828	0.572977	0.427242	-0.0222969	0.398411	0.407388	-0.437592	-0.69382	0.461217	0.468222	-0.396683	-0.0713046	-0.527275	0.205438
TMEM59	turquoise	0.399067	-0.467271	-0.451816	-0.543046	0.630392	-0.679684	-0.803263	0.0550215	0.787357	-0.46999	-0.104323	0.665264	0.482172	0.904455	-0.373381
HSD11B2	turquoise	0.0541289	-0.368655	-0.263295	-0.328164	0.313184	-0.559646	-0.621485	0.0777603	0.901567	-0.299932	-0.393691	0.596777	0.270327	0.778747	-0.303636
XPNPEP2	pink	-0.115876	-0.314498	-0.0781982	-0.152179	0.14338	-0.440113	-0.425024	0.0443462	0.926738	-0.125539	-0.498837	0.401105	0.048843	0.622101	-0.297785
POLR2F	turquoise	0.501167	-0.397377	-0.509707	-0.51566	0.531551	-0.587576	-0.734034	0.108304	0.700816	-0.399895	0.0743542	0.707384	0.583004	0.899978	-0.629113
FAM214B	grey	-0.582718	-0.131501	0.425709	0.23248	-0.325872	0.0637412	0.313742	-0.313467	0.259864	0.315942	-0.580461	-0.459825	-0.64555	-0.267569	0.163108
CRIP2	grey	0.577953	-0.394129	-0.206169	-0.294775	0.432551	-0.398563	-0.493194	-0.116706	0.0864592	-0.299296	0.381269	0.557976	0.626318	0.485499	-0.386641
JUP	grey	-0.243577	-0.326096	0.349227	0.13178	0.00153564	-0.096384	-0.001188	-0.279065	0.445938	0.472297	-0.443396	-0.125246	-0.291001	0.164688	-0.192937
CLIC4	turquoise	0.316506	-0.467624	-0.358712	-0.481785	0.567212	-0.636887	-0.724988	0.0281042	0.849634	-0.350956	-0.16669	0.615164	0.390847	0.854302	-0.357472
NEU1	grey	-0.125852	-0.360212	0.0303259	-0.273847	0.20806	-0.342722	-0.16822	-0.33476	0.212935	-0.050394	-0.203709	-0.0648797	-0.128787	-0.0285254	0.366956
LCK	grey	0.170754	-0.633751	-0.228727	-0.548436	0.532703	-0.764979	-0.650564	-0.354696	0.572489	-0.473511	-0.117009	0.438157	0.248688	0.426019	0.345691
CCHCR1	grey	0.310238	-0.531037	-0.509642	-0.65421	0.37887	-0.651718	-0.617145	-0.18008	0.505485	-0.280984	0.00698134	0.475339	0.411661	0.620652	-0.491441
SLC7A11	grey	-0.38749	-0.299789	-0.00931948	-0.256461	-0.0751408	-0.365959	-0.133929	-0.247559	0.532763	0.0222445	-0.56897	-0.0583457	-0.31354	0.0647831	0.237963
PRKD2	blue	0.251306	-0.723672	-0.115505	-0.521633	0.4376	-0.527972	-0.380001	-0.711612	0.0949048	-0.074503	0.184373	0.181888	0.239017	0.124302	0.121279
HADHA	turquoise	0.510527	-0.507624	-0.510933	-0.613168	0.739746	-0.719606	-0.854613	0.00745927	0.710086	-0.514459	0.0436952	0.737964	0.596045	0.877128	-0.32309
METTL7A	turquoise	0.108952	-0.400321	-0.252632	-0.340884	0.39749	-0.609438	-0.650212	0.0761449	0.94087	-0.443205	-0.354561	0.587203	0.255364	0.797918	-0.244577
AKR1C3	turquoise	0.140712	-0.319104	-0.400473	-0.4045	0.327689	-0.52154	-0.630264	0.145937	0.863393	-0.318956	-0.318023	0.59009	0.330043	0.82822	-0.48549
IRF6	grey	0.209209	-0.60198	-0.0924957	-0.460316	0.42244	-0.484402	-0.340575	-0.595183	0.0281925	-0.0979292	0.121427	0.0399367	0.133017	0.0758409	0.169369
PLEC	grey	0.0263989	0.626931	-0.00366702	0.310134	-0.360986	0.666352	0.552537	0.361886	-0.73312	0.320965	0.375222	-0.342593	-0.0717882	-0.468449	-0.209362
LAMTOR5	grey	0.170864	-0.540044	-0.214156	-0.427002	0.523289	-0.669991	-0.691197	-0.112463	0.857585	-0.341064	-0.295108	0.520472	0.256365	0.744259	-0.0973866
SDC4	grey	0.238437	-0.328699	-0.454143	-0.569727	0.435095	-0.42073	-0.472444	-0.102952	0.291743	-0.173629	-0.00202821	0.412142	0.357397	0.411881	-0.215528
CCT7	grey	0.709067	-0.610515	-0.490691	-0.678409	0.848984	-0.736527	-0.887937	-0.127392	0.513191	-0.435231	0.281705	0.781862	0.75701	0.845842	-0.314843
DPYS	turquoise	0.0524917	-0.274857	-0.369606	-0.355491	0.214536	-0.533238	-0.580642	0.197908	0.952097	-0.356854	-0.379676	0.54969	0.226522	0.811674	-0.464459
TCF7	grey	-0.584598	-0.217982	0.62446	0.30094	-0.273111	0.11778	0.401596	-0.552855	0.0101869	0.471062	-0.459637	-0.600219	-0.666534	-0.516708	0.512956
COPS6	turquoise	0.517509	-0.134113	-0.712968	-0.550293	0.461864	-0.48869	-0.711064	0.401125	0.54003	-0.521317	0.128702	0.796704	0.680867	0.883303	-0.661512
SSR2	grey	0.64878	-0.517392	-0.33583	-0.451236	0.668335	-0.520687	-0.665968	-0.114417	0.473163	-0.22592	0.296419	0.57552	0.603113	0.763799	-0.560346
TROAP	grey	-0.228247	-0.384491	0.510206	0.185755	-0.142746	-0.00694695	0.237736	-0.627388	-0.0872274	0.402301	-0.0710038	-0.383195	-0.325073	-0.32266	0.124653
DTX2P1-UPK3BP1-PMS2P11	grey	-0.348924	-0.256373	0.597149	0.234297	-0.0728843	0.132192	0.365996	-0.608954	-0.1993	0.432056	-0.182407	-0.568223	-0.524449	-0.53347	0.490863
PMM1	grey	-0.260451	0.440765	-0.108485	0.275193	-0.34321	0.319887	0.147044	0.571278	0.364261	-0.0134721	-0.390738	0.0422942	-0.136103	0.269799	-0.621974
SLC37A4	turquoise	0.0101295	-0.402156	-0.271207	-0.369221	0.284166	-0.602314	-0.609526	0.037388	0.964414	-0.358496	-0.436292	0.527986	0.188836	0.751853	-0.275243
SLC9A1	grey	0.272533	-0.660123	-0.162061	-0.507398	0.44998	-0.540018	-0.439871	-0.649661	0.00459229	-0.268919	0.24571	0.350345	0.399361	0.0834615	0.300372
GNAI2	grey	0.679377	-0.416494	-0.462256	-0.595937	0.50478	-0.585671	-0.637393	-0.154847	-0.0211332	-0.55723	0.62659	0.782184	0.856265	0.370244	0.0395731
TAGLN2	black	0.901873	-0.484302	-0.430592	-0.582256	0.754957	-0.552132	-0.701863	-0.182717	-0.0433563	-0.471876	0.745823	0.717936	0.910679	0.505635	-0.132916
UQCRB	green	0.620416	-0.615437	-0.292868	-0.54838	0.912492	-0.648253	-0.770599	-0.242832	0.423514	-0.397559	0.246997	0.56399	0.572718	0.663785	-0.0422569
HOXC5	grey	-0.377416	0.522547	0.340033	0.556718	-0.534502	0.744984	0.738604	0.185043	-0.466287	0.60678	-0.117145	-0.707172	-0.548188	-0.511993	-0.25225
SEPP1	grey	0.529746	-0.595794	-0.178998	-0.483315	0.697948	-0.614344	-0.638138	-0.304982	0.451086	-0.21118	0.218334	0.432682	0.42175	0.51883	0.0693816
SKAP2///IGHG1	grey	-0.562933	0.661409	0.568323	0.803386	-0.742118	0.932991	0.952103	0.167665	-0.567441	0.665594	-0.199901	-0.849645	-0.732537	-0.762972	0.0177981
ATP6V0E1	turquoise	0.558713	-0.473288	-0.571476	-0.63356	0.707752	-0.736472	-0.878819	0.0770388	0.724618	-0.604749	0.090534	0.792314	0.647932	0.930871	-0.373928
ADGRE5	grey	0.209954	0.160788	-0.416693	-0.165308	-0.00256843	-0.103866	-0.230794	0.464437	0.321591	-0.230819	0.0979658	0.428044	0.327428	0.486599	-0.632712
JAG1	grey	-0.159142	-0.128297	0.115418	-0.0556463	-0.144182	0.0392069	0.208475	-0.323137	-0.297885	0.32581	-0.00146954	-0.299041	-0.184304	-0.311513	0.0474182
EIF6	turquoise	0.289608	-0.470402	-0.182951	-0.377809	0.616041	-0.522034	-0.607755	-0.116494	0.659801	-0.26861	-0.123802	0.454005	0.306999	0.645522	-0.14362
CDK10	grey	0.503556	-0.288054	-0.70485	-0.740111	0.525012	-0.652824	-0.683909	0.0450394	0.198207	-0.806799	0.338534	0.652944	0.626272	0.441277	0.0649795
GCOM1///POLR2M	turquoise	0.719604	-0.485324	-0.577408	-0.672726	0.717628	-0.619223	-0.772628	-0.0578019	0.358648	-0.373525	0.349695	0.696018	0.738085	0.759327	-0.410359
NCKAP1	turquoise	0.410384	-0.504279	-0.495901	-0.594719	0.618824	-0.74642	-0.853895	0.049402	0.833365	-0.491596	-0.0955704	0.781623	0.565431	0.939557	-0.377755
MIR4745///PTBP1	grey	0.503094	-0.456795	-0.537905	-0.676137	0.531362	-0.668206	-0.720999	-0.126428	0.203101	-0.549059	0.336756	0.845012	0.796246	0.486022	-0.00141789
ISCU	turquoise	0.587114	-0.418061	-0.546329	-0.576901	0.675262	-0.642226	-0.83263	0.131062	0.709325	-0.484857	0.110213	0.759191	0.648577	0.963605	-0.493362
COL4A2	grey	0.184519	-0.337266	0.405453	0.110203	0.296977	0.0154949	0.0337762	-0.525899	-0.408876	0.146675	0.27853	-0.0634678	0.127795	-0.279983	0.392488
MAGED2	turquoise	0.590509	-0.61597	-0.328122	-0.548555	0.80619	-0.660157	-0.80183	-0.201364	0.541378	-0.347595	0.161403	0.682401	0.642713	0.762527	-0.218789
ATP11A	grey	-0.582216	0.677185	0.516824	0.728267	-0.715529	0.907061	0.946129	0.165921	-0.645875	0.606988	-0.180037	-0.849601	-0.714765	-0.846854	0.173812
PKM	turquoise	0.465904	-0.403604	-0.545938	-0.576455	0.503441	-0.687532	-0.816514	0.117054	0.57676	-0.56494	0.0459597	0.834479	0.678779	0.845584	-0.377607
SLC16A5	grey	-0.609161	0.664955	0.543877	0.781898	-0.670669	0.814533	0.80793	0.259533	-0.390271	0.442369	-0.350465	-0.66073	-0.680374	-0.658617	0.238875
KDELR1	grey	0.314767	-0.515784	-0.424723	-0.578167	0.442746	-0.693643	-0.731822	-0.104743	0.563321	-0.44548	0.013173	0.837449	0.645804	0.669628	-0.230664
SELENBP1	turquoise	0.233265	-0.374409	-0.455289	-0.492111	0.401265	-0.668417	-0.744094	0.165591	0.910286	-0.442152	-0.256159	0.71426	0.417052	0.899273	-0.413173
NDUFA7	grey	-0.091952	-0.0109602	-0.186301	-0.147306	0.207101	-0.123566	-0.245369	0.207484	0.586764	0.0221538	-0.392267	0.233255	0.00849792	0.424367	-0.193681
GSTO1	turquoise	0.406921	-0.559204	-0.4036	-0.547027	0.608238	-0.713248	-0.792812	-0.0630758	0.815705	-0.392793	-0.01872	0.712746	0.529095	0.879132	-0.40624
TSPO	tan	0.790615	-0.410154	-0.624275	-0.682261	0.66858	-0.62744	-0.76652	-0.0203149	0.129823	-0.597294	0.631918	0.86042	0.934665	0.621771	-0.26549
GNG12	grey	0.550579	-0.59422	-0.521934	-0.72684	0.710403	-0.766045	-0.793494	-0.159539	0.550252	-0.456932	0.188381	0.611267	0.561533	0.722057	-0.273086
ARF3	turquoise	0.590114	-0.466774	-0.584061	-0.634875	0.632194	-0.690159	-0.835819	0.0757898	0.638636	-0.513047	0.143908	0.807567	0.705604	0.92872	-0.562805
NELFB	grey	0.312629	-0.603235	-0.572426	-0.779637	0.497154	-0.823119	-0.758297	-0.233632	0.522578	-0.632644	0.00973252	0.621242	0.490273	0.598994	-0.13033
APOBEC3C	grey	0.0334021	0.687722	-0.574853	-0.103577	-0.260297	0.355031	0.197243	0.694393	-0.248991	-0.116351	0.11682	-0.0620221	0.019344	-0.0377179	-0.382751
DMTN	grey	-0.721612	-0.0238365	0.545317	0.373076	-0.361156	0.137066	0.322869	-0.193592	0.325579	0.293216	-0.768985	-0.423607	-0.693013	-0.264057	0.383175
TNK2	turquoise	-0.238047	0.291045	0.426193	0.431297	-0.298266	0.617009	0.649315	-0.174064	-0.737749	0.549133	0.1182	-0.657056	-0.405399	-0.740742	0.246656
ADGRF5	turquoise	0.104626	-0.333909	-0.334142	-0.386269	0.296347	-0.524045	-0.588402	0.0895267	0.87696	-0.197288	-0.319726	0.585233	0.290824	0.761584	-0.387886
MAF	turquoise	0.361792	-0.297004	-0.509689	-0.463648	0.410137	-0.585862	-0.722853	0.23992	0.825513	-0.482707	-0.0640258	0.78306	0.548385	0.914208	-0.530749
SLC13A3	turquoise	0.017042	-0.320441	-0.304721	-0.337349	0.234091	-0.548417	-0.576863	0.122463	0.959998	-0.375439	-0.401661	0.539216	0.203766	0.772324	-0.357132
AGPAT1	grey	-0.0136881	0.297696	-0.316952	0.0194966	-0.0882571	0.00407891	-0.182659	0.668848	0.645415	-0.189413	-0.342073	0.264156	0.0399936	0.626863	-0.725053
ARR3	grey	0.362515	-0.507536	-0.0152654	-0.308573	0.434483	-0.274772	-0.173536	-0.598959	-0.260226	-0.0494661	0.445908	0.0181863	0.228247	-0.0873499	0.103469
CDK2AP2	grey	0.487757	-0.656137	-0.529745	-0.734263	0.682874	-0.845541	-0.864458	-0.222781	0.607188	-0.600168	0.143212	0.754903	0.629635	0.731712	-0.135176
CAMK2B	grey	-0.445913	0.437685	0.544577	0.606115	-0.407619	0.573246	0.659584	0.0289799	-0.572047	0.206199	-0.10051	-0.690656	-0.59146	-0.754599	0.610897
SNRPB	grey	0.409925	0.254307	-0.533126	-0.282695	0.110801	0.0212716	-0.179088	0.47352	-0.106091	-0.114264	0.396366	0.316518	0.456556	0.324083	-0.560458
PLCG1	grey	0.0159062	-0.386588	-0.164294	-0.458962	0.067017	-0.374939	-0.145485	-0.508838	-0.225625	-0.226784	0.149952	0.0169216	0.100181	-0.235793	0.412571
MIR6132///ST7-OT3///ST7	grey	-0.684891	0.649472	0.251642	0.594893	-0.683342	0.630596	0.588815	0.530074	0.210906	0.479842	-0.670147	-0.489671	-0.675529	-0.172957	-0.324103
SPINT1	grey	0.374654	0.145292	-0.79392	-0.495774	0.187776	-0.235269	-0.447537	0.551499	0.33	-0.331059	0.0820327	0.480192	0.458359	0.680498	-0.770772
RTEL1	grey	-0.273084	-0.287191	0.0565755	-0.156016	-0.0533727	-0.199547	0.0247915	-0.445691	-0.0331623	-0.104463	-0.166432	-0.183373	-0.232135	-0.271918	0.351378
UQCRC1	turquoise	0.370895	-0.407399	-0.50745	-0.540005	0.517939	-0.671252	-0.804492	0.156472	0.842182	-0.50063	-0.125234	0.764221	0.53904	0.955863	-0.491602
NUCB1	turquoise	0.272587	-0.400805	-0.36196	-0.409809	0.375676	-0.593857	-0.687756	0.0636842	0.798194	-0.417271	-0.117328	0.741008	0.487605	0.812775	-0.433197
ACAN	brown	-0.420688	-0.0596791	0.927277	0.704273	-0.324558	0.465351	0.618683	-0.502044	-0.372043	0.587714	-0.190823	-0.685649	-0.593064	-0.645712	0.412926
NR4A3	grey	-0.396317	0.801876	0.374389	0.724703	-0.633955	0.81059	0.725718	0.493042	-0.473564	0.262651	-0.114151	-0.507991	-0.454043	-0.554855	0.137203
SEC22B	blue	-0.160443	0.896108	-0.0427572	0.465307	-0.374932	0.689544	0.474194	0.827737	-0.277286	0.130918	-0.0495478	-0.319144	-0.268845	-0.190929	-0.217306
SORD	turquoise	-0.0235023	-0.326926	-0.269172	-0.344695	0.235403	-0.543555	-0.548442	0.101357	0.960932	-0.267902	-0.454326	0.49143	0.140524	0.730732	-0.310178
LOC391322	grey	-0.0467275	-0.503704	-0.153428	-0.455001	0.301351	-0.567586	-0.436772	-0.359051	0.403235	-0.296008	-0.2226	0.384061	0.173252	0.205352	0.342353
TUFM	turquoise	0.316907	-0.417028	-0.431036	-0.477339	0.473158	-0.660704	-0.769164	0.130712	0.88514	-0.468877	-0.161371	0.746935	0.494351	0.934988	-0.480469
KDELR2	turquoise	0.311302	-0.449624	-0.362214	-0.470281	0.544986	-0.600054	-0.718861	-0.00171	0.75379	-0.403958	-0.145526	0.637687	0.452262	0.79854	-0.325408
NPTN	turquoise	0.543032	-0.480075	-0.563147	-0.636431	0.681017	-0.763136	-0.908738	0.0958612	0.747164	-0.602943	0.0611943	0.866041	0.693686	0.959068	-0.366617
TCL1B	grey	0.176371	-0.397639	0.0310917	-0.175807	0.0955693	-0.158863	-0.0734177	-0.461043	-0.154301	0.198208	0.260673	0.0952918	0.222746	-0.0229294	-0.237748
PRCP	turquoise	0.738322	-0.480082	-0.501818	-0.586911	0.771958	-0.649423	-0.82753	0.00385085	0.541121	-0.519004	0.327458	0.749248	0.728089	0.856385	-0.361255
PLEKHG3	grey	-0.444779	0.121435	0.685349	0.54028	-0.296574	0.529308	0.649618	-0.344603	-0.438579	0.55516	-0.196231	-0.724923	-0.621485	-0.714736	0.406674
ADIRF	grey	0.126803	-0.0978384	-0.0855849	-0.131556	0.30675	-0.253781	-0.290967	0.112271	0.419162	-0.260941	-0.0766131	0.245693	0.0907495	0.313017	0.122466
MYL12A	turquoise	0.899056	-0.494899	-0.483927	-0.627782	0.88	-0.617566	-0.789043	-0.0919689	0.205965	-0.462607	0.595056	0.66408	0.793904	0.682047	-0.194778
PFKL	grey	0.0372843	-0.642014	-0.124816	-0.434436	0.33612	-0.677671	-0.594257	-0.360267	0.715673	-0.244306	-0.260764	0.561465	0.29285	0.515739	0.00989377
PTPN3	grey	-0.466871	0.783962	0.184529	0.505136	-0.596859	0.822781	0.780508	0.398977	-0.569664	0.478396	-0.159663	-0.703661	-0.580221	-0.672904	0.0666859
PLCB2	turquoise	-0.114459	0.0586399	0.532916	0.396295	-0.232482	0.408904	0.536595	-0.388162	-0.732611	0.341825	0.317954	-0.534661	-0.261768	-0.731631	0.415546
GLS	turquoise	0.194531	-0.373858	-0.467912	-0.49827	0.404542	-0.654255	-0.730847	0.154834	0.938118	-0.465994	-0.287308	0.675748	0.378569	0.896083	-0.418228
HAX1	turquoise	0.538491	-0.499944	-0.459192	-0.560194	0.684816	-0.668124	-0.833249	0.0306452	0.721295	-0.414376	0.0728342	0.793855	0.655725	0.931104	-0.455804
BAP1	grey	-0.381976	-0.268175	0.153264	-0.0273998	-0.0149458	-0.235236	-0.128286	-0.144277	0.64528	0.0787914	-0.614881	0.0496375	-0.241517	0.24062	0.0266075
ASGR1	grey	-0.500841	0.425492	0.57546	0.633625	-0.411321	0.532024	0.60755	0.0483443	-0.397289	0.160307	-0.209473	-0.555634	-0.565537	-0.696629	0.686289
PFDN5	green	0.830448	-0.564039	-0.202579	-0.453518	0.898104	-0.499915	-0.651891	-0.301416	0.0652901	-0.309358	0.62207	0.553203	0.728793	0.472361	-0.00103363
DNPH1	turquoise	0.227635	-0.426064	-0.401144	-0.47911	0.470087	-0.66867	-0.738073	0.0851831	0.927627	-0.485531	-0.250603	0.66936	0.384514	0.869806	-0.349912
HSD17B8	grey	-0.167996	0.330429	-0.441378	-0.209666	-0.083905	-0.0956597	-0.149427	0.525916	0.308668	-0.421789	-0.249689	0.266291	0.0518165	0.192638	0.00521129
KIF1C	grey	-0.614951	0.505528	0.682923	0.800332	-0.571307	0.639779	0.682744	0.154919	-0.296648	0.341982	-0.388722	-0.56811	-0.638526	-0.626676	0.475418
ATP6V0B	turquoise	0.423734	-0.469326	-0.455124	-0.538796	0.592717	-0.648245	-0.799498	0.0316669	0.69936	-0.455803	-0.0217317	0.792095	0.627563	0.878657	-0.409
PRELP	grey	-0.0523111	-0.0589352	0.374772	0.181004	0.0703335	0.231705	0.331227	-0.440626	-0.626454	0.171494	0.205527	-0.537724	-0.289598	-0.634212	0.619931
MIR6875///TRIP6	grey	0.122212	-0.590903	-0.299666	-0.50727	0.431681	-0.749815	-0.714721	-0.175167	0.834572	-0.399259	-0.294323	0.595069	0.314916	0.708059	-0.102262
SAR1A	grey	-0.304767	0.793716	0.113667	0.467977	-0.535707	0.777264	0.690297	0.438996	-0.67475	0.289257	0.055202	-0.47613	-0.334179	-0.63641	0.114448
FABP1	pink	-0.113251	-0.267086	-0.225101	-0.266818	0.13808	-0.439689	-0.448276	0.0742828	0.87627	-0.269502	-0.48259	0.389349	0.0723968	0.616152	-0.243994
STARD7	turquoise	0.694578	-0.574528	-0.529061	-0.681503	0.786391	-0.770586	-0.916733	-0.0443624	0.628878	-0.473553	0.252647	0.86301	0.778144	0.9113	-0.351008
CALR	grey	0.265333	-0.319289	0.056506	-0.134939	0.297615	-0.0978768	-0.129682	-0.366306	-0.199762	0.214391	0.25464	0.000413431	0.178206	0.0184577	-0.0867087
DHPS	blue	0.241547	-0.89124	0.0890122	-0.447116	0.577014	-0.724927	-0.548367	-0.829823	0.211441	-0.272243	0.129905	0.367895	0.330425	0.131697	0.543281
ARL6IP1	turquoise	0.609319	-0.442317	-0.592758	-0.647006	0.654251	-0.731725	-0.89081	0.118413	0.668745	-0.596334	0.173615	0.903619	0.762348	0.937401	-0.381765
RABAC1	turquoise	0.616789	-0.32794	-0.58351	-0.560376	0.620764	-0.593794	-0.785572	0.213	0.601929	-0.583091	0.197725	0.749879	0.673664	0.921257	-0.52854
ALDH1A1	turquoise	0.207121	-0.439891	-0.142361	-0.279537	0.417807	-0.471983	-0.544142	-0.0424535	0.754167	-0.168558	-0.240114	0.407972	0.229173	0.737194	-0.420907
DSTN	turquoise	0.591487	-0.402394	-0.585205	-0.600434	0.650318	-0.642585	-0.838169	0.158567	0.677492	-0.479068	0.113051	0.80706	0.695693	0.972527	-0.561831
SLC18A3	grey	-0.132702	-0.159672	-0.131333	-0.26983	0.143922	-0.150008	-0.0443871	-0.19032	0.074072	0.128578	-0.119361	-0.128356	-0.131639	-0.0676852	0.0092802
TRMT1	grey	0.066461	-0.445244	0.401481	-0.0163501	0.156871	-0.0588131	0.136112	-0.78368	-0.531711	0.233517	0.325524	-0.280124	-0.0406234	-0.530613	0.566849
MVK	green	0.649282	-0.402367	-0.528743	-0.668503	0.797288	-0.506345	-0.58899	-0.168466	0.0330767	-0.384663	0.469137	0.388032	0.533499	0.380579	-0.0540672
CTSL	turquoise	0.450872	-0.405593	-0.55493	-0.577596	0.557119	-0.70008	-0.824786	0.162952	0.817072	-0.5195	-0.0294862	0.761248	0.560197	0.959387	-0.485798
HNRNPC	turquoise	0.75104	-0.428864	-0.604766	-0.648104	0.809961	-0.680626	-0.87672	0.115744	0.539412	-0.537878	0.322795	0.808167	0.769581	0.91082	-0.419929
NCR2	grey	0.582294	-0.795963	-0.353866	-0.731742	0.712329	-0.801117	-0.708644	-0.593218	0.1348	-0.460272	0.471969	0.576441	0.641656	0.342172	0.162398
S100A10	grey	0.729291	-0.221829	-0.361718	-0.353808	0.552404	-0.210554	-0.4383	-0.0308103	-0.179914	-0.191043	0.590581	0.450878	0.692404	0.384572	-0.343345
POLD2	grey	-0.407038	0.536786	0.550435	0.666317	-0.439325	0.64769	0.671387	0.150659	-0.524836	0.214694	-0.0884161	-0.564705	-0.504047	-0.704886	0.571679
SSR4	black	0.916044	-0.393275	-0.380408	-0.487046	0.804879	-0.394476	-0.565418	-0.178945	-0.118355	-0.365157	0.841993	0.510365	0.765886	0.405414	-0.150294
VSIG4	grey	0.24332	0.259541	-0.172568	-0.00902369	-0.101881	0.266584	0.202087	0.0699094	-0.70399	-0.0710322	0.605138	0.0133508	0.28232	-0.345177	-0.0157462
CCDC69	pink	0.0135231	-0.435074	-0.306499	-0.440987	0.277685	-0.652407	-0.619894	-0.0122797	0.898968	-0.355463	-0.399923	0.54412	0.221735	0.692902	-0.197096
AGRN	grey	0.152855	-0.487724	-0.125154	-0.478311	0.409159	-0.568239	-0.426294	-0.426359	0.0519778	-0.351798	0.134724	0.376024	0.302421	3e-06	0.672804
PDZK1P1///PDZK1	turquoise	0.0889179	-0.42553	-0.321796	-0.428929	0.419271	-0.622071	-0.658577	0.0291947	0.937248	-0.378296	-0.372135	0.536548	0.23074	0.781099	-0.247588
ARPC3	green	0.869802	-0.565119	-0.472738	-0.685807	0.943887	-0.649038	-0.766175	-0.23761	0.125561	-0.472719	0.635199	0.56116	0.731975	0.550237	-0.0412007
SNX3	turquoise	0.639824	-0.423595	-0.57543	-0.601705	0.694633	-0.662675	-0.847439	0.135467	0.683656	-0.505212	0.183939	0.787401	0.695319	0.967642	-0.513118
TAOK2	grey	0.281313	-0.462194	-0.302561	-0.571939	0.375428	-0.412632	-0.300813	-0.489497	-0.195339	-0.187754	0.383461	0.204484	0.347236	-0.038822	0.190322
ATP5G3	turquoise	0.40259	-0.523374	-0.354442	-0.508653	0.683259	-0.667523	-0.781641	-0.0390029	0.771964	-0.45272	-0.0669215	0.637256	0.471895	0.852386	-0.261481
KRT4	grey	0.164745	-0.452783	-0.142035	-0.411572	0.151207	-0.421591	-0.283772	-0.385198	0.0725429	-0.00577991	0.0759845	0.169865	0.217755	0.120225	-0.0300915
CYP4B1	turquoise	-0.495832	0.46893	0.463185	0.590137	-0.572436	0.712726	0.752281	-0.013524	-0.61229	0.418676	-0.134125	-0.596732	-0.506913	-0.770721	0.270315
CLTA	turquoise	0.561478	-0.427613	-0.595485	-0.616619	0.622672	-0.710812	-0.870809	0.146609	0.729145	-0.590188	0.106272	0.868967	0.711294	0.967504	-0.502129
EIF3D	turquoise	0.840164	-0.487431	-0.622685	-0.719023	0.824562	-0.705242	-0.895975	0.00368085	0.394491	-0.561272	0.477388	0.882052	0.904395	0.827876	-0.297366
EMX1	grey	-0.499901	0.338621	0.813802	0.864285	-0.546836	0.723203	0.791732	-0.0633101	-0.354031	0.666387	-0.226286	-0.761069	-0.68264	-0.616662	0.0769126
COX7B	turquoise	0.37847	-0.492112	-0.444909	-0.554735	0.636747	-0.70676	-0.814624	0.0261429	0.821546	-0.468657	-0.112665	0.694891	0.484936	0.895503	-0.308458
EPAS1	grey	-0.237153	0.546657	0.403908	0.571958	-0.483354	0.782648	0.785938	0.119371	-0.694797	0.601015	0.1636	-0.745873	-0.484327	-0.686694	0.00810808
ATP6V1B2	turquoise	0.433388	-0.430838	-0.559846	-0.602258	0.566945	-0.734162	-0.847851	0.143365	0.841166	-0.565689	-0.0400729	0.798823	0.580223	0.955382	-0.430054
HYOU1	grey	-0.234344	0.695842	-0.0705514	0.322581	-0.463646	0.614906	0.440385	0.568293	-0.244722	0.266716	-0.115834	-0.250316	-0.212943	-0.18883	-0.348033
ATP5D	turquoise	0.280923	-0.40116	-0.302191	-0.378227	0.456566	-0.551023	-0.673653	0.0703993	0.731344	-0.33872	-0.126202	0.733774	0.503351	0.809699	-0.419454
DCAF11	grey	-0.0653039	-0.294016	-0.179966	-0.379908	0.105522	-0.425472	-0.281952	-0.240462	0.0397168	-0.24046	-0.0745534	0.301179	0.164115	-0.00517705	0.383689
ATP5H	turquoise	0.460244	-0.567625	-0.333039	-0.521633	0.757129	-0.70617	-0.807735	-0.100487	0.675968	-0.4714	0.00078865	0.644299	0.50058	0.798563	-0.150394
DIAPH1	grey	0.379482	0.0383953	-0.736548	-0.519157	0.345593	-0.38227	-0.582609	0.452864	0.393105	-0.624964	0.105335	0.741276	0.594228	0.644169	-0.342204
SPINT2	grey	0.303982	0.249754	-0.219864	0.00466672	0.286458	0.103406	-0.138133	0.465732	0.0263284	-0.157102	0.0993166	0.0830145	0.158877	0.324026	-0.379257
MEF2D	grey	-0.345427	0.128045	0.656557	0.547738	-0.425879	0.448115	0.564184	-0.304818	-0.517864	0.378292	-0.00751942	-0.429996	-0.341155	-0.693196	0.49576
SUMO1	grey	-0.466722	-0.14125	0.629116	0.359394	-0.272032	0.246383	0.451073	-0.486106	-0.159599	0.549457	-0.336728	-0.584652	-0.580044	-0.503033	0.380514
NDUFS5	turquoise	0.608486	-0.487939	-0.472763	-0.610544	0.722499	-0.587794	-0.753672	-0.0711298	0.479957	-0.332314	0.236088	0.689977	0.673193	0.76644	-0.357663
REEP5	turquoise	0.420491	-0.548429	-0.328735	-0.512346	0.665897	-0.696628	-0.799712	-0.083184	0.691095	-0.395991	-0.052299	0.707596	0.52626	0.80986	-0.187036
DBP	green	0.702678	-0.749894	-0.443647	-0.740031	0.890977	-0.859043	-0.911954	-0.313721	0.475036	-0.553677	0.351388	0.770451	0.736911	0.732145	-0.0468553
ADAM19	blue	-0.114701	0.813237	0.0877194	0.517327	-0.455682	0.858664	0.685168	0.539117	-0.618426	0.440608	0.157737	-0.561109	-0.322638	-0.434344	-0.327822
KIFC3	grey	0.245346	-0.772312	-0.0418468	-0.501623	0.562844	-0.712854	-0.562886	-0.649317	0.169208	-0.265568	0.0844023	0.355854	0.315147	0.196241	0.453148
SNCG	magenta	0.0630833	-0.700509	0.350742	-0.169599	0.333035	-0.363934	-0.119603	-0.880825	-0.117735	0.107077	0.146576	-0.151467	-0.0497561	-0.24798	0.541178
GATA4	blue	0.23412	-0.855532	-0.0398281	-0.566128	0.470752	-0.72142	-0.493779	-0.823625	0.130586	-0.17042	0.185514	0.350526	0.332858	0.0725074	0.433526
TSR3	greenyellow	0.450035	-0.750103	-0.485416	-0.81293	0.651865	-0.921304	-0.834462	-0.389129	0.47841	-0.579999	0.18754	0.707053	0.608995	0.559945	0.0402171
SMARCD2	grey	-0.285705	-0.0117819	0.0805291	0.0437141	0.0105571	-0.120687	-0.0786043	0.0761263	0.386512	-0.105611	-0.402705	0.0880452	-0.153337	0.0842907	0.233646
YWHAZ	turquoise	0.826318	-0.466709	-0.560608	-0.647739	0.815392	-0.696218	-0.871662	0.0272702	0.431447	-0.591025	0.439048	0.79086	0.806727	0.823189	-0.254497
NFKBIA	grey	0.810091	-0.342863	-0.483112	-0.593099	0.605196	-0.482079	-0.578563	-0.140238	-0.195177	-0.478187	0.816673	0.665206	0.854365	0.300417	0.0611331
KHNYN	grey	0.169336	-0.685983	-0.0140292	-0.510653	0.388162	-0.532083	-0.294318	-0.780939	-0.100982	-0.0537131	0.216047	0.06616	0.148354	-0.154322	0.537828
HYAL1	grey	-0.262477	-0.439461	-0.0336364	-0.288789	0.0368944	-0.513123	-0.368404	-0.255372	0.667378	-0.123862	-0.487427	0.396441	0.052639	0.314212	0.141276
NDUFS6	grey	0.282761	-0.615733	-0.0904493	-0.390688	0.621203	-0.614175	-0.647092	-0.334671	0.481514	-0.278297	-0.0313637	0.588393	0.448431	0.507032	0.111979
VCP	grey	0.488446	-0.782253	0.0606106	-0.363886	0.721566	-0.659321	-0.625991	-0.592028	0.231176	-0.396861	0.317624	0.490123	0.519008	0.339924	0.318787
INHBC	grey	-0.018529	-0.165707	0.218949	-0.00777035	-0.0989978	0.135344	0.299305	-0.520641	-0.577592	0.435944	0.300365	-0.417958	-0.149149	-0.526834	0.235654
TYROBP	red	0.78844	-0.174947	-0.261612	-0.320933	0.483793	-0.14188	-0.254387	-0.172001	-0.557896	-0.209429	0.958589	0.32074	0.681358	-0.00181659	0.0308148
ACO1	turquoise	0.146372	-0.312337	-0.403119	-0.419155	0.325649	-0.572613	-0.639853	0.175284	0.907075	-0.406942	-0.309809	0.586098	0.296033	0.840709	-0.408643
EDEM1	grey	-0.00523633	-0.0817459	-0.527905	-0.505258	0.142381	-0.471825	-0.455045	0.215629	0.541049	-0.47565	-0.217743	0.452246	0.20227	0.426822	0.0296048
OBSL1	grey	-0.306797	-0.413406	0.169948	-0.177377	0.058275	-0.372234	-0.144618	-0.478252	0.227318	-0.146792	-0.312499	0.0600353	-0.127677	-0.140221	0.683105
CTNNA1	turquoise	0.506173	-0.403996	-0.571339	-0.585397	0.589023	-0.671155	-0.832539	0.149388	0.739549	-0.542083	0.0313314	0.788513	0.629839	0.960744	-0.495821
BAX	grey	0.189245	-0.428944	0.439576	0.0596562	0.290417	0.00127587	0.127958	-0.725577	-0.510771	0.240887	0.406413	-0.340703	-0.050352	-0.430864	0.40864
TRIM26	grey	0.0765084	-0.500707	-0.259678	-0.458091	0.299607	-0.593961	-0.53872	-0.157526	0.687856	-0.16873	-0.235865	0.413832	0.228737	0.585184	-0.312717
PCDHGA1///PCDHGA2///PCDHGA3///PCDHGA4///PCDHGA5///PCDHGA6///PCDHGA7///PCDHGA9///PCDHGA10///PCDHGA11///PCDHGB1///PCDHGB2///PCDHGB3///PCDHGB5///PCDHGB6///PCDHGB7///PCDHGC4///PCDHGC5///PCDHGA12///PCDHGA8///PCDHGB4///PCDHGC3	turquoise	-0.37571	0.00171576	0.773614	0.550793	-0.360386	0.48755	0.67571	-0.544295	-0.609097	0.651316	-0.00232232	-0.736326	-0.556422	-0.831064	0.491502
PLOD1	grey	0.0873892	-0.592841	-0.253507	-0.490384	0.36678	-0.664135	-0.623401	-0.267553	0.76287	-0.256228	-0.257598	0.587411	0.332277	0.606045	-0.1757
STX11	blue	-0.454827	0.842665	0.386678	0.754126	-0.69258	0.946746	0.854383	0.458372	-0.572812	0.507891	-0.133161	-0.65417	-0.544362	-0.645793	-0.00418386
STAT6	grey	0.443878	-0.521645	-0.315029	-0.474861	0.449095	-0.645419	-0.688334	-0.136162	0.446189	-0.515608	0.138749	0.757766	0.638097	0.626353	-0.200579
DRD2	grey	-0.410237	0.374342	0.367625	0.580694	-0.531471	0.58663	0.549239	0.227438	-0.0256295	0.630268	-0.343233	-0.482408	-0.481046	-0.154046	-0.556225
GDI2	turquoise	0.734925	-0.504053	-0.585565	-0.670734	0.821827	-0.742009	-0.916797	0.0362222	0.595876	-0.609167	0.323893	0.873954	0.804545	0.90894	-0.341052
TMED2	turquoise	0.76415	-0.458118	-0.522282	-0.591449	0.765186	-0.59385	-0.816357	0.00849672	0.408357	-0.494721	0.399094	0.818833	0.839765	0.841208	-0.422118
MIR8085///BCL3	turquoise	-0.420954	0.558587	0.543472	0.661555	-0.553693	0.756507	0.81202	0.0532693	-0.739033	0.409874	0.0196333	-0.684661	-0.536055	-0.871635	0.475118
PTRF	grey	0.488861	-0.330282	-0.288845	-0.431659	0.347353	-0.411325	-0.423615	-0.224835	-0.233427	-0.410322	0.532926	0.604716	0.698752	0.102963	0.212982
FSTL3	grey	-0.491404	0.516601	0.181254	0.349457	-0.527765	0.45451	0.497995	0.2547	-0.346632	0.148656	-0.231808	-0.313032	-0.356006	-0.548563	0.336701
SYPL1	turquoise	0.544892	-0.413947	-0.599916	-0.621685	0.632714	-0.694923	-0.862919	0.168608	0.739306	-0.536359	0.0538842	0.82085	0.669026	0.986869	-0.508899
MIR3652///HSP90B1	turquoise	0.645653	-0.540094	-0.460401	-0.62808	0.851192	-0.666587	-0.794966	-0.15679	0.40053	-0.532841	0.30098	0.629645	0.629037	0.663789	-0.0747926
PFKFB4	grey	0.0357861	-0.660682	-0.261032	-0.62529	0.326591	-0.679505	-0.480968	-0.544737	0.390942	-0.308246	-0.10566	0.281547	0.158405	0.226888	0.169283
CHKA	turquoise	-0.41554	0.565732	0.399783	0.559435	-0.581066	0.783056	0.812463	0.07833	-0.670062	0.554361	0.0126039	-0.683623	-0.510662	-0.795292	0.19108
UNC5B	grey	0.181264	-0.53244	0.112014	-0.296025	0.324049	-0.29757	-0.0942478	-0.736412	-0.37857	-0.0168521	0.372236	-0.0794111	0.103688	-0.353356	0.546101
GRK2	grey	-0.274423	0.625278	0.327834	0.544325	-0.551245	0.77545	0.7822	0.167636	-0.841371	0.403601	0.207262	-0.628385	-0.395159	-0.791091	0.186755
H6PD	grey	-0.392311	0.634451	0.142767	0.489558	-0.657213	0.757513	0.695992	0.371609	-0.313176	0.620029	-0.17849	-0.545196	-0.463707	-0.360353	-0.525867
FAM50A	grey	0.310541	-0.594669	0.0606725	-0.331729	0.381269	-0.415604	-0.25205	-0.687245	-0.294842	-0.164928	0.463711	0.216899	0.347599	-0.180401	0.427083
SGSM2	grey	0.315203	-0.509641	-0.582429	-0.720104	0.463052	-0.784754	-0.780896	-0.0868983	0.70387	-0.584227	0.00102899	0.757662	0.554072	0.710838	-0.14808
VPS9D1	grey	-0.242488	0.0339771	-0.168878	-0.0834856	-0.266777	-0.0598138	0.00758536	0.177358	0.427996	0.184765	-0.339309	0.0455355	-0.132764	0.233079	-0.553463
CAT	turquoise	0.294601	-0.389075	-0.48141	-0.510813	0.455102	-0.678949	-0.772023	0.162817	0.90084	-0.508988	-0.19053	0.708377	0.451102	0.92389	-0.407463
TMX2-CTNND1///CTNND1	turquoise	0.454502	-0.625633	-0.382465	-0.567575	0.66549	-0.778832	-0.850242	-0.148456	0.696708	-0.520713	0.0223245	0.800494	0.615161	0.812757	-0.224026
P2RX6	grey	-0.432331	0.39008	0.173079	0.288333	-0.506353	0.419088	0.498306	0.0517642	-0.424363	0.089305	-0.139284	-0.43576	-0.393654	-0.579628	0.415665
CD14	red	0.727884	-0.278012	-0.0849725	-0.235858	0.50118	-0.130998	-0.202663	-0.316438	-0.513078	-0.0408575	0.886304	0.184579	0.553115	-0.0355153	0.0177231
MYL12B	turquoise	0.760577	-0.507193	-0.582025	-0.678048	0.80587	-0.722963	-0.906911	0.0297448	0.544671	-0.534215	0.32417	0.82172	0.797885	0.918455	-0.385152
GLRA2	grey	-0.606829	0.695048	0.613766	0.880622	-0.738024	0.908656	0.881152	0.268787	-0.468505	0.525191	-0.315349	-0.721722	-0.683768	-0.680267	0.107205
RNF167	grey	-0.242471	-0.675188	0.302252	-0.138277	0.194436	-0.517533	-0.301377	-0.624409	0.528384	-0.113824	-0.465523	0.0832001	-0.143327	0.120889	0.465557
ITGA10	grey	0.18727	-0.033423	-0.474152	-0.396386	0.0560752	-0.198202	-0.175545	0.0130314	0.00401223	-0.253121	0.228944	0.180001	0.216533	0.0871756	-0.188601
SIVA1	grey	0.785871	-0.608763	-0.39671	-0.586568	0.847348	-0.65342	-0.799878	-0.200647	0.364493	-0.425632	0.447936	0.691412	0.74852	0.740316	-0.334911
MIR4640///DDR1	grey	0.0117554	-0.479402	-0.0899814	-0.462323	0.277275	-0.408894	-0.22015	-0.529855	0.0329614	-0.0777645	-0.0246708	-0.0466169	-0.0297584	-0.101734	0.425983
CACTIN	grey	0.352045	-0.438527	-0.523177	-0.652584	0.338039	-0.548374	-0.52076	-0.179734	0.228136	-0.261301	0.230852	0.543968	0.535649	0.437806	-0.383931
YWHAH	black	0.922333	-0.446155	-0.571326	-0.654305	0.813005	-0.574005	-0.767856	-0.0807768	0.0497913	-0.505739	0.710059	0.77866	0.946842	0.620199	-0.272923
SSNA1	grey	0.635738	-0.596477	-0.33249	-0.53022	0.646216	-0.685947	-0.740773	-0.202333	0.465362	-0.412725	0.356819	0.70069	0.662392	0.683229	-0.286733
C2	grey	-0.400167	-0.103051	0.544791	0.315436	-0.180716	0.129622	0.329746	-0.430766	-0.174596	0.184237	-0.215334	-0.494092	-0.490961	-0.524292	0.725089
DGKA	grey	-0.165337	0.106511	0.178897	0.211985	-0.353082	0.358017	0.431776	-0.136111	-0.272398	0.601779	0.0383053	-0.420242	-0.268982	-0.320711	-0.322643
TRAF4	grey	-0.335947	0.179379	0.736715	0.743811	-0.381794	0.626265	0.64224	-0.162649	-0.300029	0.649663	-0.161461	-0.682199	-0.552413	-0.440513	-0.0918804
CD68	grey	0.608746	-0.229523	-0.285353	-0.370494	0.342488	-0.220105	-0.280501	-0.210886	-0.454865	-0.252695	0.774149	0.423091	0.68439	0.00927368	0.0273228
HLA-E	red	0.89869	-0.2056	-0.417507	-0.444709	0.644895	-0.267731	-0.433822	-0.0780737	-0.385491	-0.343273	0.961623	0.482834	0.789405	0.204947	-0.0426556
EPOR	grey	-0.581431	0.357655	0.350858	0.394808	-0.552458	0.482029	0.646692	-0.038925	-0.337454	0.30772	-0.345602	-0.795833	-0.753702	-0.670151	0.383481
ITGAV	grey	-0.123538	-0.42123	0.121462	-0.204602	0.101898	-0.267323	-0.0269573	-0.605248	0.00981389	-0.0307917	-0.0507281	-0.224881	-0.222005	-0.269953	0.491697
UBE2L3	grey	0.257805	-0.460588	-0.426322	-0.590714	0.437686	-0.613556	-0.579372	-0.181264	0.448723	-0.359722	0.0109545	0.490697	0.368763	0.459017	-0.108197
INPP5J	blue	-0.43341	0.85294	0.196048	0.615518	-0.72405	0.90272	0.835894	0.480977	-0.591159	0.418293	-0.100103	-0.659025	-0.538496	-0.618978	-0.167302
LGALS2	turquoise	0.231112	-0.377074	-0.38391	-0.4388	0.455356	-0.546777	-0.661342	0.0850001	0.870598	-0.314915	-0.231341	0.606999	0.365199	0.835095	-0.419347
ARPC4-TTLL3///TTLL3///ARPC4	turquoise	-0.150295	0.302896	0.112285	0.137736	-0.26497	0.482809	0.551787	-0.119744	-0.746706	0.426126	0.215369	-0.617694	-0.326291	-0.707242	0.193581
KHK	turquoise	0.149464	-0.327579	-0.397716	-0.418663	0.318951	-0.601481	-0.6718	0.187979	0.950122	-0.407308	-0.31029	0.651655	0.338111	0.869506	-0.427034
EFNA2	grey	-0.767546	0.449545	0.662513	0.71602	-0.715843	0.676521	0.817951	-0.0275445	-0.34798	0.570901	-0.446653	-0.707088	-0.765427	-0.786154	0.405864
HYAL2	grey	-0.15439	-0.157209	0.491731	0.186203	-0.0284482	0.156345	0.332879	-0.500621	-0.382696	0.423688	0.0223914	-0.560609	-0.399625	-0.55398	0.545402
EI24	grey	-0.0686479	-0.00192849	0.163639	0.00775976	-0.0281197	0.0923727	0.19784	-0.301258	-0.578095	0.00256363	0.146621	-0.283723	-0.114055	-0.55814	0.71374
PLXNB2	grey	0.382126	-0.615829	-0.414417	-0.615327	0.585809	-0.837909	-0.859184	-0.143846	0.647547	-0.658539	0.00996518	0.845098	0.626319	0.741133	-0.0788339
BAG6	turquoise	0.0608549	-0.119794	-0.286714	-0.210356	0.196939	-0.403246	-0.496899	0.353297	0.790193	-0.365257	-0.339901	0.536259	0.236536	0.749488	-0.44266
IGHG1///IGHD///IGHA2///IGH	grey	0.289828	-0.499115	-0.128028	-0.472618	0.290783	-0.413488	-0.212124	-0.619485	-0.3856	-0.119398	0.477584	0.0668868	0.265546	-0.24248	0.413744
MGAT1	grey	-0.557272	0.689157	0.495441	0.765562	-0.696646	0.866935	0.851725	0.253719	-0.489572	0.575389	-0.244125	-0.682547	-0.644921	-0.702852	0.130693
TADA3	grey	0.633733	-0.674072	-0.512514	-0.753936	0.696958	-0.760699	-0.77327	-0.31743	0.320287	-0.437481	0.372844	0.689368	0.706482	0.615819	-0.263991
HNRNPD	grey	0.210801	-0.601864	0.245007	-0.229361	0.369298	-0.352582	-0.17176	-0.752364	-0.272123	0.0775215	0.286057	-0.0342323	0.107878	-0.253219	0.604055
PLXNB1	grey	0.172133	-0.409996	-0.275939	-0.404908	0.129953	-0.483216	-0.418608	-0.218811	0.205794	-0.251861	0.104528	0.579009	0.473475	0.297221	-0.184414
ADD1	grey	0.443555	-0.489858	-0.585574	-0.687664	0.542687	-0.763616	-0.852139	0.0139417	0.653489	-0.513004	0.0624098	0.908478	0.716125	0.824889	-0.276863
MLEC	turquoise	0.405382	-0.336009	-0.634752	-0.604491	0.480102	-0.599899	-0.744419	0.159944	0.671303	-0.499724	0.00598815	0.758008	0.60298	0.866675	-0.57018
EDC4	grey	-0.580001	0.633174	0.511548	0.76845	-0.683636	0.775819	0.765966	0.284506	-0.317775	0.482726	-0.320119	-0.533486	-0.579403	-0.574393	0.0596703
CFLAR	yellow	-0.312305	-0.319512	0.517969	0.139981	0.0817118	-0.103715	0.113986	-0.562989	-0.0270692	0.0648425	-0.25698	-0.325326	-0.39694	-0.413601	0.878227
LOC100505585///ARHGEF1	grey	-0.517544	0.488623	0.793413	0.898385	-0.511524	0.720935	0.743826	0.104519	-0.379483	0.358906	-0.261835	-0.679314	-0.660128	-0.655804	0.450411
PES1	grey	0.547501	-0.79543	-0.365427	-0.771679	0.801473	-0.871423	-0.805886	-0.502072	0.331298	-0.562196	0.313577	0.596093	0.585921	0.460583	0.253201
PHB	grey	-0.274455	0.314494	-0.177244	0.125367	-0.305748	0.133238	0.0126731	0.508576	0.565282	0.0574163	-0.488927	0.121167	-0.128231	0.401155	-0.593269
ACOT1///ACOT2	turquoise	0.144596	-0.361956	-0.396234	-0.432546	0.364198	-0.625915	-0.666266	0.126516	0.891443	-0.458787	-0.307677	0.597181	0.310424	0.811429	-0.385524
PHGDH	grey	0.308607	-0.0987886	-0.350041	-0.305607	0.331117	-0.271901	-0.411448	0.229575	0.45194	-0.151449	0.0648235	0.378283	0.304949	0.548202	-0.41055
PBXIP1	grey	-0.000171341	0.497847	0.127239	0.44081	-0.365479	0.637685	0.482329	0.318199	-0.393234	0.388836	0.150309	-0.270981	-0.112132	-0.20055	-0.50848
FBXO7	turquoise	0.365965	-0.3739	-0.309509	-0.349706	0.460478	-0.549369	-0.693364	0.137082	0.807072	-0.33054	-0.0878719	0.695619	0.487279	0.901206	-0.483502
PPP2CB	turquoise	0.46675	-0.421842	-0.531941	-0.578014	0.598967	-0.686511	-0.839244	0.146615	0.790769	-0.486949	-0.037021	0.799158	0.607817	0.96618	-0.457078
UQCRFS1	turquoise	0.360906	-0.425834	-0.526184	-0.57489	0.563659	-0.698289	-0.813641	0.12243	0.827907	-0.510329	-0.126274	0.72783	0.50607	0.929624	-0.410037
RBP4	grey	0.194775	-0.376123	-0.274754	-0.380903	0.401168	-0.585835	-0.606038	0.0543889	0.675559	-0.462986	-0.216712	0.513788	0.276181	0.670092	-0.173225
ASPHD1	grey	-0.605804	-0.00857312	0.251673	0.186317	-0.264142	-0.0283037	0.113427	-0.0255403	0.455798	0.00643342	-0.713142	-0.232112	-0.51955	-0.0472252	0.210482
LYZ	red	0.878633	-0.234336	-0.361771	-0.407687	0.687436	-0.252581	-0.407015	-0.112793	-0.298406	-0.307967	0.923607	0.395075	0.688421	0.21963	-0.0670536
COX6C	turquoise	0.506939	-0.58453	-0.297002	-0.523254	0.794981	-0.662246	-0.766606	-0.176638	0.578856	-0.308747	0.090248	0.591604	0.500599	0.733772	-0.122686
NIPSNAP1	pink	-0.169695	-0.354138	0.0079532	-0.133647	0.221151	-0.422083	-0.415121	-0.0458298	0.886	-0.143613	-0.563334	0.317352	-0.0249274	0.551886	-0.0803732
NCL	turquoise	0.769315	-0.503824	-0.599069	-0.707519	0.840243	-0.702304	-0.873601	-0.0188852	0.432544	-0.570528	0.363913	0.807737	0.80147	0.823391	-0.312054
CTBP1	grey	0.199368	-0.465226	-0.164481	-0.439416	0.342254	-0.525262	-0.4216	-0.382829	-0.00269514	-0.322016	0.216511	0.477856	0.438392	0.0454181	0.414521
SNAPC2	grey	0.120367	-0.474222	0.0652715	-0.255373	0.136213	-0.236307	-0.0337048	-0.673268	-0.335211	-0.0178757	0.322094	-0.0618019	0.0974616	-0.285524	0.251287
PFKFB1	grey	-0.59682	0.492765	0.464594	0.553602	-0.516594	0.540121	0.616365	0.140577	-0.282022	0.223142	-0.360019	-0.565887	-0.623552	-0.643287	0.603854
MAPK11	grey	-0.222006	0.760187	-0.0496851	0.456882	-0.468053	0.658559	0.453515	0.709047	-0.132099	0.139912	-0.173339	-0.271752	-0.253979	-0.0718289	-0.523883
EFNB1	grey	0.173187	-0.549101	-0.0562387	-0.476518	0.337243	-0.410736	-0.196997	-0.704713	-0.293536	-0.0710391	0.309564	-0.0331863	0.131096	-0.278343	0.543028
IMPDH2	grey	0.530633	0.136459	-0.554086	-0.294096	0.408637	-0.115855	-0.428943	0.512731	0.259051	-0.297761	0.251992	0.537773	0.548839	0.649099	-0.631895
SMARCC2	brown	0.18363	0.0154572	-0.719819	-0.565687	0.202316	-0.424315	-0.485623	0.361642	0.364143	-0.641051	-0.0616253	0.468171	0.33961	0.476138	-0.195395
LOC100293211///IGHM	grey	0.72084	-0.199311	-0.342114	-0.349645	0.473004	-0.259746	-0.398885	-0.0506201	-0.0700173	-0.286741	0.680676	0.44764	0.614614	0.300479	-0.10685
SUMO3	turquoise	0.678458	-0.527712	-0.591239	-0.688458	0.709239	-0.771713	-0.912285	0.0217649	0.629951	-0.543891	0.236333	0.873225	0.778632	0.930857	-0.404258
TCTA	grey	0.242541	-0.620174	0.185756	-0.129295	0.36567	-0.346327	-0.312429	-0.527085	0.265058	0.0687517	0.0690205	0.184948	0.212166	0.3	-0.210288
AP2A2	grey	-0.0263695	-0.03522	-0.1311	-0.230443	0.0265783	-0.0776277	-0.00842622	-0.153969	-0.258795	-0.112736	0.162169	0.0114099	0.0634705	-0.251601	0.354951
LBP	grey	-0.00277014	0.22804	-0.515695	-0.211092	-0.101423	0.00308635	-0.0834636	0.418489	0.249503	-0.11361	-0.0942895	0.149916	0.0859296	0.32783	-0.683649
E2F4	grey	0.0195992	0.500969	-0.209226	0.0791567	-0.301923	0.312988	0.263419	0.374805	-0.527817	-0.192422	0.281231	-0.103713	0.0466994	-0.291831	0.00479802
PNP	turquoise	0.219866	-0.436088	-0.382515	-0.477077	0.458327	-0.706429	-0.742458	0.0742014	0.905144	-0.553016	-0.251753	0.642215	0.354001	0.833247	-0.245509
ARHGEF16	grey	-0.343814	-0.0178585	0.782096	0.554339	-0.29841	0.463275	0.637092	-0.530248	-0.555249	0.662166	0.0020416	-0.658155	-0.51389	-0.782203	0.484959
IL23A	red	0.767871	-0.0936048	-0.258593	-0.286888	0.484397	-0.0863797	-0.200364	-0.117632	-0.506514	-0.161315	0.936494	0.194397	0.545372	-0.0313383	0.105585
SLC30A3	grey	-0.217044	-0.507246	0.627569	0.222648	-0.019209	-0.160764	0.0957057	-0.662749	0.132088	0.294144	-0.171615	-0.276774	-0.319073	-0.20465	0.298792
INPP5K	grey	0.123006	-0.686077	-0.185255	-0.613568	0.472503	-0.719024	-0.520383	-0.597041	0.192697	-0.387306	0.00728202	0.284803	0.220721	0.0948277	0.587621
CNPPD1	grey	0.51253	-0.548459	-0.6106	-0.745636	0.691778	-0.817735	-0.902795	-0.0424402	0.620217	-0.686871	0.0993362	0.837233	0.691371	0.82324	-0.222728
CADM4	grey	-0.448573	0.463676	0.624943	0.739643	-0.676731	0.744623	0.79039	0.00673527	-0.556831	0.546681	-0.0952256	-0.62309	-0.516604	-0.720088	0.195037
CLDN9	brown	0.145452	0.000869733	-0.781495	-0.61689	0.152749	-0.419114	-0.46391	0.358057	0.371777	-0.483259	-0.0679921	0.478648	0.337355	0.520625	-0.44435
GNG5	turquoise	0.699039	-0.580791	-0.447371	-0.603298	0.836431	-0.737068	-0.888235	-0.0757854	0.584057	-0.534327	0.257669	0.782918	0.72855	0.865486	-0.271664
ZNHIT1	turquoise	0.394719	-0.520061	-0.546881	-0.656496	0.558262	-0.763523	-0.826315	-0.0049913	0.797902	-0.488415	-0.0277038	0.770023	0.566242	0.880562	-0.426869
VDAC3	turquoise	0.624542	-0.515624	-0.486999	-0.588906	0.724004	-0.70794	-0.877233	0.0376573	0.673584	-0.456994	0.146744	0.819323	0.711025	0.95336	-0.436396
PPP2R5D	grey	0.25657	-0.658686	-0.293816	-0.597319	0.352499	-0.693314	-0.574879	-0.415298	0.39848	-0.236656	0.0657157	0.45554	0.383098	0.436872	-0.138599
VPS39	grey	-0.143019	-0.0675951	0.39773	0.228026	-0.0651791	0.21345	0.33842	-0.375243	-0.339045	0.313735	0.0851375	-0.539333	-0.369541	-0.468209	0.332207
CD164	turquoise	0.447021	-0.388581	-0.475064	-0.516527	0.535103	-0.587269	-0.72226	0.12855	0.726732	-0.381457	-0.00998531	0.639109	0.503468	0.893228	-0.530239
HMGCS2	grey	0.0291889	-0.354431	-0.121215	-0.282805	0.350357	-0.396401	-0.366609	-0.203723	0.400624	-0.222733	-0.185848	0.184682	0.0891657	0.252029	0.163613
CRYZ	turquoise	0.30546	-0.414307	-0.497511	-0.55	0.519837	-0.702069	-0.793537	0.134244	0.878193	-0.520157	-0.184485	0.703011	0.447543	0.914293	-0.371801
NEDD8	turquoise	0.682598	-0.456927	-0.609428	-0.658384	0.741922	-0.704556	-0.893801	0.100392	0.625854	-0.550778	0.231896	0.855112	0.773671	0.953236	-0.465451
ELL	grey	-0.032291	-0.294544	0.487787	0.176252	0.0429758	0.0531172	0.231211	-0.616884	-0.394581	0.308759	0.257611	-0.318584	-0.160012	-0.504666	0.47022
EBP	grey	0.0983517	-0.108906	-0.30926	-0.216979	0.294738	-0.29214	-0.409929	0.231293	0.65784	-0.285707	-0.270555	0.334015	0.138029	0.613636	-0.38917
GPAA1	grey	-0.507087	0.71236	0.457059	0.73043	-0.640708	0.844152	0.789913	0.339493	-0.474865	0.568479	-0.210529	-0.603678	-0.548403	-0.629518	0.095462
SPTAN1	grey	0.344549	-0.541515	-0.387229	-0.543748	0.515392	-0.697732	-0.761235	-0.12092	0.667103	-0.413304	-0.0301467	0.768296	0.583894	0.715519	-0.210954
DYNLT1	grey	0.79473	-0.54527	-0.498757	-0.639595	0.87827	-0.640582	-0.810554	-0.141594	0.31582	-0.465815	0.483642	0.681017	0.777394	0.71636	-0.267154
ABCB4///ABCB1	grey	-0.16238	-0.17041	0.455773	0.362654	0.0512355	0.0538823	0.0341318	-0.110049	0.459472	0.136474	-0.393373	-0.108815	-0.265045	0.216644	-0.138623
PLCG2	blue	-0.214506	0.757813	-0.239636	0.154173	-0.383165	0.51224	0.408925	0.616479	-0.359076	0.0901476	-0.00141538	-0.295237	-0.222324	-0.321226	-0.0222226
CAPG	grey	0.557658	-0.72926	-0.471599	-0.780957	0.735389	-0.821648	-0.791663	-0.436869	0.259595	-0.558948	0.325496	0.602196	0.630115	0.482413	0.122729
UBA1	turquoise	0.374289	-0.440519	-0.501676	-0.544581	0.463825	-0.704588	-0.813404	0.0972247	0.777999	-0.565862	-0.074888	0.826968	0.605547	0.904047	-0.431134
MRPS12	grey	0.386297	-0.293108	-0.634722	-0.6207	0.430285	-0.504497	-0.607737	0.115418	0.530889	-0.311722	0.0510983	0.538305	0.453773	0.730784	-0.606671
DYNC1I2	turquoise	0.633092	-0.412617	-0.563542	-0.589149	0.678552	-0.655978	-0.855555	0.153653	0.668012	-0.462244	0.148913	0.828285	0.723754	0.971506	-0.509243
SLC9A3R2	grey	0.259939	-0.405736	-0.0861297	-0.322697	0.242828	-0.341389	-0.205686	-0.390122	-0.169912	-0.192096	0.352041	0.149504	0.263914	-0.0181164	0.0237573
LGALS9	grey	0.375326	-0.0647503	-0.0246623	-0.147188	0.162337	0.033271	0.073043	-0.299906	-0.753783	0.0186302	0.725808	-0.0350814	0.29535	-0.445097	0.403594
CLDN4	grey	0.312274	-0.207854	-0.353673	-0.333109	0.282755	-0.361308	-0.433707	0.162433	0.445063	-0.20272	0.0126568	0.356494	0.307807	0.613119	-0.621239
HNF1B	grey	0.0203682	0.2085	-0.294826	-0.00943574	0.000179072	-0.0812238	-0.295771	0.597393	0.517014	-0.280462	-0.27971	0.503256	0.261064	0.600711	-0.541083
PSMB4	green	0.640236	-0.585151	-0.276262	-0.552189	0.852493	-0.564589	-0.634996	-0.356131	0.124644	-0.235795	0.404095	0.40122	0.51962	0.412864	0.0551856
SMG5	blue	-0.286707	0.828685	-0.234618	0.314879	-0.567771	0.605683	0.440586	0.787209	-0.101089	0.115298	-0.213575	-0.253235	-0.269381	-0.0851186	-0.532318
GGT5	grey	0.563427	-0.697551	-0.245643	-0.605893	0.637737	-0.688299	-0.623425	-0.473749	0.245106	-0.271245	0.395751	0.511474	0.552225	0.387257	0.00987267
AIF1	grey	0.182966	-0.392595	-0.0208363	-0.201232	0.124157	-0.156451	-0.0775709	-0.441393	-0.0754219	0.288034	0.216611	0.0154297	0.134689	0.0374529	-0.304837
SLPI	grey	0.478747	-0.150365	-0.138472	-0.195843	0.336783	-0.0417766	-0.15372	-0.148076	-0.465756	-0.150252	0.505127	0.169232	0.457612	0.0225578	-0.107556
PKMYT1	grey	-0.705153	0.517437	0.709671	0.800997	-0.689296	0.810658	0.90195	0.0131249	-0.454452	0.579788	-0.352022	-0.836714	-0.800769	-0.815782	0.357663
FEZ1	grey	-0.532136	0.701687	0.415101	0.634365	-0.617172	0.792637	0.79677	0.287607	-0.506737	0.56967	-0.189905	-0.654183	-0.612536	-0.718565	0.307071
MEG3	grey	-0.183374	-0.465161	0.179622	-0.0760143	-0.123776	-0.302489	-0.12115	-0.48949	0.207283	0.0259798	-0.157383	0.251803	0.0954085	0.00511826	0.0642438
CDV3	turquoise	0.85684	-0.542038	-0.620464	-0.742692	0.84661	-0.733876	-0.902705	-0.0659474	0.365573	-0.556067	0.525812	0.859792	0.902557	0.815607	-0.306302
CDIPT	turquoise	0.528776	-0.386252	-0.578249	-0.611717	0.637664	-0.718524	-0.857099	0.18409	0.700055	-0.680603	0.0950236	0.842499	0.670627	0.906984	-0.353138
EEF1D	turquoise	0.9044	-0.46322	-0.51826	-0.631183	0.85876	-0.593063	-0.777935	-0.0786407	0.128689	-0.54525	0.679074	0.779075	0.902647	0.630368	-0.19182
ACD	grey	-0.245085	0.178137	0.291614	0.283314	-0.311334	0.474884	0.540373	-0.152046	-0.433869	0.63235	0.000285319	-0.585109	-0.391281	-0.479581	-0.16001
LPCAT3	grey	0.443933	-0.296734	-0.0817717	-0.226942	0.522524	-0.146369	-0.213416	-0.259418	-0.204373	0.0699504	0.414776	0.0556504	0.287073	0.107638	-0.163805
KIAA0391///PSMA6	green	0.893756	-0.525719	-0.487723	-0.668268	0.913517	-0.588748	-0.738237	-0.215764	0.0372673	-0.388783	0.711133	0.63934	0.825443	0.543196	-0.142247
TMED9	grey	0.598379	-0.438716	-0.34064	-0.405991	0.566161	-0.427844	-0.598916	-0.0669631	0.399891	-0.183471	0.276926	0.612719	0.62182	0.726199	-0.635806
SEMA3F	grey	0.0504036	-0.252554	0.509562	0.199862	0.0944747	0.0393445	0.182839	-0.572222	-0.520499	0.0986733	0.301523	-0.232173	-0.0665301	-0.538878	0.733437
TRAF2	grey	0.194551	-0.709243	-0.28669	-0.678933	0.360092	-0.740235	-0.53693	-0.591453	0.188749	-0.264914	0.124729	0.431792	0.375275	0.16758	0.261061
MIR636///SRSF2	turquoise	0.768807	-0.49652	-0.63985	-0.73324	0.78939	-0.789716	-0.937117	0.042837	0.499338	-0.625735	0.384715	0.918168	0.864191	0.860361	-0.26544
EPB41L3	turquoise	0.276599	-0.436786	-0.432671	-0.507512	0.43794	-0.682868	-0.748511	0.063894	0.875771	-0.443683	-0.149254	0.736897	0.478369	0.864093	-0.367927
CNP	grey	-0.286145	0.514164	0.137868	0.258996	-0.386634	0.509877	0.552914	0.160105	-0.679955	0.265313	0.0677316	-0.483926	-0.339318	-0.701777	0.413479
PDIA6	grey	-0.100627	-0.00912283	0.558162	0.537557	-0.0416816	0.34299	0.258581	-0.0940243	0.0666356	0.573073	-0.156073	-0.264951	-0.236052	-0.005767	-0.257293
PEPD	pink	0.00530341	-0.428177	-0.199644	-0.331778	0.310034	-0.61346	-0.606862	-0.000903357	0.972458	-0.372409	-0.438162	0.502246	0.158114	0.731323	-0.16863
MTX1	grey	-0.238874	0.393335	0.0105415	0.2902	-0.286784	0.352245	0.194453	0.504955	0.332473	0.282048	-0.418547	-0.10887	-0.228356	0.265225	-0.666379
CLSTN3	turquoise	0.321378	-0.439849	-0.534204	-0.595269	0.430529	-0.709212	-0.756733	0.0622303	0.784126	-0.513128	-0.0619121	0.754777	0.524682	0.821631	-0.443737
MMP23A///MMP23B	grey	-0.144334	-0.583906	0.107221	-0.225829	0.218883	-0.533775	-0.350007	-0.413311	0.662316	-0.127824	-0.411236	0.136733	-0.102343	0.309164	0.141086
GRIK5	turquoise	0.46155	-0.464917	-0.631526	-0.716696	0.587901	-0.750276	-0.829162	0.0405699	0.648045	-0.599184	0.0764449	0.833542	0.672482	0.828401	-0.357659
CD300C	brown	0.2317	0.0626654	-0.656988	-0.4817	0.07751	-0.247804	-0.294604	0.294739	0.197704	-0.306772	0.161194	0.31059	0.313911	0.371663	-0.562294
CRAT	pink	0.223241	-0.480102	-0.496088	-0.614117	0.462336	-0.767834	-0.784831	0.0241437	0.883775	-0.521588	-0.214516	0.731849	0.429449	0.82297	-0.265253
G0S2	turquoise	0.223057	-0.338773	-0.326354	-0.382649	0.367276	-0.573023	-0.645393	0.144926	0.79722	-0.359653	-0.209893	0.576789	0.341232	0.794761	-0.373165
CRHR2	grey	-0.171795	-0.0914753	0.245631	0.0907069	-0.192081	0.0700437	0.203771	-0.350913	-0.407853	0.141807	0.120614	0.0100341	0.031326	-0.460858	0.408621
RBM8A	grey	-0.104128	0.721479	-0.0741155	0.368743	-0.424571	0.618726	0.442875	0.669428	-0.200842	0.265843	-0.0504373	-0.273346	-0.205958	-0.084766	-0.548272
CXCL9	red	0.737681	-0.180784	-0.202114	-0.26781	0.493517	-0.133262	-0.214056	-0.196572	-0.451181	-0.107326	0.927878	0.18391	0.51578	0.0044947	0.0135192
SETD3	turquoise	0.331505	-0.389669	-0.512532	-0.535073	0.50727	-0.663855	-0.7873	0.157381	0.865064	-0.478903	-0.158027	0.761817	0.509928	0.932634	-0.458019
B4GALT1	grey	0.357187	-0.366032	-0.169647	-0.364636	0.514888	-0.293757	-0.316848	-0.346297	-0.160717	-0.0807727	0.315058	0.15712	0.314911	0.04385	0.155306
CTSC	grey	0.688349	-0.367217	-0.45094	-0.523253	0.697387	-0.490259	-0.612563	-0.0123159	0.310745	-0.365079	0.433554	0.443339	0.534893	0.609154	-0.3746
HSPG2	grey	0.260446	-0.207942	-0.420276	-0.468139	0.152359	-0.413045	-0.396118	-0.020922	-0.0130002	-0.444383	0.246776	0.602515	0.554199	0.217858	-0.00128201
ENG	grey	-0.225162	0.617104	0.403532	0.647204	-0.491092	0.816108	0.723027	0.254318	-0.586916	0.50291	0.0562631	-0.555571	-0.370189	-0.564686	-0.0422067
FMO1	turquoise	0.173975	-0.369096	-0.383917	-0.438286	0.412306	-0.628363	-0.688649	0.126953	0.933953	-0.453735	-0.279178	0.615647	0.318218	0.831038	-0.296499
CLUH	grey	0.220848	-0.694159	-0.401735	-0.707799	0.47296	-0.87495	-0.75763	-0.335511	0.621581	-0.494015	-0.0522822	0.700099	0.476111	0.565322	0.0352268
SPECC1L-ADORA2A///ADORA2A	grey	0.432994	-0.353832	-0.349096	-0.453972	0.353819	-0.383045	-0.347677	-0.195556	0.0328781	-0.223577	0.363984	0.153489	0.301351	0.288331	-0.348701
ZNF451	grey	-0.0905072	0.605813	-0.281016	0.163937	-0.356304	0.406918	0.247635	0.648248	0.080567	0.0747126	-0.108805	-0.149327	-0.168666	0.118151	-0.603485
TSPO2	grey	0.214987	0.045067	0.00564105	-0.0583945	0.0858278	0.197862	0.230411	-0.228063	-0.693317	0.234483	0.54664	-0.246376	0.0564992	-0.466002	0.127892
SLC12A3	grey	-0.132059	-0.0743493	-0.180962	-0.117263	0.0240371	-0.212463	-0.282428	0.20106	0.714565	0.0398234	-0.426272	0.340009	0.0548817	0.524343	-0.392797
XRCC5	turquoise	0.790821	-0.514236	-0.569166	-0.688966	0.804495	-0.669091	-0.848037	-0.0573671	0.340064	-0.427135	0.408891	0.770907	0.830643	0.799025	-0.365339
SCN1B	grey	0.154244	-0.43312	-0.566264	-0.655937	0.265107	-0.669958	-0.603063	-0.105975	0.509533	-0.492628	-0.0797465	0.538387	0.382239	0.531416	-0.224892
BRD2	grey	-0.651957	0.0906681	0.808916	0.644334	-0.364989	0.404245	0.570116	-0.272439	-0.0691274	0.43724	-0.529435	-0.689204	-0.7777	-0.575982	0.593076
EGF	grey	-0.459171	-0.392447	0.425567	0.0452861	-0.037622	-0.225452	0.0393463	-0.530157	0.259288	0.135842	-0.515903	-0.282475	-0.473018	-0.22197	0.609321
PCBP3	grey	-0.352894	-0.0742806	0.0971965	-0.0472456	-0.306391	-0.0201284	0.192352	-0.298259	-0.206058	0.212911	-0.0993919	-0.126463	-0.163709	-0.418564	0.2948
SF1	grey	0.378422	-0.588624	-0.426509	-0.642541	0.524752	-0.814124	-0.798164	-0.18815	0.502647	-0.550485	0.11107	0.837392	0.653652	0.608688	0.0128815
NDUFA2	turquoise	0.433433	-0.484348	-0.444399	-0.547116	0.650047	-0.678924	-0.819488	0.0454143	0.806561	-0.440404	-0.0646316	0.729995	0.544503	0.932068	-0.385403
HNRNPA1P10///HNRNPA1	green	0.858267	-0.5152	-0.413502	-0.622294	0.934079	-0.573632	-0.717064	-0.204407	0.0809953	-0.383719	0.621184	0.549544	0.716912	0.518313	-0.0228808
CTDSP2	turquoise	0.543392	0.0494794	-0.617274	-0.377854	0.42463	-0.328908	-0.608962	0.547256	0.475275	-0.477227	0.182486	0.753794	0.65117	0.807447	-0.528951
BLVRB	grey	0.181811	-0.696679	0.0481293	-0.314137	0.517736	-0.559249	-0.537124	-0.485135	0.590547	-0.142775	-0.10596	0.435045	0.283439	0.469846	0.0401937
ADH1A	turquoise	0.679993	-0.301392	-0.582805	-0.579203	0.67082	-0.606008	-0.776514	0.189715	0.376591	-0.584844	0.318197	0.766068	0.72944	0.766757	-0.282735
SAP25///LRCH4	grey	-0.17938	-0.139454	0.150831	-0.0199895	-0.0648364	-0.0485361	0.107673	-0.363701	-0.340853	-0.0605108	0.0531727	-0.0390348	-0.0172023	-0.447656	0.591171
ORC1	grey	-0.162053	0.257846	-0.0157023	0.0992183	-0.202206	0.182077	0.158604	0.162398	-0.0990905	-0.0155466	-0.0373856	0.0695227	0.00376996	-0.186394	0.0811548
SRP9	turquoise	0.501621	-0.576715	-0.224796	-0.420986	0.752249	-0.621762	-0.745299	-0.131058	0.63598	-0.316654	0.0258374	0.544995	0.468775	0.796269	-0.251607
SZT2	grey	-0.265217	0.54111	0.167796	0.350778	-0.463087	0.692497	0.700031	0.0988039	-0.767071	0.465	0.139305	-0.605761	-0.374723	-0.730408	0.0814787
LOC100509457///HLA-DQA1	red	0.835747	-0.200144	-0.269873	-0.331471	0.572226	-0.153297	-0.279463	-0.174003	-0.505903	-0.181461	0.976137	0.283573	0.652248	0.0568184	-0.0360218
CPNE1	grey	0.291227	-0.568307	-0.190164	-0.434517	0.296402	-0.638551	-0.559507	-0.359848	0.202805	-0.36593	0.179987	0.634269	0.554882	0.321893	0.100017
RAPSN	grey	-0.325349	-0.16177	-0.0618184	-0.276361	-0.195953	-0.169623	0.0985314	-0.338268	-0.108515	0.150308	-0.14599	-0.169173	-0.209908	-0.370143	0.351742
FKBP2	turquoise	0.429021	-0.36898	-0.486554	-0.487506	0.534415	-0.610634	-0.783283	0.179562	0.788053	-0.525075	-0.0460808	0.798424	0.593725	0.948997	-0.511766
TTC1	grey	0.543707	-0.378998	-0.26604	-0.368144	0.650148	-0.303264	-0.454345	-0.168132	0.112852	-0.149269	0.320569	0.322522	0.454549	0.452709	-0.257837
SCNN1D	grey	-0.609599	0.535808	0.320361	0.517739	-0.472171	0.471529	0.49619	0.332195	0.0157615	0.0150691	-0.484303	-0.390316	-0.562737	-0.380825	0.337356
CLDND1	turquoise	0.617226	-0.41063	-0.606153	-0.616335	0.595019	-0.681551	-0.822703	0.134284	0.6658	-0.530866	0.194403	0.80773	0.697727	0.92098	-0.539218
CNN3	turquoise	0.681031	-0.526234	-0.553831	-0.685134	0.76566	-0.748609	-0.88692	0.010075	0.62016	-0.487225	0.228058	0.776237	0.711089	0.906736	-0.379627
ZMYND10	grey	-0.427096	0.225697	0.597972	0.621348	-0.575343	0.613212	0.711251	-0.180189	-0.397181	0.669503	-0.1546	-0.641034	-0.530966	-0.569972	-0.119345
ADD2	grey	-0.422124	-0.133317	0.582268	0.286096	-0.226536	0.208251	0.48128	-0.577282	-0.376481	0.403567	-0.161351	-0.716588	-0.615433	-0.727758	0.688183
CD6	grey	-0.245707	-0.182711	0.648737	0.406878	-0.21505	0.237953	0.417386	-0.521549	-0.245078	0.569626	-0.0153675	-0.491155	-0.405663	-0.482887	0.186433
RAN	turquoise	0.861143	-0.39976	-0.610034	-0.630699	0.791807	-0.613125	-0.839295	0.109309	0.386147	-0.538586	0.498823	0.808717	0.85907	0.868479	-0.459727
AFG3L2	turquoise	0.302618	-0.481952	-0.478799	-0.587783	0.519649	-0.721039	-0.777281	0.0130753	0.813595	-0.452701	-0.15391	0.707183	0.460286	0.851087	-0.348979
HNRNPUL2-BSCL2///BSCL2	grey	-0.0339731	-0.63535	0.40416	0.0228074	0.352061	-0.44081	-0.365118	-0.495665	0.538899	-0.119666	-0.30561	0.254949	0.0490931	0.294851	0.258474
RARRES3	red	0.767719	-0.222936	-0.364636	-0.378353	0.520948	-0.229392	-0.372459	-0.11382	-0.312	-0.254798	0.855619	0.409904	0.694617	0.229983	-0.224643
EFNA3	blue	-0.431315	0.854716	0.151024	0.595499	-0.698347	0.846051	0.737149	0.557209	-0.42625	0.38169	-0.178804	-0.512469	-0.468083	-0.48516	-0.202514
TSPAN9	grey	-0.333039	0.0155603	0.285451	0.184233	-0.21072	0.190491	0.323786	-0.251256	-0.211502	0.308934	-0.151782	-0.39832	-0.362099	-0.45203	0.268371
ALDH9A1	turquoise	0.248441	-0.414768	-0.425836	-0.495866	0.449009	-0.647573	-0.736219	0.101417	0.913712	-0.385041	-0.240277	0.656099	0.393261	0.888454	-0.422962
SLC5A2	grey	-0.524529	0.113628	0.529683	0.489959	-0.465365	0.362816	0.480949	-0.201256	-0.0840588	0.35451	-0.318048	-0.350846	-0.437293	-0.430379	0.219675
TNNT3	grey	0.192285	-0.360081	-0.227886	-0.400496	0.269368	-0.317808	-0.263999	-0.246778	0.0670879	-0.00220536	0.0550942	0.0952476	0.170032	0.204155	-0.218533
TLN2	turquoise	0.539617	-0.461252	-0.521883	-0.595859	0.604735	-0.620682	-0.722624	-0.0129438	0.579993	-0.379891	0.20347	0.615446	0.578972	0.803974	-0.535424
IDH3B	turquoise	0.380028	-0.551268	-0.32835	-0.463488	0.589449	-0.681514	-0.789779	-0.0611398	0.800431	-0.451246	-0.0956652	0.730723	0.53112	0.871541	-0.343021
LTK	grey	0.0819363	-0.540832	0.313656	-0.0425561	0.0604218	-0.17947	-0.0106009	-0.673812	-0.118069	0.311764	0.16834	-0.0531756	0.0487121	-0.12595	0.00227339
PTPRU	grey	0.00398934	-0.535106	-0.0494067	-0.388718	0.289746	-0.486963	-0.299482	-0.509182	0.173803	-0.137942	-0.0721299	0.14855	0.0559458	0.0460197	0.321767
MAG	grey	-0.339745	-0.420304	0.127948	-0.147703	-0.0593137	-0.332405	-0.103321	-0.39587	0.501872	0.120418	-0.496133	-0.0955297	-0.302637	0.0984697	0.0666909
RASA4B///RASA4CP///RASA4	grey	-0.479944	0.647095	0.435511	0.680951	-0.651473	0.83577	0.822418	0.19508	-0.657353	0.498368	-0.0876655	-0.622845	-0.504697	-0.750701	0.137233
SMS	turquoise	0.349272	-0.534576	-0.478215	-0.620934	0.616623	-0.752586	-0.833596	-0.0297082	0.816364	-0.459373	-0.133181	0.72426	0.509947	0.871256	-0.285509
CS	turquoise	0.493268	-0.602185	-0.302268	-0.482674	0.620014	-0.672796	-0.794312	-0.148926	0.607875	-0.360226	0.0741482	0.788031	0.669746	0.815557	-0.330763
SDCBP	turquoise	0.865003	-0.380556	-0.609924	-0.618477	0.764985	-0.589349	-0.817406	0.10883	0.342566	-0.523765	0.514003	0.798823	0.858963	0.845651	-0.460514
BECN1	turquoise	0.633924	-0.526551	-0.578122	-0.680868	0.733905	-0.774384	-0.926216	0.0303721	0.654565	-0.535772	0.174295	0.89804	0.776669	0.939704	-0.380677
CTTN	grey	0.484062	-0.580316	-0.465536	-0.661857	0.571989	-0.720607	-0.766828	-0.219928	0.36642	-0.464872	0.179983	0.739034	0.67859	0.622242	-0.147522
CHRD	grey	0.340099	-0.666374	-0.092313	-0.494975	0.529498	-0.582511	-0.439907	-0.632321	-0.0415907	-0.276658	0.364556	0.259897	0.364786	0.0372984	0.346504
VCL	grey	0.671707	-0.218018	-0.424179	-0.47364	0.619767	-0.430163	-0.601082	0.0632095	-0.0295951	-0.476759	0.461015	0.621838	0.716868	0.409727	0.124132
MAPK8IP1	grey	0.150486	-0.655494	0.0320225	-0.360637	0.221267	-0.510505	-0.340977	-0.640401	0.0366786	-0.0853976	0.175567	0.358786	0.345104	0.0426497	0.20855
CYP3A5	grey	0.699852	-0.68685	-0.46635	-0.763632	0.680665	-0.743129	-0.718498	-0.411412	0.0916408	-0.412501	0.578409	0.592688	0.723843	0.463323	-0.0882037
SNRNP70	grey	0.541006	-0.296519	-0.619767	-0.626554	0.420706	-0.598149	-0.700569	0.0905413	0.237046	-0.626348	0.351314	0.902223	0.830358	0.56726	-0.152326
ATOX1	grey	0.219269	-0.432489	0.0286454	-0.117129	0.469289	-0.361528	-0.484572	-0.123872	0.654725	-0.120056	-0.159157	0.399598	0.262628	0.630763	-0.266676
ACVR1B	turquoise	0.296205	-0.370637	-0.497457	-0.511098	0.434495	-0.67915	-0.783073	0.18885	0.876176	-0.518672	-0.177759	0.793168	0.5127	0.929804	-0.437367
HAAO	grey	-0.327599	0.373577	-0.0478235	0.245037	-0.414943	0.284102	0.226589	0.380864	0.208383	0.0556335	-0.350343	0.0298551	-0.167871	0.0458013	-0.420264
NDUFAF3	turquoise	0.467987	-0.513472	-0.285651	-0.42002	0.614315	-0.523731	-0.672707	-0.0995051	0.62104	-0.233118	0.0331498	0.566039	0.499709	0.799486	-0.473969
LLGL2	grey	-0.177219	-0.196203	0.399376	0.153277	-0.163154	0.144433	0.321762	-0.544443	-0.490754	0.46772	0.116239	-0.269272	-0.139767	-0.547656	0.294842
SORL1	grey	0.56694	-0.562575	-0.0985577	-0.417335	0.802166	-0.567943	-0.589	-0.385639	0.0338042	-0.414321	0.423447	0.434695	0.501727	0.261781	0.420966
GAS6	grey	-0.136048	-0.288576	0.576823	0.302344	0.0419771	0.0490341	0.136587	-0.422285	0.0209307	0.436395	-0.177065	-0.271293	-0.26594	-0.146986	0.194439
TOMM34	grey	0.117021	0.187407	0.103585	0.216265	-0.111213	0.304967	0.223859	0.149725	-0.19291	0.393506	0.148409	-0.253247	-0.0749887	-0.0041907	-0.51339
LSM7	grey	-0.280206	0.274168	0.746249	0.718419	-0.328607	0.692659	0.743711	-0.1831	-0.613601	0.591068	0.0395068	-0.799835	-0.581381	-0.711653	0.25273
RASSF7	grey	0.312311	-0.543967	-0.389898	-0.562051	0.428849	-0.662333	-0.614093	-0.241314	0.393134	-0.526785	0.121572	0.55811	0.481224	0.494243	-0.173084
EIF4B	green	0.570006	-0.653592	-0.158136	-0.502206	0.844131	-0.659195	-0.670361	-0.394524	0.276038	-0.387964	0.300327	0.396538	0.435017	0.422535	0.285249
COX7A2L	turquoise	0.473912	-0.26102	-0.523685	-0.470549	0.544428	-0.572221	-0.763518	0.297701	0.761501	-0.540969	0.00176507	0.758428	0.578536	0.933805	-0.436136
NCOA4	turquoise	0.63683	-0.447026	-0.534582	-0.594503	0.700977	-0.693865	-0.866195	0.116572	0.686278	-0.507496	0.165782	0.786763	0.686323	0.959622	-0.438217
PTPRN	grey	-0.385488	0.820514	0.144579	0.500516	-0.522785	0.729094	0.674105	0.534519	-0.495553	0.18162	-0.117583	-0.597877	-0.504736	-0.572724	0.195368
GRN	grey	0.773486	-0.460779	-0.196198	-0.33846	0.63368	-0.386367	-0.523858	-0.244787	0.00546933	-0.207982	0.643909	0.47557	0.68038	0.446416	-0.304559
ATP6V1E1	turquoise	0.4629	-0.55122	-0.424609	-0.574304	0.705187	-0.745583	-0.854938	-0.0409007	0.759619	-0.52441	-0.0230187	0.712367	0.549708	0.883289	-0.241807
FOXO4	brown	-0.431298	0.0313712	0.798152	0.637108	-0.299707	0.333311	0.461064	-0.292005	-0.263119	0.209715	-0.220219	-0.425179	-0.459513	-0.548692	0.559733
PTOV1-AS2	grey	-0.577658	0.362426	0.649133	0.669706	-0.463867	0.512776	0.632358	-0.0150089	-0.285432	0.28856	-0.30589	-0.600503	-0.652506	-0.689839	0.602896
TRAC///TRAJ17///TRAV20///TRDV2	red	0.795304	-0.304196	-0.321278	-0.445479	0.581788	-0.313948	-0.384777	-0.257545	-0.403525	-0.329216	0.929168	0.412545	0.700123	0.0673456	0.155814
CDC42EP1	green	-0.593093	0.500443	0.445396	0.674042	-0.810208	0.651788	0.706432	0.205943	-0.25321	0.382888	-0.392345	-0.540701	-0.575752	-0.458409	-0.172341
PRKACA	grey	0.303653	-0.329188	-0.362137	-0.431173	0.2654	-0.38362	-0.381018	-0.108636	0.311779	-0.11672	0.0722089	0.204315	0.209718	0.43893	-0.420578
ARMC2-AS1///ATP5J2	turquoise	0.663425	-0.478746	-0.540972	-0.61821	0.747295	-0.640516	-0.828567	0.0248668	0.573134	-0.442646	0.242328	0.736718	0.704778	0.900629	-0.488979
RAC3	grey	0.420582	-0.520637	-0.533642	-0.771594	0.542944	-0.61535	-0.543373	-0.358698	0.0575514	-0.398691	0.339345	0.40821	0.469724	0.264104	0.00110353
ADAMTSL2	grey	0.241072	0.472695	-0.379268	-0.0468481	-0.138144	0.273714	0.159268	0.420811	-0.490864	-0.111047	0.402581	-0.0161169	0.181302	-0.153846	-0.261827
GFRA3	grey	0.040177	-0.400958	-0.262666	-0.42418	0.285466	-0.535469	-0.429065	-0.146099	0.60785	-0.235161	-0.23598	0.205115	0.0327096	0.416617	-0.0973119
CDK11A///CDK11B	blue	-0.322622	0.704088	0.244025	0.603582	-0.416272	0.584205	0.476402	0.635335	-0.0378576	0.138559	-0.250327	-0.382949	-0.441662	-0.174433	-0.0457291
MXRA5	grey	0.312679	-0.643151	-0.110063	-0.417011	0.390144	-0.588541	-0.499564	-0.513507	0.226195	-0.199466	0.146875	0.440095	0.405343	0.273485	0.140294
MYO1C	greenyellow	-0.291753	0.712567	0.246782	0.566019	-0.551161	0.795926	0.692223	0.428052	-0.418614	0.643719	-0.0360446	-0.476012	-0.394892	-0.448272	-0.218729
HRG	grey	-0.408477	0.33525	0.171959	0.332737	-0.661201	0.479461	0.51972	0.0940461	-0.185465	0.583657	-0.245319	-0.335081	-0.337278	-0.306548	-0.356651
VDAC2	grey	0.264281	-0.28999	-0.0741404	-0.155011	0.408535	-0.260671	-0.429381	0.0457727	0.518068	0.0816526	-0.141918	0.352109	0.273909	0.651564	-0.450836
U2AF2	grey	-0.0683819	0.64388	0.0538646	0.334522	-0.363749	0.718412	0.656345	0.270438	-0.760176	0.376864	0.305956	-0.607406	-0.31688	-0.605622	-0.0490718
S100A13	grey	0.727373	-0.450569	-0.304883	-0.453563	0.659728	-0.38745	-0.533383	-0.267249	-0.161809	-0.354008	0.606503	0.498325	0.731227	0.362351	-0.186451
CDH1	grey	-0.553478	0.224356	0.659232	0.635773	-0.496798	0.60002	0.698695	-0.200201	-0.320261	0.734729	-0.290801	-0.668225	-0.637179	-0.623566	0.245149
FLOT2	grey	-0.200829	0.406186	0.503722	0.601924	-0.443543	0.711622	0.716623	-0.0276438	-0.772875	0.530915	0.201324	-0.571446	-0.319987	-0.698906	0.0842102
GPX4	turquoise	0.464268	-0.393348	-0.462345	-0.484851	0.586367	-0.572326	-0.7396	0.120994	0.720022	-0.43786	0.0171433	0.688127	0.549918	0.904163	-0.542241
EWSR1	grey	0.345653	-0.417702	-0.0130377	-0.3035	0.330936	-0.247462	-0.164705	-0.493993	-0.374901	0.0454228	0.50992	0.13142	0.343924	-0.136578	0.154805
KARS	green	0.871833	-0.534367	-0.568977	-0.702232	0.890918	-0.677135	-0.866866	-0.0877614	0.302252	-0.47347	0.560737	0.816911	0.894731	0.771398	-0.307892
COL1A1	grey	0.267327	-0.182894	0.141547	0.0172251	0.120066	0.114803	0.158606	-0.385192	-0.518075	0.24113	0.489198	-0.269932	0.052895	-0.263705	-0.144733
CHMP2A	turquoise	0.507484	-0.610236	-0.383262	-0.592539	0.754926	-0.754561	-0.868761	-0.133249	0.661088	-0.524217	0.0623003	0.792501	0.645964	0.828488	-0.14901
ZFPL1	grey	0.34832	-0.220413	-0.354479	-0.44051	0.226196	-0.238147	-0.205794	-0.199527	-0.25572	-0.0942301	0.49188	0.234522	0.42373	0.0138398	-0.160879
LALBA	grey	0.112875	-0.525398	0.0858141	-0.17477	0.198247	-0.314843	-0.18754	-0.475877	0.176326	0.145008	0.0283711	0.0219145	0.0524906	0.166318	-0.277142
AP1G2	grey	0.0222097	0.72074	-0.183134	0.252145	-0.373156	0.607622	0.445878	0.596399	-0.556525	0.123491	0.272951	-0.241227	-0.0434411	-0.253575	-0.424739
SBNO2	grey	0.122087	-0.292586	-0.259119	-0.266977	0.217972	-0.412546	-0.435802	0.0916038	0.740401	-0.182661	-0.229838	0.381828	0.178665	0.67629	-0.58259
YWHAB	tan	0.82843	-0.503875	-0.590915	-0.703439	0.77422	-0.656722	-0.817057	-0.118493	0.156418	-0.584323	0.612923	0.833088	0.931367	0.655445	-0.223283
ID1	turquoise	0.543394	-0.427736	-0.528237	-0.596858	0.627391	-0.690914	-0.830245	0.105354	0.584775	-0.550447	0.105721	0.815871	0.690844	0.85618	-0.354073
COMMD4	grey	0.536325	-0.479017	-0.480657	-0.591356	0.557575	-0.563725	-0.62621	-0.16632	0.306866	-0.349726	0.32902	0.587164	0.610951	0.579032	-0.405582
GTF2IP4///GTF2IP1///GTF2I	turquoise	0.338884	-0.452507	-0.509706	-0.584525	0.520194	-0.727561	-0.814056	0.0734984	0.855092	-0.559228	-0.126137	0.769742	0.521848	0.890357	-0.305412
MMP14	grey	0.162276	-0.195237	-0.12405	-0.227768	0.0208025	0.0030727	0.0678442	-0.343655	-0.355411	0.237831	0.338319	-0.0700969	0.140257	-0.16885	-0.232349
IFRD2	grey	0.228276	-0.634492	0.11688	-0.345468	0.397478	-0.437322	-0.275554	-0.757237	-0.215995	-0.110709	0.31665	0.195328	0.286537	-0.196805	0.685225
RPS6KA4	grey	-0.694565	0.223147	0.82975	0.735275	-0.529983	0.511761	0.67886	-0.199843	-0.229318	0.466363	-0.48724	-0.705121	-0.778765	-0.699801	0.640397
WDR45B	grey	0.117318	-0.0225138	-0.274692	-0.318422	0.313485	-0.200329	-0.216146	0.0524534	-0.0343214	-0.332298	0.0758754	0.222108	0.172405	0.00246548	0.339777
ANAPC5	grey	0.62641	-0.389948	-0.303121	-0.382026	0.687546	-0.568604	-0.711034	0.0102604	0.3835	-0.582523	0.349069	0.727614	0.678496	0.638972	-0.0600218
LTB	grey	-0.336055	-0.126338	0.586363	0.356131	-0.198897	0.254735	0.440134	-0.497188	-0.192839	0.593691	-0.10841	-0.562703	-0.495089	-0.525623	0.310826
DNAJA1	turquoise	0.707534	-0.420137	-0.607859	-0.63186	0.715717	-0.680983	-0.869845	0.130166	0.589552	-0.567337	0.281828	0.825666	0.764898	0.929631	-0.467242
ERVH-6	grey	-0.0558208	-0.563207	-0.128883	-0.474465	0.208298	-0.641649	-0.423585	-0.439089	0.427442	-0.2673	-0.229076	0.248209	0.0814165	0.159449	0.363645
ADAM15	blue	-0.0775562	-0.667849	0.402206	-0.0314881	0.104005	-0.315164	-0.107248	-0.74276	0.174811	0.161216	-0.119336	-0.0473239	-0.0716036	-0.0249594	0.169022
GPR78///CPZ	grey	0.228443	-0.559431	-0.103727	-0.49782	0.425181	-0.520661	-0.337558	-0.58491	-0.0373333	-0.318078	0.239453	0.127843	0.179996	-0.0700444	0.556667
SLC28A1	grey	-0.0658617	0.647612	-0.261645	0.217479	-0.338257	0.414841	0.236718	0.73904	0.043201	0.00729212	-0.0883179	-0.149581	-0.147459	0.142268	-0.614695
SYDE1	grey	0.588311	-0.469368	-0.624713	-0.703556	0.659516	-0.713121	-0.796296	-0.0113102	0.505998	-0.607615	0.264104	0.709392	0.661515	0.769319	-0.360816
SEC11A	grey	0.647775	-0.42428	-0.133389	-0.238133	0.697424	-0.339877	-0.557911	-0.0950622	0.28569	-0.212347	0.30849	0.487125	0.568217	0.658054	-0.418465
TPP1	grey	0.228052	0.180253	-0.477254	-0.213374	0.121818	-0.0616015	-0.266276	0.470239	0.423604	-0.196503	0.0466805	0.358808	0.298816	0.526867	-0.620203
LOC101929500///CRIM1	turquoise	0.479433	-0.438254	-0.564531	-0.615973	0.571657	-0.706761	-0.846968	0.117239	0.760314	-0.459738	0.00045388	0.854003	0.660431	0.95192	-0.472607
MIR5047///MIR3064///DDX5	black	0.919339	-0.469047	-0.645033	-0.729677	0.856618	-0.676533	-0.860855	-0.0138062	0.245619	-0.565669	0.630773	0.79933	0.907835	0.756534	-0.29112
NDUFV2	turquoise	0.425268	-0.556903	-0.517013	-0.669415	0.667996	-0.798384	-0.884182	-0.0167762	0.802852	-0.484581	-0.0546251	0.768064	0.574139	0.911616	-0.293905
UROS	grey	-0.290036	-0.0766638	0.407438	0.313524	-0.0984818	0.150467	0.165767	-0.103946	0.277099	0.508369	-0.388005	-0.166753	-0.277682	0.0517878	-0.227042
AXIN1	brown	0.407092	-0.014274	-0.790197	-0.688091	0.30662	-0.352569	-0.404723	0.172605	-0.117743	-0.530991	0.420821	0.432414	0.527701	0.223747	-0.163161
ZNF91	grey	0.0750388	-0.180211	-0.0553276	-0.0848739	0.0748707	-0.100694	-0.177663	0.00646596	0.330352	0.285759	-0.0969074	0.300728	0.212327	0.402979	-0.564814
ACP1	grey	0.227689	0.29217	-0.377151	-0.0741544	0.209712	-0.00547167	-0.283748	0.675446	0.499214	-0.218256	-0.112616	0.309568	0.194306	0.643389	-0.523265
PPP2R1A	turquoise	0.452769	-0.449678	-0.46816	-0.529673	0.555463	-0.692861	-0.819641	0.102001	0.758441	-0.55089	-0.0378789	0.760222	0.580409	0.919992	-0.418669
TSPAN4	grey	0.626134	-0.695142	-0.264816	-0.610541	0.747419	-0.69786	-0.684137	-0.508594	0.0163682	-0.534343	0.545075	0.643553	0.72489	0.291986	0.326946
MYH9	salmon	0.701565	-0.462029	-0.581726	-0.663797	0.662838	-0.724915	-0.866814	0.0171149	0.401237	-0.618339	0.367399	0.967269	0.896584	0.768524	-0.195239
GRHPR	turquoise	0.16061	-0.417426	-0.323133	-0.441367	0.385565	-0.641841	-0.657995	0.0440218	0.889681	-0.413153	-0.281151	0.588737	0.285211	0.767612	-0.272822
BTG1	black	0.91315	-0.48012	-0.381156	-0.539157	0.806159	-0.527727	-0.665474	-0.189231	0.0264242	-0.354634	0.746618	0.589609	0.786059	0.511691	-0.139605
TCEB2	turquoise	0.589177	-0.409447	-0.481715	-0.546264	0.737248	-0.55151	-0.749944	0.0619242	0.53263	-0.365073	0.180876	0.684453	0.642738	0.828529	-0.470022
RARRES2	grey	0.391859	-0.0838175	-0.0719097	-0.0197966	0.331436	-0.170869	-0.380025	0.217291	0.186736	-0.173871	0.0969891	0.476318	0.445211	0.503938	-0.248216
SERPINA3	grey	0.33142	0.0599061	-0.163481	-0.144798	0.161409	0.142549	0.0270296	-0.0580711	-0.579829	0.0711587	0.48166	0.0564064	0.341158	-0.191991	-0.0377076
RRBP1	grey	-0.133686	0.0125689	-0.0495558	-0.172639	0.0863193	-0.0501312	0.0815613	-0.170613	-0.237991	-0.0493328	0.0302684	-0.183915	-0.179364	-0.397924	0.600613
ABHD14A	grey	0.0548349	-0.254209	-0.354349	-0.411705	0.247013	-0.532037	-0.523647	0.13832	0.733046	-0.412819	-0.331319	0.458926	0.174706	0.591616	-0.161676
GLO1	turquoise	0.637332	-0.577053	-0.483116	-0.651098	0.828072	-0.711171	-0.870241	-0.089052	0.572944	-0.402178	0.20047	0.777662	0.712566	0.854574	-0.320716
IFITM2	turquoise	0.743011	-0.209076	-0.55146	-0.468228	0.578062	-0.432853	-0.660297	0.236061	0.306389	-0.468744	0.38912	0.663847	0.714111	0.749633	-0.518766
C1QB	red	0.679426	-0.118378	-0.18117	-0.228602	0.371233	-0.044291	-0.126814	-0.187134	-0.633589	-0.102904	0.924578	0.179424	0.556287	-0.115185	0.0174962
GALNT18	blue	-0.0119987	0.791268	-0.0577579	0.374404	-0.317928	0.736986	0.55166	0.597041	-0.605349	0.200894	0.228234	-0.404428	-0.191677	-0.356041	-0.25248
IGHMBP2	grey	0.131884	-0.253627	-0.28977	-0.351146	0.0448482	-0.228274	-0.193624	-0.128653	0.210311	0.118406	0.0538879	0.121684	0.1591	0.299352	-0.552795
POLD4	grey	-0.0527723	0.0655682	0.149984	0.224905	-0.21614	0.261601	0.17904	0.0126324	-0.0170912	0.360993	-0.0437713	-0.119172	-0.0418	0.0337674	-0.480638
YWHAQ	turquoise	0.734643	-0.554273	-0.520408	-0.659209	0.849673	-0.767365	-0.922946	-0.028635	0.545214	-0.610378	0.301026	0.827165	0.770582	0.878396	-0.240063
LAD1	grey	-0.0909266	0.338988	-0.122634	0.163824	-0.103	0.212384	0.0680264	0.503295	0.374409	-0.00125545	-0.302101	-0.0716544	-0.189965	0.311619	-0.58181
RNF187	grey	-0.101428	-0.680006	0.39753	-0.0691198	0.325053	-0.462811	-0.30687	-0.641363	0.360657	-0.13744	-0.267757	0.158665	-0.0119828	0.101264	0.491511
CENPB	grey	0.442396	-0.432609	-0.412105	-0.474763	0.384199	-0.520262	-0.590706	-0.0312531	0.47275	-0.183409	0.159044	0.573538	0.54026	0.714378	-0.684149
LAPTM5	red	0.77306	-0.195602	-0.307695	-0.365218	0.485883	-0.200442	-0.30066	-0.166826	-0.496916	-0.2817	0.950438	0.403434	0.716983	0.0300498	0.0498908
WDR7	grey	-0.136997	-0.19113	0.205453	-0.0228364	0.0244546	-0.102099	0.0637711	-0.41914	-0.332618	-0.153247	0.0719825	-0.0626381	-0.0373421	-0.455822	0.778077
APP	turquoise	0.631927	-0.59224	-0.398483	-0.596541	0.818897	-0.702324	-0.847164	-0.157377	0.45465	-0.432885	0.217518	0.759068	0.714688	0.756594	-0.161786
HNF4A	blue	-0.383162	0.91561	-0.0351315	0.524191	-0.67693	0.729542	0.574117	0.83984	-0.112386	0.218146	-0.279616	-0.35994	-0.405147	-0.151541	-0.479966
C5orf15	turquoise	0.65149	-0.398986	-0.500887	-0.573236	0.747179	-0.558079	-0.748497	0.0231573	0.415186	-0.38073	0.303312	0.683635	0.6982	0.747886	-0.312546
RAP1GAP2	grey	-0.110859	-0.0855681	-0.0956522	-0.0970016	-0.0401147	-0.127179	-0.0855181	-0.0941354	0.0760387	-0.23487	-0.0798683	0.250692	0.125776	-0.00148221	0.108314
POLR2E	turquoise	0.543965	-0.534107	-0.502071	-0.626443	0.630986	-0.655352	-0.776466	-0.0801945	0.594834	-0.343611	0.141687	0.713463	0.637643	0.824951	-0.515589
RBMS1	grey	-0.226325	0.497249	0.556699	0.686813	-0.43692	0.838996	0.811295	0.020489	-0.752558	0.658384	0.146787	-0.741449	-0.473757	-0.737903	0.121571
LGALS3	grey	0.670613	-0.454078	-0.234342	-0.393771	0.718184	-0.448178	-0.627017	-0.155788	0.302603	-0.205933	0.403818	0.622054	0.672444	0.589187	-0.154264
GPR3	grey	-0.399759	0.0442265	0.802089	0.591447	-0.306351	0.433052	0.627768	-0.45443	-0.568233	0.454303	-0.0449961	-0.667722	-0.561338	-0.833569	0.720884
MAPK3	grey	0.650601	-0.68603	-0.470304	-0.765896	0.687019	-0.749735	-0.743918	-0.365116	0.257492	-0.336619	0.42594	0.652678	0.700911	0.545395	-0.184171
EIF3G	green	0.851283	-0.561602	-0.325336	-0.528369	0.892367	-0.591155	-0.754899	-0.19545	0.171133	-0.442334	0.591807	0.686784	0.802747	0.623663	-0.164518
PGD	grey	0.796504	-0.568877	-0.420762	-0.629465	0.80346	-0.605031	-0.722084	-0.272471	0.0625067	-0.415075	0.639825	0.690105	0.837905	0.508071	-0.117698
TNIK	grey	-0.484586	0.256617	0.676052	0.65218	-0.568546	0.591718	0.678826	-0.177175	-0.426511	0.563679	-0.182091	-0.533236	-0.489331	-0.657379	0.268245
HMGN1	green	0.794208	-0.543906	-0.603663	-0.733346	0.873054	-0.777	-0.934755	-0.0304473	0.484301	-0.60911	0.396986	0.832441	0.821026	0.854195	-0.236944
FKBP8	turquoise	0.434816	-0.568355	-0.469204	-0.611356	0.588523	-0.813312	-0.872852	-0.0478794	0.77032	-0.576864	-0.0141337	0.812756	0.598673	0.855731	-0.258772
NDUFAB1	turquoise	0.403815	-0.509526	-0.489405	-0.616359	0.641611	-0.751066	-0.854738	0.0300966	0.837772	-0.478067	-0.0929066	0.747388	0.536881	0.918065	-0.309169
MICU1	turquoise	0.116239	-0.214426	-0.331491	-0.2932	0.277927	-0.476813	-0.576516	0.282559	0.899138	-0.325878	-0.340985	0.550408	0.261843	0.83312	-0.493612
TBXAS1	grey	-0.351485	-0.324082	0.816627	0.42971	-0.0825524	0.176531	0.394777	-0.73777	-0.250247	0.415327	-0.149336	-0.587684	-0.511884	-0.5991	0.653428
CHD4	grey	0.433258	-0.164808	-0.161711	-0.289445	0.419207	-0.137348	-0.190674	-0.191424	-0.470936	-0.157647	0.54702	0.1691	0.420362	-0.11482	0.234571
SZRD1	grey	-0.448228	0.00743221	0.845229	0.64489	-0.390986	0.504321	0.697199	-0.492471	-0.458765	0.707643	-0.13368	-0.777125	-0.65408	-0.75196	0.364297
DHRS3	grey	0.0630487	-0.398601	-0.147488	-0.290478	0.344946	-0.437998	-0.47863	-0.0931856	0.734078	-0.0702837	-0.302542	0.387077	0.18096	0.584501	-0.257152
DHRS1	turquoise	0.415023	-0.395152	-0.653988	-0.672004	0.48431	-0.716884	-0.802559	0.148421	0.772515	-0.502917	-0.013154	0.781304	0.582125	0.909769	-0.496426
APLP2	turquoise	0.419188	-0.36324	-0.543506	-0.531946	0.502186	-0.652982	-0.799259	0.198947	0.792121	-0.554332	-0.0633304	0.768853	0.568503	0.958094	-0.511158
PSME1	black	0.968831	-0.431528	-0.486306	-0.569287	0.853138	-0.535185	-0.73609	-0.0680314	0.0769781	-0.45615	0.75592	0.689446	0.873652	0.632216	-0.263592
RPN2	grey	0.73908	-0.543735	-0.627217	-0.761019	0.833369	-0.699999	-0.860794	-0.115005	0.376861	-0.505314	0.403177	0.790497	0.815612	0.749513	-0.278486
EVPL	grey	-0.441562	-0.27475	0.60378	0.333011	-0.283842	-0.0124356	0.220594	-0.507745	-0.0321988	0.159607	-0.308856	-0.126923	-0.280083	-0.386873	0.501264
KCNJ15	turquoise	0.205635	-0.31008	-0.442289	-0.424292	0.371111	-0.570398	-0.676573	0.207122	0.895639	-0.430814	-0.249385	0.641498	0.371569	0.884941	-0.483052
LOC102724652///CRYAA	pink	-0.117857	-0.154147	-0.177891	-0.148264	0.048781	-0.350818	-0.383571	0.219654	0.89906	-0.198663	-0.481954	0.398031	0.0556652	0.661497	-0.372464
TGFB3	grey	0.0148143	0.318534	0.04066	0.178478	-0.341224	0.369794	0.400332	0.0611141	-0.638075	0.19853	0.376884	-0.272591	-0.0457127	-0.465435	0.000763656
LRRC23	blue	-0.419035	0.868251	0.140746	0.603605	-0.612342	0.790796	0.674543	0.680352	-0.262024	0.262462	-0.26963	-0.590562	-0.55189	-0.345757	-0.224898
PLIN2	grey	0.0996857	-0.366595	-0.220893	-0.371035	0.429842	-0.435438	-0.433854	-0.169495	0.454927	-0.228191	-0.139329	0.248649	0.155683	0.333863	0.0768455
COPE	turquoise	0.497517	-0.278568	-0.543641	-0.47685	0.485075	-0.525872	-0.713307	0.205864	0.638949	-0.552066	0.127191	0.793223	0.653331	0.858305	-0.528326
LTF	grey	0.319234	-0.0650744	-0.163156	-0.195803	0.0917129	-0.0365126	-0.0450911	-0.150712	-0.551448	-0.14983	0.577534	0.182386	0.418486	-0.19089	0.0752313
CLDN14	grey	0.418837	-0.484316	0.21443	-0.0860169	0.367754	-0.202797	-0.147077	-0.532397	-0.238737	0.132536	0.510352	0.0847817	0.301182	-0.0133857	0.00967285
MAEA	turquoise	0.610071	-0.491946	-0.62201	-0.721401	0.692714	-0.787472	-0.923444	0.0500343	0.615967	-0.587334	0.1855	0.899382	0.770001	0.885069	-0.276728
BANF1	turquoise	0.572322	-0.267497	-0.625991	-0.550764	0.529764	-0.558946	-0.776748	0.28677	0.610167	-0.502811	0.128237	0.806193	0.699867	0.934664	-0.607645
NUP210	grey	-0.0776999	-0.185385	-0.263419	-0.402752	0.12566	-0.389598	-0.25878	-0.0281873	0.385437	-0.149738	-0.183948	0.097697	-0.034775	0.185463	0.0665809
CSTB	turquoise	0.800993	-0.45322	-0.583453	-0.639384	0.757392	-0.633047	-0.82291	0.0209492	0.374037	-0.507599	0.440818	0.744268	0.797858	0.826004	-0.442665
TMPPE///GLB1	turquoise	0.646178	-0.366015	-0.648874	-0.638434	0.678511	-0.606622	-0.805942	0.165949	0.571578	-0.469283	0.214003	0.746043	0.70525	0.917267	-0.600543
POLD1	grey	-0.587205	0.218463	0.590452	0.606582	-0.420622	0.442963	0.464798	0.0355114	0.204895	0.424969	-0.582107	-0.41072	-0.579016	-0.209414	0.0814437
TUBG1	grey	-0.40524	0.296794	0.169555	0.361276	-0.367972	0.277003	0.190006	0.378529	0.459863	0.341259	-0.54857	-0.0657817	-0.282743	0.181797	-0.366015
MINOS1-NBL1///NBL1	grey	0.69305	-0.128398	-0.549474	-0.492061	0.428214	-0.289193	-0.47146	0.0995774	-0.199861	-0.457338	0.66882	0.654802	0.819227	0.356615	-0.206671
PDE6G	brown	-0.415208	0.256724	0.817722	0.809418	-0.446695	0.632671	0.708072	-0.143274	-0.333475	0.58448	-0.146165	-0.62459	-0.578419	-0.596008	0.16143
AKR7A2	turquoise	0.190475	-0.335199	-0.42042	-0.438465	0.340168	-0.586671	-0.666809	0.174228	0.916809	-0.381899	-0.28615	0.63826	0.354852	0.872712	-0.492728
SURF1	grey	0.149535	-0.560484	-0.0831733	-0.361631	0.515318	-0.635317	-0.623503	-0.225305	0.740829	-0.35317	-0.242808	0.482757	0.234593	0.600079	0.125037
LRPAP1	turquoise	0.350454	-0.41742	-0.40843	-0.461631	0.50193	-0.662122	-0.757567	0.0964792	0.8243	-0.536766	-0.0888722	0.761205	0.518748	0.87838	-0.350333
ATP1B3	turquoise	0.571746	-0.401451	-0.605651	-0.634428	0.579038	-0.584931	-0.719691	0.0493468	0.469496	-0.443397	0.195077	0.624135	0.604632	0.79048	-0.559918
ATP6AP1	grey	0.51155	-0.50879	-0.483691	-0.589476	0.593281	-0.732153	-0.856729	0.00311236	0.643885	-0.514646	0.117259	0.915832	0.752215	0.86352	-0.346891
ENPP4	grey	0.38866	-0.592031	-0.584213	-0.752301	0.574359	-0.824177	-0.813908	-0.134391	0.661104	-0.513075	0.001059	0.662012	0.512455	0.767711	-0.296103
AANAT	grey	0.108073	-0.320378	-0.0982824	-0.278211	0.0138184	-0.281954	-0.108931	-0.404009	-0.148596	-0.0662404	0.308353	0.152771	0.202457	-0.12792	0.0681836
UQCRC2	turquoise	0.279931	-0.547769	-0.246056	-0.422771	0.578584	-0.679396	-0.750954	-0.0803361	0.842205	-0.404742	-0.202784	0.646022	0.404141	0.825545	-0.181531
TIMM17B	grey	0.223408	-0.304529	-0.446851	-0.460542	0.256392	-0.481953	-0.540286	0.0701377	0.528664	-0.266608	-0.061677	0.637183	0.456026	0.645442	-0.536807
CELSR3	grey	0.188273	-0.61502	-0.413927	-0.698692	0.418777	-0.774336	-0.659588	-0.273495	0.665541	-0.226819	-0.128553	0.48206	0.296857	0.562845	-0.0989135
RXRA	turquoise	0.346517	-0.164104	-0.684781	-0.566074	0.348207	-0.545077	-0.686009	0.379071	0.73376	-0.472289	-0.0494885	0.727382	0.524299	0.890145	-0.656825
SOD3	grey	0.0529624	0.0500307	-0.288064	-0.164281	0.0927491	-0.236721	-0.30272	0.395613	0.515422	-0.149584	-0.235557	0.326833	0.115461	0.479735	-0.389556
MIR7703///PSME2	red	0.869895	-0.337784	-0.467861	-0.546162	0.670026	-0.419856	-0.556947	-0.140974	-0.246113	-0.428276	0.896343	0.62199	0.865156	0.318474	-0.0894238
PRPF8	turquoise	0.572755	-0.38969	-0.6727	-0.69059	0.606214	-0.7494	-0.889006	0.186388	0.667673	-0.578739	0.141971	0.878439	0.731926	0.926367	-0.425553
FLT3LG	blue	0.479609	-0.877548	-0.289217	-0.737647	0.750302	-0.866529	-0.761171	-0.630161	0.296623	-0.451842	0.276938	0.556063	0.556971	0.411274	0.187963
FAT1	grey	0.14993	-0.578707	-0.14295	-0.378574	0.482178	-0.66002	-0.678775	-0.161057	0.837744	-0.28215	-0.31419	0.598893	0.31828	0.722727	-0.135044
RHBDL1	grey	0.409905	0.0351639	-0.450841	-0.32465	0.190396	-0.0581062	-0.14	0.1624	-0.115619	-0.0464829	0.40926	0.105605	0.281009	0.23247	-0.598377
SMARCA2	grey	0.311198	0.0818157	-0.503317	-0.278621	0.163086	-0.186125	-0.394937	0.499514	0.495305	-0.119141	-0.0427288	0.475782	0.36903	0.723843	-0.794929
NINJ1	grey	0.384313	-0.742913	-0.338201	-0.670596	0.561519	-0.759094	-0.689602	-0.504105	0.28923	-0.45696	0.226865	0.595	0.568484	0.422442	0.0681958
IGFBP3	grey	0.590428	-0.53402	-0.328431	-0.519153	0.705525	-0.627414	-0.746402	-0.138872	0.400946	-0.367947	0.192798	0.660146	0.642613	0.686036	-0.152759
DUX1	grey	-0.176252	0.113333	0.36968	0.416207	-0.160224	0.25383	0.244222	0.117862	0.223052	0.409322	-0.251019	-0.279972	-0.340456	0.0473829	-0.301502
PXN	grey	0.257466	-0.584708	-0.1753	-0.569842	0.42041	-0.513389	-0.338661	-0.650217	-0.247557	-0.179492	0.365708	0.242734	0.346181	-0.153532	0.491291
CDKN1C	turquoise	0.203923	-0.405891	-0.264283	-0.346897	0.389211	-0.535432	-0.63233	0.0189632	0.81529	-0.306386	-0.222148	0.668794	0.401068	0.766519	-0.321981
GPR12	grey	-0.63379	0.774791	0.38799	0.685021	-0.685786	0.86096	0.850929	0.371032	-0.428049	0.570607	-0.313828	-0.696042	-0.693373	-0.692895	0.154038
IGFALS	brown	-0.591295	0.224543	0.862802	0.791983	-0.446316	0.607389	0.710487	-0.184003	-0.223909	0.558335	-0.398038	-0.746365	-0.75303	-0.610126	0.352313
DMWD	turquoise	-0.572475	0.482448	0.386656	0.477628	-0.664956	0.667207	0.779635	-0.0159531	-0.65586	0.503655	-0.141433	-0.649303	-0.554684	-0.850406	0.334306
PODXL	turquoise	0.247227	-0.360811	-0.343576	-0.387719	0.383864	-0.551672	-0.663343	0.117968	0.836539	-0.274011	-0.212352	0.654214	0.399541	0.845347	-0.426846
UBE2G2	grey	0.559511	-0.66005	-0.522008	-0.769118	0.716074	-0.881841	-0.920886	-0.216864	0.499683	-0.606913	0.224031	0.91381	0.789828	0.702251	0.0273578
SERPINB6	grey	0.588438	-0.377333	-0.539026	-0.559615	0.49067	-0.580796	-0.718531	0.0273045	0.365457	-0.487253	0.337641	0.830107	0.799671	0.680642	-0.37906
EHMT2	grey	0.0310021	0.306087	-0.508496	-0.282155	0.0698734	-0.0335885	-0.121264	0.386021	-0.0863065	-0.416667	0.0226349	0.185477	0.153553	0.0299825	0.0562288
TALDO1	turquoise	0.605916	-0.424169	-0.588699	-0.610549	0.672017	-0.665184	-0.855254	0.116111	0.636375	-0.544526	0.169064	0.849825	0.743681	0.930454	-0.485448
DNASE1	grey	-0.10906	-0.149518	-0.114174	-0.0902061	0.0479509	-0.266916	-0.295678	0.119241	0.540208	-0.162921	-0.41676	0.322768	0.0599003	0.473172	-0.315816
LPAR2	grey	0.0839219	-0.659339	0.0696345	-0.355431	0.27628	-0.457833	-0.235243	-0.760847	-0.0676204	-0.0798519	0.168271	0.158474	0.170492	-0.134644	0.397094
NDUFV1	turquoise	0.305256	-0.305701	-0.443445	-0.417353	0.430194	-0.560927	-0.716783	0.239671	0.838734	-0.432652	-0.187599	0.719622	0.475225	0.932454	-0.549011
PHB2	turquoise	0.427549	-0.468108	-0.386303	-0.470913	0.544649	-0.668105	-0.788171	0.0837915	0.828772	-0.41616	-0.0638685	0.726703	0.533139	0.934272	-0.451882
CTGF	turquoise	0.39078	-0.290672	-0.475727	-0.491924	0.425569	-0.515996	-0.651478	0.167444	0.61112	-0.316834	0.0105158	0.702974	0.545279	0.798483	-0.470649
RAC2	grey	0.402068	0.167409	0.0345021	0.0587922	0.076626	0.284277	0.246129	-0.102893	-0.805943	0.151394	0.784324	-0.190506	0.192469	-0.471389	0.229167
CD70	blue	0.269659	-0.769225	-0.0138795	-0.496375	0.510462	-0.57003	-0.395751	-0.790903	-0.041603	-0.092246	0.263877	0.187505	0.289874	-0.0158197	0.354704
CCT2	turquoise	0.650937	-0.440475	-0.56865	-0.603302	0.718671	-0.681214	-0.87496	0.127961	0.661131	-0.542843	0.181674	0.816663	0.7265	0.971986	-0.484899
HK3	grey	0.330615	-0.517135	0.01663	-0.274576	0.298704	-0.376758	-0.245945	-0.488928	-0.0780734	-0.150206	0.309338	0.0964585	0.218853	0.0673425	-0.008686
PRNP	turquoise	0.384336	-0.473745	-0.486381	-0.606225	0.577378	-0.755649	-0.8121	0.0382362	0.811109	-0.536731	-0.0729659	0.749005	0.511041	0.850248	-0.234142
STOML2	turquoise	0.391342	-0.437776	-0.370092	-0.429477	0.50171	-0.600156	-0.746337	0.077401	0.780579	-0.447545	-0.0985576	0.710277	0.52869	0.913668	-0.494199
SEC14L1	grey	0.639587	-0.714519	-0.592651	-0.858555	0.764946	-0.911649	-0.925469	-0.284513	0.408554	-0.602954	0.322479	0.833304	0.781754	0.691173	-0.0641639
SLC5A5	grey	-0.181912	-0.427929	0.31819	-0.0302629	-0.0792618	-0.104822	0.163883	-0.667507	-0.157353	0.338376	-0.0296207	-0.281392	-0.230377	-0.348766	0.158809
SEPHS2	turquoise	0.13825	-0.47384	-0.339391	-0.480159	0.460705	-0.673173	-0.704044	0.0026416	0.917847	-0.315234	-0.340323	0.580805	0.294785	0.811969	-0.294107
MGST2	grey	0.424787	-0.578125	-0.409951	-0.598861	0.719177	-0.711933	-0.800689	-0.148705	0.677382	-0.468573	-0.00556417	0.638398	0.516536	0.761625	-0.157494
ILF2	turquoise	0.620907	-0.452184	-0.585448	-0.643678	0.720075	-0.725825	-0.888284	0.11484	0.70149	-0.543121	0.158842	0.833573	0.706761	0.959096	-0.432769
RNASE1	black	0.898884	-0.363496	-0.357152	-0.456389	0.766532	-0.382029	-0.559652	-0.107316	-0.0518349	-0.330804	0.723299	0.500337	0.733243	0.444986	-0.190485
PQBP1	grey	-0.504636	-0.0768038	0.48793	0.30236	-0.249487	0.221935	0.381668	-0.336977	0.118335	0.63003	-0.439225	-0.502924	-0.5689	-0.357524	0.175996
MYC	grey	-0.171334	-0.123425	0.103172	-0.099488	0.0290493	-0.0399192	0.13328	-0.308164	-0.231015	0.101304	-0.0592789	-0.322086	-0.259634	-0.360965	0.365209
HAGH	turquoise	0.154534	-0.444874	-0.408669	-0.505645	0.402528	-0.690691	-0.71966	0.0423569	0.942903	-0.43907	-0.314257	0.637132	0.333093	0.829957	-0.328201
NDUFS4	turquoise	0.454744	-0.509784	-0.461791	-0.580527	0.670231	-0.727345	-0.852146	0.0318371	0.804812	-0.456263	-0.0478831	0.757601	0.562855	0.930786	-0.346939
GPR50	grey	-0.0965371	0.0131969	0.0466494	-0.0722437	-0.186743	0.121754	0.306241	-0.310425	-0.612257	0.187846	0.27045	-0.364962	-0.146916	-0.586938	0.323977
ALDH1L1	grey	-0.17787	-0.204278	-0.198272	-0.212524	0.00814317	-0.349466	-0.363744	0.117532	0.82149	-0.0564218	-0.522425	0.378912	0.0431494	0.583565	-0.42112
SRM	grey	-0.0775092	-0.398229	0.167889	-0.0882433	0.11242	-0.248841	-0.120562	-0.477866	0.0640453	-0.309816	-0.0540041	-0.0203845	-0.0134834	-0.101908	0.398592
MAD1L1	greenyellow	-0.538979	0.73567	0.428691	0.732517	-0.760684	0.929715	0.916166	0.279872	-0.606733	0.639901	-0.192002	-0.792409	-0.659837	-0.723388	-0.0343378
CSNK1D	turquoise	0.487742	-0.605469	-0.466743	-0.635901	0.651649	-0.829368	-0.898895	-0.0801045	0.722115	-0.588284	0.0553603	0.873832	0.678096	0.864994	-0.250544
NEUROG3	grey	0.0549567	0.480559	-0.681565	-0.262895	-0.234163	0.0566433	-0.0625593	0.655934	0.0326228	-0.329522	0.0567839	0.261871	0.221339	0.222783	-0.485341
M6PR///PHC1	grey	0.724883	-0.717303	-0.165739	-0.531847	0.774753	-0.578174	-0.587402	-0.585031	-0.0906509	-0.206761	0.617926	0.39445	0.623315	0.273048	0.106498
OR2H1///OR2H2	grey	-0.631657	0.240287	0.321409	0.342588	-0.502106	0.218826	0.34412	0.0899045	0.188324	0.222385	-0.649411	-0.340662	-0.549508	-0.278766	0.336476
ATP6V0D1	grey	0.0812091	-0.1535	-0.274163	-0.231785	0.112699	-0.309042	-0.394721	0.203282	0.643441	-0.0253157	-0.200665	0.395365	0.232058	0.640794	-0.569193
GANAB	salmon	0.613721	-0.471694	-0.574471	-0.645113	0.601234	-0.718789	-0.86943	0.0485401	0.559271	-0.570187	0.227059	0.953875	0.840942	0.865923	-0.375796
SCAP	grey	0.533744	-0.451317	-0.324878	-0.473159	0.588076	-0.364434	-0.444764	-0.273762	0.0376378	-0.152884	0.424114	0.343172	0.502264	0.381227	-0.37031
UBR4	grey	0.67306	-0.511681	-0.553932	-0.724367	0.734446	-0.712777	-0.792438	-0.111894	0.358759	-0.555353	0.367378	0.638922	0.663652	0.650865	-0.159252
HLA-DRB4	red	0.821897	-0.275555	-0.322756	-0.420281	0.616913	-0.291843	-0.380803	-0.200327	-0.369815	-0.259606	0.922512	0.327434	0.642198	0.137198	0.0177793
GUK1	grey	0.780007	-0.630189	-0.496958	-0.693417	0.830779	-0.751549	-0.886642	-0.181351	0.379538	-0.557863	0.427092	0.78842	0.829424	0.777149	-0.256372
TNFRSF13B	magenta	0.276525	-0.720198	0.241733	-0.212212	0.405841	-0.407636	-0.237856	-0.83908	-0.109085	-0.037559	0.3515	0.108004	0.221516	-0.107365	0.381611
FOXH1	grey	-0.157566	0.280235	0.307025	0.519549	-0.375987	0.483664	0.394515	0.21495	-0.0112404	0.449946	-0.140701	-0.288048	-0.252823	0.00496234	-0.642317
MXRA8	blue	0.157411	-0.816051	0.100689	-0.373531	0.50667	-0.682148	-0.496193	-0.700304	0.331263	-0.297755	-0.0135921	0.285748	0.191469	0.213643	0.351844
KYAT1	grey	-0.442978	-0.307746	0.239125	-0.0410727	-0.0854754	-0.182256	0.0508733	-0.458701	0.24884	0.130876	-0.46691	-0.168531	-0.368503	-0.2144	0.474115
AIP	grey	0.432081	-0.708183	-0.228247	-0.556998	0.618641	-0.660301	-0.611383	-0.48806	0.273261	-0.187877	0.241422	0.53109	0.520994	0.388406	-0.0428345
ITPR2	grey	0.659779	-0.654671	-0.600816	-0.830442	0.716896	-0.858349	-0.867564	-0.233495	0.402123	-0.500286	0.366402	0.750445	0.741817	0.698029	-0.181406
FUT6	grey	0.176569	-0.309893	-0.0181533	-0.0730068	0.124175	-0.208608	-0.21354	-0.155433	0.325114	-0.0463957	0.0838387	0.224072	0.18736	0.362303	-0.529153
CHMP1A	turquoise	0.43736	-0.342302	-0.463102	-0.46508	0.371335	-0.492622	-0.638412	0.0799033	0.485492	-0.291114	0.141336	0.781213	0.673814	0.758076	-0.596655
CYCS	turquoise	0.496518	-0.375579	-0.523125	-0.541041	0.617355	-0.617739	-0.801071	0.187196	0.71881	-0.45569	0.00108339	0.734656	0.593586	0.964041	-0.527746
NFKB1	black	0.929604	-0.497093	-0.479875	-0.645119	0.841434	-0.558046	-0.680181	-0.21748	-0.0388883	-0.400023	0.777576	0.585606	0.798892	0.471601	-0.136225
DPT	grey	-0.347847	0.581978	0.0160448	0.316075	-0.415893	0.399305	0.372468	0.57303	0.0759137	0.166615	-0.32169	-0.394369	-0.467653	-0.0944149	-0.210218
GCGR	grey	-0.0191782	-0.624078	0.141095	-0.213037	0.28176	-0.476366	-0.343602	-0.500012	0.445297	0.0434626	-0.218792	0.250417	0.0933208	0.262233	0.00437555
RAB8A	grey	0.257879	-0.230167	-0.579442	-0.5706	0.307835	-0.480652	-0.533049	0.0929671	0.403886	-0.401666	0.00435171	0.475593	0.391735	0.558743	-0.313811
GPR15	grey	-0.0101024	-0.355032	-0.127266	-0.336131	0.163076	-0.29821	-0.159927	-0.387778	-0.000416251	-0.155293	-0.0566072	-0.129883	-0.0753957	-0.0360048	0.153714
CLCNKA	grey	0.062636	-0.281115	0.147119	0.0190552	0.184045	-0.223905	-0.222969	-0.14659	0.131233	-0.0557365	-0.105945	0.150609	0.0937758	0.228199	-0.0516591
GJC2	grey	0.14395	-0.640679	-0.146951	-0.572767	0.418402	-0.6175	-0.408115	-0.667267	-0.00530588	-0.3186	0.178687	0.248476	0.252751	-0.0710734	0.624878
ATG13	grey	-0.138727	-0.227007	0.354354	0.043895	0.0463774	0.0563501	0.248894	-0.540155	-0.373315	0.336614	0.110494	-0.444849	-0.288417	-0.529038	0.505275
SAG	grey	0.0992665	0.162869	0.460219	0.396207	-0.0791684	0.543836	0.54476	-0.27508	-0.777426	0.543864	0.461782	-0.562093	-0.207702	-0.645846	0.2395
MAOA	turquoise	0.202359	-0.369716	-0.410642	-0.471582	0.382761	-0.61242	-0.684027	0.112288	0.855825	-0.405889	-0.242885	0.627423	0.359601	0.825477	-0.365112
POLR2A	grey	-0.246059	0.26709	0.481852	0.470256	-0.430611	0.560846	0.629459	-0.16153	-0.652264	0.617511	0.176686	-0.478237	-0.293108	-0.685874	0.21182
CAP1	black	0.965871	-0.448185	-0.464836	-0.608577	0.837398	-0.4897	-0.650065	-0.203378	-0.124944	-0.378709	0.858398	0.583155	0.847577	0.435179	-0.117752
UGT2B11	pink	-0.103994	-0.363312	-0.1502	-0.258331	0.228148	-0.513618	-0.499901	-0.00146803	0.911263	-0.21748	-0.505329	0.417886	0.0623689	0.644213	-0.16674
AUH	turquoise	0.30932	-0.35142	-0.482784	-0.480459	0.440826	-0.639405	-0.755466	0.211382	0.882991	-0.475567	-0.174175	0.734373	0.475191	0.94441	-0.508656
PSMC1	grey	0.8232	-0.314074	-0.562212	-0.573914	0.798542	-0.459787	-0.710842	0.0953892	0.192669	-0.350023	0.533997	0.660771	0.789898	0.709922	-0.436287
CRYBA4	blue	-0.170431	0.823414	-0.299307	0.252846	-0.440145	0.523067	0.332362	0.825477	-0.0948992	-0.0885198	-0.109751	-0.108754	-0.15437	-0.0282722	-0.370939
PINK1	grey	0.459521	-0.442753	-0.387572	-0.512628	0.542437	-0.510625	-0.559423	-0.183603	0.151305	-0.417611	0.328004	0.468182	0.530933	0.445726	-0.254532
CAPN2	turquoise	0.622999	-0.584291	-0.46639	-0.627612	0.764954	-0.779119	-0.90659	-0.0506972	0.648485	-0.499025	0.158761	0.822324	0.710823	0.900433	-0.284944
C1orf68	grey	-0.182975	0.501787	0.112761	0.395081	-0.46442	0.632159	0.58702	0.242532	-0.440705	0.403607	0.0580018	-0.459886	-0.313955	-0.382505	-0.298335
SDHB	turquoise	0.291884	-0.402914	-0.454443	-0.494668	0.46761	-0.664492	-0.756097	0.138975	0.903907	-0.459439	-0.196552	0.69956	0.434182	0.924064	-0.454756
FAIM2	turquoise	-0.498119	0.608464	0.445148	0.613983	-0.635907	0.822493	0.89352	0.0876555	-0.717076	0.515956	-0.0574169	-0.843659	-0.661812	-0.857129	0.227361
LLGL1	grey	-0.23613	-0.0346113	0.694009	0.475631	-0.260276	0.462769	0.618891	-0.555601	-0.701956	0.57594	0.144716	-0.678925	-0.426566	-0.794081	0.424399
RGS12	brown	-0.384357	-0.0284818	0.721567	0.579514	-0.267329	0.386609	0.495955	-0.397993	-0.250695	0.280319	-0.22454	-0.599843	-0.526937	-0.510007	0.324921
LRRC41	grey	0.39357	-0.755923	-0.361701	-0.746118	0.637907	-0.846519	-0.729675	-0.521318	0.257117	-0.451339	0.216095	0.609814	0.55549	0.334323	0.328273
DDOST	turquoise	0.560101	-0.33449	-0.590734	-0.547441	0.549162	-0.598104	-0.780404	0.217265	0.674483	-0.495088	0.12562	0.789769	0.665582	0.95092	-0.629322
IGSF9B	blue	-0.368415	0.97243	-0.0243606	0.483753	-0.633403	0.781801	0.66058	0.757737	-0.434665	0.188279	-0.0993804	-0.438453	-0.396653	-0.437469	-0.112046
AKR1B1	grey	0.286382	-0.242443	-0.242298	-0.27771	0.338283	-0.366809	-0.449163	0.0239975	0.166945	-0.289047	0.0450306	0.410428	0.372938	0.431937	-0.144323
DNPEP	turquoise	0.424252	-0.351072	-0.410348	-0.449128	0.474086	-0.538242	-0.667969	0.107359	0.64308	-0.297002	0.0368563	0.688667	0.539803	0.781166	-0.450111
WDTC1	brown	-0.466957	0.00784016	0.917443	0.745199	-0.387312	0.505919	0.636356	-0.416315	-0.326634	0.60346	-0.235312	-0.676765	-0.608955	-0.606594	0.296034
IL15RA	grey	0.172255	-0.474002	-0.116652	-0.375848	0.386994	-0.548364	-0.463817	-0.297376	0.310813	-0.27243	0.0325025	0.406917	0.276464	0.240942	0.290161
DAPK2	grey	-0.455318	-0.301196	0.423031	0.128768	-0.0835414	-0.124841	0.0456103	-0.348917	0.480687	0.321264	-0.588026	-0.159834	-0.402781	-0.0312228	0.247508
PICK1	grey	-0.362938	0.202597	0.203064	0.247585	-0.502457	0.397507	0.522167	-0.149322	-0.443365	0.368094	-0.0277716	-0.437714	-0.33885	-0.553819	-0.0440475
CNGB1	grey	-0.412572	0.448617	0.616978	0.703625	-0.558516	0.663171	0.698091	0.0359679	-0.50274	0.402571	-0.0853562	-0.514329	-0.452488	-0.680634	0.370828
ZFP36	grey	0.465101	-0.01112	-0.563716	-0.402023	0.281309	-0.314092	-0.471511	0.343054	0.370995	-0.442193	0.240913	0.556163	0.491727	0.607291	-0.42222
POLG	grey	-0.0752203	-0.603364	0.173647	-0.246113	0.178368	-0.470217	-0.238388	-0.630714	0.253282	0.0665664	-0.0538013	0.145976	0.0304557	-0.0340117	0.418282
SPARC	turquoise	0.83005	-0.385134	-0.491375	-0.543697	0.720234	-0.51463	-0.724131	0.0244284	0.271779	-0.424258	0.503018	0.691455	0.803312	0.727617	-0.380189
TOP1P2	turquoise	0.583896	-0.515622	-0.510001	-0.606602	0.67789	-0.75777	-0.893657	0.0187334	0.683053	-0.59994	0.162043	0.903624	0.758037	0.907422	-0.319117
FEV	blue	-0.397137	0.864089	0.194801	0.61053	-0.690925	0.92195	0.833775	0.523396	-0.573852	0.508579	-0.0862712	-0.684529	-0.535788	-0.567275	-0.245144
SFSWAP	grey	-0.652022	0.604188	0.325724	0.549191	-0.585057	0.600303	0.60762	0.396257	-0.0651181	0.458829	-0.535098	-0.500543	-0.627449	-0.392818	0.0344729
FAM53B	grey	0.0899713	-0.23752	0.0333824	-0.125417	0.0590809	-0.159521	-0.110155	-0.28917	-0.19048	0.00964656	0.214145	0.34818	0.333917	-0.0989186	0.194653
ARPC4	grey	-0.25455	0.160997	0.562485	0.502201	-0.355469	0.575388	0.648497	-0.27868	-0.596007	0.566974	0.06176	-0.690487	-0.445841	-0.652744	0.10317
HIST1H3D///HIST1H2AD	grey	-0.374216	0.823772	0.110725	0.519435	-0.688734	0.845517	0.76488	0.468279	-0.646873	0.396462	-0.0102974	-0.546661	-0.401122	-0.605316	-0.145973
MVP	turquoise	0.615307	-0.393335	-0.606557	-0.623402	0.614253	-0.614441	-0.7926	0.0871932	0.479206	-0.547321	0.271372	0.875631	0.804313	0.819398	-0.465588
LITAF	turquoise	0.845994	-0.466191	-0.559124	-0.647514	0.795304	-0.653565	-0.845452	-0.00764938	0.296578	-0.499762	0.5217	0.853724	0.904107	0.780122	-0.305326
UBXN1	turquoise	0.82591	-0.530078	-0.62759	-0.746498	0.804596	-0.722583	-0.881039	-0.0570216	0.349394	-0.519685	0.488255	0.861051	0.894039	0.793702	-0.365648
LOC101927673///OTUB1	turquoise	0.396616	-0.135558	-0.688277	-0.550489	0.370196	-0.542036	-0.710042	0.419256	0.663303	-0.545044	0.00368739	0.795351	0.599093	0.87842	-0.599065
BIN1	turquoise	0.351686	-0.398566	-0.488272	-0.565876	0.481527	-0.583077	-0.690211	0.0478334	0.662795	-0.364796	-0.022059	0.667125	0.513571	0.777789	-0.43886
COBLL1	grey	0.33672	-0.505451	-0.343178	-0.522452	0.580145	-0.68526	-0.739554	-0.0833296	0.577326	-0.377155	-0.0887194	0.663272	0.473053	0.688103	-0.103267
SLC27A2	pink	-0.0215514	-0.303882	-0.386868	-0.410863	0.263476	-0.533704	-0.555673	0.11461	0.889631	-0.334064	-0.450889	0.426349	0.134211	0.708693	-0.356378
STAB1	grey	0.0221821	0.054771	-0.107894	-0.0967487	-0.201073	0.013581	0.0732418	-0.078257	-0.457862	-0.165913	0.301943	0.171537	0.261011	-0.308317	0.228518
44446	turquoise	0.817286	-0.493992	-0.563877	-0.674793	0.806275	-0.712255	-0.889696	-0.00408568	0.40487	-0.559491	0.441871	0.873155	0.869643	0.819146	-0.220352
ARL2BP	grey	0.583814	-0.642455	-0.129151	-0.43099	0.673841	-0.448047	-0.512996	-0.464252	0.094195	-0.0387741	0.362199	0.355951	0.499475	0.400706	-0.207766
COL6A1	grey	-0.177499	-0.295247	0.117352	-0.205791	0.0147006	-0.244689	0.00449687	-0.483508	-0.19334	-0.148798	-0.00665992	-0.0843703	-0.0896649	-0.409518	0.726106
NSUN5P2///NSUN5P1	grey	0.217708	-0.552898	-0.10954	-0.418215	0.379201	-0.601072	-0.447787	-0.488789	0.0155936	-0.550546	0.200573	0.401296	0.360207	0.0253508	0.581334
ST3GAL1	turquoise	0.221709	-0.30049	-0.613985	-0.615166	0.288726	-0.643626	-0.668683	0.192652	0.755039	-0.424601	-0.147621	0.676381	0.438542	0.790591	-0.507701
PRB4	grey	-0.615417	0.524176	0.36241	0.529348	-0.710684	0.706743	0.798416	0.0984524	-0.446225	0.614745	-0.305571	-0.726738	-0.672113	-0.682566	-0.0305671
EMD	grey	0.385228	-0.577047	-0.0107774	-0.333306	0.632232	-0.505331	-0.508247	-0.41993	0.270693	-0.326326	0.225356	0.472605	0.418692	0.295317	0.34338
CLSTN1	turquoise	0.387781	-0.422927	-0.572347	-0.618166	0.470583	-0.746182	-0.840387	0.127893	0.734892	-0.524068	-0.0357055	0.902859	0.661089	0.884816	-0.366473
SERPINB9	grey	0.396019	0.0891447	-0.556423	-0.357715	0.241809	-0.130896	-0.289145	0.371655	0.178864	-0.135908	0.285211	0.307802	0.379924	0.474039	-0.70083
TARDBP	turquoise	0.741927	-0.518194	-0.64894	-0.742407	0.788036	-0.777617	-0.940251	0.0155209	0.526152	-0.622286	0.331643	0.916636	0.858584	0.892137	-0.326486
GNLY	grey	0.0719817	-0.0556311	-0.495781	-0.369899	0.157341	-0.342463	-0.406591	0.331048	0.653812	-0.330686	-0.216501	0.432699	0.214654	0.60864	-0.517208
TGFBR2	turquoise	0.843197	-0.529277	-0.50099	-0.64125	0.826338	-0.706202	-0.855132	-0.0761577	0.36987	-0.547727	0.488728	0.799132	0.830026	0.756822	-0.17452
EIF3M	green	0.823547	-0.532435	-0.364014	-0.587978	0.949584	-0.543354	-0.694564	-0.256412	0.049285	-0.389279	0.609068	0.550084	0.721151	0.479401	0.0226925
ADD3	turquoise	0.380622	-0.417847	-0.504534	-0.550172	0.580753	-0.684638	-0.8009	0.103866	0.785802	-0.519636	-0.0693223	0.744356	0.537917	0.877754	-0.324072
HLA-DMA	red	0.84719	-0.228671	-0.349688	-0.394817	0.546753	-0.255187	-0.383067	-0.139439	-0.404297	-0.303272	0.965273	0.477397	0.777425	0.152839	-0.0417148
IVD	grey	0.332371	-0.718821	-0.282934	-0.584686	0.4635	-0.778442	-0.683529	-0.360747	0.64857	-0.333178	0.0231047	0.54069	0.404267	0.642084	-0.219266
TRPC4AP	grey	-0.40578	0.753125	0.314149	0.613147	-0.496389	0.677962	0.632297	0.479095	-0.427531	0.155808	-0.140866	-0.486208	-0.476241	-0.56262	0.362446
SCAMP3	grey	0.326184	-0.262114	-0.203648	-0.304159	0.572583	-0.422526	-0.477369	-0.039162	0.24118	-0.642751	0.0873797	0.31622	0.25818	0.323265	0.288593
MIR4738///H3F3B///H3F3A	turquoise	0.77365	-0.438063	-0.54936	-0.604772	0.746577	-0.650005	-0.839	0.0869677	0.479706	-0.47443	0.351566	0.771621	0.763523	0.880023	-0.437849
HMGN3	turquoise	0.649724	-0.471132	-0.556174	-0.625486	0.699711	-0.712003	-0.880404	0.0710775	0.644729	-0.592909	0.204082	0.856724	0.750408	0.922371	-0.380214
GSTT1	grey	0.122398	-0.133082	-0.378456	-0.360411	0.294134	-0.317754	-0.395177	0.184228	0.604971	-0.173275	-0.182876	0.388091	0.194986	0.567163	-0.303929
EIF3E	green	0.76958	-0.566918	-0.314955	-0.599386	0.929692	-0.578834	-0.667296	-0.35768	0.0038753	-0.393561	0.60147	0.488031	0.651275	0.344995	0.268332
TUBB3	turquoise	0.538364	-0.433029	-0.559788	-0.601576	0.622486	-0.674793	-0.839509	0.121905	0.667689	-0.533556	0.0777553	0.793083	0.673364	0.935312	-0.50636
GTPBP6	grey	0.405509	-0.261355	-0.784838	-0.737337	0.467624	-0.69324	-0.78235	0.237041	0.595013	-0.671621	0.0898551	0.841985	0.657713	0.768394	-0.325353
WARS	red	0.710563	-0.234368	-0.252698	-0.344459	0.420036	-0.181163	-0.233146	-0.255054	-0.509635	-0.122053	0.929323	0.30368	0.625766	-0.0322653	-0.00869671
KCNMB1	grey	-0.324144	0.110464	0.558478	0.475947	-0.449774	0.418428	0.525826	-0.285756	-0.463376	0.436044	-0.0165806	-0.371139	-0.289431	-0.612939	0.316346
RING1	blue	0.131152	-0.821409	-0.0529072	-0.530718	0.452479	-0.797082	-0.589437	-0.623069	0.435223	-0.333448	-0.0858997	0.413903	0.255414	0.311118	0.335592
ANKRD12	grey	0.290534	0.656064	-0.447446	0.0433083	-0.0721181	0.403301	0.11911	0.788752	-0.207757	0.010433	0.293011	0.0116314	0.167767	0.200226	-0.701153
SERPINF1	grey	0.749397	-0.372782	-0.338775	-0.495476	0.669199	-0.354315	-0.454217	-0.216574	-0.178065	-0.197626	0.679858	0.336907	0.602575	0.271437	-0.0727414
KDM2A	grey	-0.209227	0.716646	-0.151688	0.316168	-0.421136	0.485318	0.334254	0.762004	0.0938621	0.114559	-0.181264	-0.157939	-0.225896	0.0496858	-0.555775
NDUFS7	turquoise	0.21198	-0.32991	-0.289242	-0.291193	0.296935	-0.464468	-0.555773	0.135211	0.809889	-0.209746	-0.19763	0.559289	0.338006	0.830099	-0.646105
ESR1	grey	0.02439	-0.329445	-0.117675	-0.250552	0.145943	-0.275432	-0.197914	-0.23595	0.2638	0.0714077	-0.0668362	0.0839978	0.0514546	0.218668	-0.327151
CDKN1A	grey	0.161344	0.311733	-0.276064	-0.0820113	-0.0875155	0.268032	0.177203	0.245569	-0.387637	0.096488	0.274132	-0.203751	0.0281879	-0.097685	-0.357869
RGS19	grey	0.342213	-0.599266	-0.27063	-0.587428	0.526807	-0.543599	-0.421926	-0.581996	-0.0546743	-0.320147	0.349408	0.23065	0.330791	0.0448117	0.284303
LSS	grey	0.316396	-0.248294	0.0224812	-0.155529	0.294547	-0.0756498	-0.0330279	-0.323917	-0.31605	0.0380907	0.435627	-0.119323	0.122124	-0.110409	-0.00205242
LAPTM4B	turquoise	0.534201	-0.318938	-0.573496	-0.550239	0.597759	-0.55995	-0.773721	0.218833	0.574697	-0.491443	0.0573761	0.728667	0.649441	0.915004	-0.553674
CEACAM5	grey	-0.162263	-0.170776	0.164745	-0.0428418	0.00160051	-0.0965305	0.0667459	-0.392153	-0.312014	-0.139632	0.0394955	-0.0608179	-0.0424993	-0.444478	0.733693
DEPDC5	grey	-0.24275	-0.144867	0.742253	0.478318	-0.130984	0.274808	0.464801	-0.582283	-0.504404	0.241226	0.0783848	-0.587162	-0.428734	-0.69963	0.665054
SLC22A14	grey	-0.47654	-0.0429523	0.290396	0.1861	-0.455667	0.180241	0.376366	-0.335614	-0.134739	0.373002	-0.315518	-0.444988	-0.466768	-0.416253	0.0603494
IFI27	grey	0.697349	-0.324643	-0.358655	-0.448533	0.578318	-0.441579	-0.513012	-0.100032	-0.00140129	-0.378911	0.569911	0.489846	0.615937	0.337755	-0.0651421
ADCY6	grey	0.388424	-0.564653	-0.506794	-0.690011	0.556002	-0.816844	-0.80726	-0.108851	0.573822	-0.560309	0.0116813	0.738548	0.56521	0.703059	-0.143018
GPD1	grey	-0.3024	0.0344042	-0.0322203	0.0528956	-0.0288103	-0.14494	-0.20193	0.314373	0.821	-0.195419	-0.659948	0.170594	-0.177741	0.485808	-0.21065
IFIT1	grey	0.211338	-0.408742	-0.252903	-0.484764	0.488389	-0.571023	-0.494633	-0.231834	0.227775	-0.292436	0.0314365	0.336842	0.240184	0.206814	0.351969
CSN2	grey	-0.286922	0.09586	0.342085	0.329703	-0.462931	0.387559	0.521706	-0.243193	-0.429474	0.422668	0.000716023	-0.491765	-0.343216	-0.477278	-0.0793378
CEACAM3	grey	-0.0877268	-0.319372	0.228175	0.0260974	-0.00801313	-0.107087	0.0414761	-0.339985	0.199139	0.251538	-0.140848	-0.214619	-0.236988	0.0384912	-0.19907
LIPE	turquoise	-0.433149	0.491883	0.561282	0.64449	-0.538576	0.766813	0.829154	-0.0272115	-0.686516	0.615947	0.00748486	-0.744201	-0.578948	-0.839499	0.302286
CD151	grey	0.669252	-0.400472	-0.386667	-0.441248	0.638848	-0.456445	-0.665284	-0.0282402	0.195685	-0.449302	0.38632	0.705507	0.783442	0.658599	-0.392201
PSMC5	turquoise	0.591938	-0.458289	-0.613625	-0.662002	0.671508	-0.712997	-0.890237	0.0959176	0.645902	-0.539054	0.151984	0.910091	0.780068	0.940801	-0.45801
FAM168B	grey	-0.250445	0.101883	-0.081304	0.0647172	-0.103285	0.0664599	0.00671449	0.231065	0.46789	0.00597596	-0.494565	-0.0858388	-0.249813	0.301449	-0.385448
CCDC94	grey	0.138119	-0.414446	-0.230948	-0.325243	0.188772	-0.399022	-0.395053	-0.192672	0.458801	-0.10397	-0.140787	0.329088	0.24934	0.467745	-0.416453
SPIB	grey	-0.186586	0.495783	0.23081	0.476548	-0.522648	0.696679	0.677705	0.163028	-0.566383	0.587287	0.142172	-0.586103	-0.361732	-0.482156	-0.352241
FASTK	grey	0.144054	-0.220045	-0.444199	-0.5018	0.282801	-0.504407	-0.470728	0.0264821	0.244521	-0.721962	-0.049629	0.376494	0.258689	0.295754	0.155127
ARSE	grey	0.0572264	-0.524233	-0.287031	-0.503605	0.354761	-0.651585	-0.586554	-0.176786	0.749181	-0.271824	-0.27213	0.488324	0.235104	0.582638	-0.177456
SLC5A6	grey	-0.446946	-0.363475	0.453207	0.114671	0.0046049	-0.201944	0.0260594	-0.460559	0.367705	0.0189697	-0.543538	-0.285397	-0.480896	-0.154943	0.60109
NDUFB3	turquoise	0.47312	-0.527069	-0.488817	-0.610373	0.682113	-0.7601	-0.877225	0.017192	0.792325	-0.512905	-0.0236119	0.765499	0.581789	0.934329	-0.318305
CUL1	grey	0.0684372	0.325091	0.443071	0.495103	0.00311062	0.55452	0.473452	-0.0246001	-0.682484	0.238728	0.354494	-0.458327	-0.192232	-0.57704	0.448579
TM4SF5	grey	-0.200764	-0.194493	-0.307872	-0.318727	-0.0378462	-0.367195	-0.328552	0.0759872	0.76145	-0.125286	-0.537771	0.247134	-0.0317335	0.507649	-0.38473
ZBED1	turquoise	0.491921	-0.406213	-0.722327	-0.773315	0.539626	-0.738962	-0.826414	0.119802	0.591779	-0.554831	0.108748	0.764812	0.651719	0.841851	-0.471065
S100A2	grey	0.396555	-0.0854301	-0.218482	-0.224706	0.381734	-0.037171	-0.161956	-0.0361158	-0.218577	-0.121446	0.390314	0.10307	0.308113	0.105763	-0.208722
FGFR1	grey	-0.16169	0.621074	0.345488	0.641573	-0.465625	0.797544	0.708632	0.263621	-0.702556	0.258553	0.14861	-0.576716	-0.350166	-0.569505	-0.0817958
GJB3	grey	-0.448932	0.555043	0.591608	0.730958	-0.575834	0.857896	0.894336	0.0742048	-0.618342	0.719809	-0.0990174	-0.845141	-0.68562	-0.76946	0.103807
TUB	grey	-0.0517256	0.257004	0.267931	0.450014	-0.269629	0.489451	0.411583	0.0980439	-0.173856	0.303325	0.0366194	-0.34303	-0.243105	-0.137399	-0.434746
PRPH	grey	-0.02674	0.0335149	0.301945	0.237995	-0.149552	0.323147	0.423814	-0.269985	-0.464597	0.422465	0.21714	-0.512942	-0.289326	-0.456388	-0.0497275
CDK16	grey	0.33926	-0.201056	-0.25858	-0.219928	0.244687	-0.279982	-0.390006	0.0895666	0.377079	-0.191149	0.0795962	0.425128	0.356662	0.544853	-0.448337
PMP22	grey	0.668987	-0.447052	-0.151508	-0.421591	0.693632	-0.294078	-0.324339	-0.445653	-0.363863	-0.0317914	0.688931	0.173387	0.473673	0.0278558	0.103001
TXN2	grey	0.110113	-0.232653	-0.0417244	-0.10565	0.185017	-0.170219	-0.277407	-0.0293949	0.404834	0.0718948	-0.13119	0.336806	0.243417	0.444757	-0.433859
SLC1A4	blue	-0.393402	0.729953	0.270724	0.657551	-0.628957	0.832132	0.704965	0.439664	-0.369499	0.376229	-0.169898	-0.445515	-0.41352	-0.425597	-0.234765
B3GALT5	turquoise	-0.412129	0.0568473	0.295243	0.181479	-0.333673	0.254196	0.457501	-0.28662	-0.337102	0.432305	-0.170431	-0.605742	-0.518766	-0.593472	0.301098
RBPMS	grey	0.0346606	0.270746	-0.135724	0.161148	-0.0476733	0.137145	-0.0632618	0.557668	0.42706	-0.0193717	-0.248743	0.102719	-0.0178163	0.520707	-0.738718
TSC22D1	turquoise	0.592309	-0.425798	-0.605468	-0.645053	0.6583	-0.703694	-0.872663	0.137877	0.658799	-0.529313	0.114387	0.841608	0.717648	0.947707	-0.448832
CLDN7	grey	0.335053	-0.169123	-0.00664363	-0.0993958	0.289127	0.0554812	-0.0137596	-0.257532	-0.337203	0.186765	0.351978	-0.0842571	0.147655	-0.0522383	-0.174083
STK19	green	0.460516	-0.553662	-0.0080208	-0.323688	0.739091	-0.439389	-0.422258	-0.478212	0.0421404	-0.313728	0.330211	0.134623	0.253629	0.143273	0.366855
ADAR	turquoise	0.889203	-0.529246	-0.619057	-0.731162	0.848726	-0.739315	-0.914473	-0.0362916	0.364234	-0.589171	0.551003	0.878106	0.925179	0.829181	-0.312808
ACO2	turquoise	0.073479	-0.374141	-0.26201	-0.329102	0.306983	-0.576684	-0.628142	0.0960865	0.937149	-0.392322	-0.390079	0.557808	0.24039	0.802894	-0.332752
AMPD2	turquoise	-0.180508	0.201271	0.329233	0.295364	-0.290935	0.488685	0.56992	-0.240081	-0.790959	0.378559	0.214058	-0.596837	-0.321145	-0.728404	0.272067
LOC101930112///SPG7	grey	0.256281	-0.331985	-0.537929	-0.573921	0.263204	-0.637608	-0.620386	0.0776085	0.578672	-0.43712	0.0125852	0.688523	0.495468	0.625098	-0.339958
CCL25	grey	0.158507	-0.528441	0.227948	-0.182714	0.432589	-0.259164	-0.0973664	-0.662429	-0.112282	0.150276	0.211824	-0.256411	-0.0987932	-0.171166	0.357468
PLOD3	grey	-0.280589	0.214338	0.10869	0.317165	-0.314874	0.189995	0.11173	0.327395	0.422345	0.00973524	-0.4112	0.0267224	-0.181056	0.24725	-0.466104
BCL2L2-PABPN1///PABPN1	grey	-0.16633	0.397104	-0.0878026	0.239332	-0.179878	0.13944	-0.017337	0.607833	0.422099	-0.274838	-0.371412	0.186055	-0.0643402	0.333766	-0.227948
BST2	grey	0.863024	-0.369275	-0.502074	-0.588039	0.65463	-0.516692	-0.637173	-0.105026	-0.107878	-0.521323	0.805705	0.733704	0.895848	0.400633	-0.0627491
ITPK1	turquoise	0.265242	-0.338057	-0.52169	-0.518509	0.317184	-0.626035	-0.714754	0.160473	0.708189	-0.516738	-0.0948089	0.829547	0.587605	0.822355	-0.456379
HDAC1	turquoise	0.824474	-0.157957	-0.68637	-0.580402	0.64368	-0.429644	-0.702192	0.300192	0.200539	-0.462298	0.503925	0.734023	0.827312	0.761024	-0.518003
HLA-DMB	red	0.866266	-0.23412	-0.251509	-0.336578	0.619873	-0.205346	-0.328565	-0.188491	-0.456474	-0.224108	0.980432	0.31361	0.663614	0.0844554	0.0421352
PAX7	grey	-0.0841515	-0.380734	-0.0787888	-0.377664	0.0863892	-0.412507	-0.197927	-0.41714	0.0168507	-0.0431694	-0.0324151	0.177578	0.0873079	-0.129284	0.427015
PIM1	grey	-0.151637	-0.0126977	-0.0268643	-0.0844486	-0.134166	0.110592	0.180309	-0.188768	-0.166875	0.207628	-0.0842769	-0.365855	-0.265031	-0.216034	0.0101749
CYP17A1	grey	-0.16839	-0.243416	-0.0899703	-0.173347	0.0474261	-0.340836	-0.277803	0.0151965	0.679087	-0.0106359	-0.442448	0.183112	-0.0760488	0.414889	-0.258585
NECAB3	grey	-0.542285	0.475416	0.672885	0.80783	-0.635621	0.775208	0.839313	-0.00198248	-0.556349	0.539202	-0.153169	-0.691083	-0.613526	-0.77229	0.181705
ATRIP///TREX1	grey	-0.196917	-0.215803	0.737597	0.42464	-0.095157	0.301912	0.466217	-0.669183	-0.524468	0.478745	0.11341	-0.561324	-0.367367	-0.668524	0.50296
LIPA	black	0.95042	-0.42534	-0.487805	-0.580556	0.82646	-0.549063	-0.72175	-0.0762057	0.087237	-0.475881	0.741751	0.673819	0.846478	0.60197	-0.208677
SPN	grey	0.0746731	-0.349149	-0.165679	-0.316116	0.295438	-0.463963	-0.409767	-0.0910451	0.407871	-0.204396	-0.182023	0.304308	0.130286	0.390375	-0.0591378
PDIA4	grey	-0.310113	0.188743	0.573026	0.549184	-0.409134	0.512827	0.546727	-0.195156	-0.474701	0.48985	-0.0146681	-0.367474	-0.279375	-0.576931	0.223248
KCNF1	grey	0.447348	-0.329192	-0.366231	-0.368024	0.349819	-0.318852	-0.424727	-0.0814425	0.202373	-0.125339	0.275281	0.454266	0.505867	0.515016	-0.629729
BTN3A1	red	0.773747	-0.285854	-0.383265	-0.481326	0.523498	-0.334319	-0.39637	-0.226032	-0.42207	-0.348221	0.915181	0.468244	0.749899	0.0662085	0.110443
TRIM28	grey	0.641816	-0.769778	-0.332457	-0.661786	0.772969	-0.803812	-0.817877	-0.409722	0.34921	-0.471114	0.372812	0.735518	0.724136	0.600065	-0.0737993
BTBD2	grey	-0.235816	-0.629287	0.186065	-0.165606	0.121502	-0.539136	-0.353008	-0.472187	0.631278	-0.109957	-0.453853	0.241282	-0.0364207	0.275208	0.112977
PSMC2	turquoise	0.684092	-0.486611	-0.521571	-0.602102	0.755158	-0.703465	-0.879354	0.0545447	0.651272	-0.490284	0.251904	0.840267	0.748542	0.928652	-0.404122
ANP32B	black	0.891513	-0.550164	-0.387384	-0.599853	0.855847	-0.583374	-0.717483	-0.255517	0.0395879	-0.309143	0.709048	0.695017	0.848783	0.510654	-0.0795535
F13A1	grey	0.476567	0.0484411	0.01006	0.0132789	0.160385	0.261615	0.189276	-0.167181	-0.670752	0.310515	0.747876	-0.211836	0.203969	-0.285587	-0.127275
MYL9	grey	0.407901	-0.564341	-0.120945	-0.356416	0.560154	-0.579031	-0.632538	-0.252303	0.473171	-0.265234	0.0613983	0.540395	0.452652	0.561462	-0.0103699
QPRT	turquoise	0.0229173	-0.240391	-0.372444	-0.344808	0.197352	-0.523129	-0.575307	0.237955	0.957509	-0.372056	-0.425063	0.557663	0.213894	0.80704	-0.441096
FAM32A	grey	0.808977	-0.60979	-0.503437	-0.700015	0.84862	-0.70673	-0.811275	-0.225341	0.240135	-0.444242	0.572574	0.763836	0.842497	0.652399	-0.252699
CPQ	grey	-0.0578128	-0.0394778	0.487125	0.401585	-0.103634	0.234683	0.227131	-0.151147	0.0970567	0.413089	-0.125123	-0.249565	-0.233225	-0.0382312	-0.110127
SLC38A10	blue	-0.0945099	0.721186	-0.331204	0.118505	-0.275066	0.417948	0.210159	0.747386	-0.0712322	-0.114815	-0.0249287	0.0414599	-0.00392134	0.0026486	-0.212935
ZBTB25	turquoise	-0.51975	0.295438	0.731951	0.657112	-0.506631	0.648323	0.810395	-0.262307	-0.64974	0.564913	-0.123705	-0.840929	-0.693251	-0.924494	0.601591
MFAP2	grey	0.420261	-0.421532	-0.345024	-0.564092	0.476107	-0.48116	-0.461236	-0.330791	-0.0491325	-0.381649	0.379324	0.361253	0.476421	0.160873	0.267265
SNRPC	grey	0.367689	0.0559154	0.139807	0.126634	0.261096	0.319187	0.199698	-0.114065	-0.492733	0.376983	0.484568	-0.31139	0.0155507	-0.186087	-0.138931
WBP2	turquoise	0.381354	-0.311967	-0.479068	-0.447007	0.405997	-0.57572	-0.732084	0.231622	0.795688	-0.410702	-0.0623005	0.815177	0.590881	0.927181	-0.573401
GPR31	grey	-0.118028	-0.030669	-0.00448019	-0.0948646	-0.132211	0.100715	0.253154	-0.283213	-0.385049	0.187243	0.0961733	-0.475879	-0.273797	-0.400156	0.0954598
SLC22A5	grey	-0.307571	0.294616	-0.364829	-0.116707	-0.203994	0.0300026	-0.0508066	0.450475	0.471681	-0.107051	-0.478861	0.115637	-0.118785	0.266707	-0.332023
ANXA5	turquoise	0.858521	-0.41878	-0.60562	-0.641517	0.809232	-0.624847	-0.845058	0.0786147	0.375741	-0.561739	0.487863	0.806033	0.858985	0.852058	-0.426817
TAX1BP1	grey	0.709356	-0.334394	-0.333951	-0.455867	0.737903	-0.346417	-0.529152	-0.121996	-0.13214	-0.263879	0.566184	0.436348	0.642703	0.360497	-0.0697044
AMOT	grey	-0.297146	0.22482	0.444558	0.407081	-0.3735	0.397403	0.459918	-0.10742	-0.402436	0.314218	-0.0346585	-0.288964	-0.255527	-0.557613	0.431963
AZGP1	turquoise	-0.00106916	-0.352019	-0.216351	-0.296748	0.246944	-0.553668	-0.567312	0.0847282	0.943487	-0.362499	-0.435634	0.512327	0.162822	0.733596	-0.280253
NCSTN	turquoise	0.411937	-0.353294	-0.615978	-0.592887	0.441252	-0.666536	-0.787396	0.202786	0.761207	-0.508027	-0.0171933	0.832219	0.62722	0.92787	-0.580141
FETUB	grey	-0.455604	-0.237278	0.639545	0.307366	-0.147385	0.0791747	0.311276	-0.584793	-0.167452	0.235105	-0.253741	-0.395317	-0.435701	-0.569015	0.760068
NUDT3	turquoise	0.519115	-0.0901247	-0.652544	-0.498533	0.485972	-0.45085	-0.702888	0.447778	0.551034	-0.435549	0.104343	0.798213	0.670911	0.878382	-0.558168
ZFP36L2	salmon	0.642373	-0.429037	-0.589893	-0.650239	0.623645	-0.708613	-0.825251	0.0481808	0.408685	-0.650482	0.36707	0.921017	0.831018	0.737059	-0.243647
FH	turquoise	0.227947	-0.529517	-0.309113	-0.499754	0.592173	-0.693317	-0.743441	-0.0665373	0.843326	-0.365938	-0.249925	0.57454	0.333765	0.790354	-0.162182
P2RX5-TAX1BP3///TAX1BP3	grey	0.764783	-0.197622	-0.555929	-0.472437	0.572642	-0.369401	-0.611448	0.199644	0.137751	-0.378366	0.511545	0.614387	0.750992	0.701319	-0.58565
ABCD4	grey	-0.502789	0.0253043	0.530573	0.306705	-0.24679	0.264262	0.481663	-0.375057	-0.266231	0.340462	-0.284026	-0.668284	-0.641301	-0.677438	0.726223
CD44	grey	-0.304536	0.0306142	0.175151	0.139793	-0.144613	-0.0558216	0.0537805	0.082821	0.379075	-0.00700236	-0.381348	-0.12716	-0.321534	0.0302518	0.0926371
GLB1L2	turquoise	-0.06209	-0.279773	-0.292534	-0.346861	0.208863	-0.541379	-0.523999	0.121787	0.904281	-0.311538	-0.42179	0.479303	0.131734	0.65253	-0.227875
TOMM20	turquoise	0.415921	-0.377288	-0.53817	-0.555912	0.527206	-0.665972	-0.813651	0.193385	0.813951	-0.479532	-0.0818661	0.816577	0.5906	0.961065	-0.478571
RPS4Y1	grey	0.4329	-0.136135	-0.131607	-0.200527	0.398256	-0.0800374	-0.200462	-0.0693542	-0.0957858	0.00509707	0.393882	0.197235	0.340257	0.157791	-0.104149
OGDH	turquoise	0.348703	-0.464758	-0.535051	-0.603412	0.488437	-0.770915	-0.842216	0.094228	0.857022	-0.597288	-0.108237	0.822286	0.566971	0.917521	-0.367124
OGG1	grey	0.250018	0.00641614	-0.613797	-0.490385	0.16425	-0.330723	-0.394408	0.264019	0.12263	-0.423567	0.18154	0.565414	0.492853	0.331825	-0.273604
CLEC11A	grey	-0.319174	0.735029	-0.0428149	0.261469	-0.509617	0.590062	0.565609	0.475039	-0.454419	0.248417	-0.0617143	-0.448565	-0.376329	-0.509704	0.119654
HIP1R	grey	0.388085	-0.568354	-0.204527	-0.414994	0.401999	-0.472029	-0.457642	-0.360502	0.225179	-0.0498463	0.219723	0.387662	0.426762	0.424949	-0.430889
LRP10	turquoise	0.330245	-0.559325	-0.245283	-0.390714	0.517364	-0.607549	-0.704545	-0.116377	0.714197	-0.318743	-0.0923993	0.657898	0.481324	0.800996	-0.432236
CHST15	grey	0.369072	-0.0582387	-0.267721	-0.255522	0.31408	-0.181477	-0.244067	0.122089	0.00716293	-0.126936	0.23302	0.16204	0.235964	0.252181	-0.254594
CLK3	grey	0.166026	-0.375039	0.433812	0.0899904	0.159055	-0.00170652	0.138237	-0.719916	-0.545732	0.139289	0.451517	-0.151814	0.0619268	-0.512629	0.623083
SERPINE2	grey	0.496535	-0.319252	-0.434806	-0.504932	0.505645	-0.382492	-0.490113	-0.107292	0.0118987	-0.368718	0.347626	0.432311	0.5666	0.369715	-0.213709
CACNA1B	grey	-0.139416	-0.212137	0.235717	0.0169839	-0.153832	-0.00634043	0.16611	-0.49423	-0.437678	0.0602337	0.16965	-0.0249136	0.0414223	-0.474391	0.439026
EFCAB14	grey	0.477538	-0.657894	-0.405841	-0.658767	0.730301	-0.833902	-0.869376	-0.171638	0.717229	-0.466816	0.0179934	0.703581	0.543755	0.816475	-0.140273
ITGA3	grey	-0.226075	0.463783	0.509018	0.664393	-0.536172	0.715002	0.687977	0.0671397	-0.589106	0.493891	0.1342	-0.465063	-0.303834	-0.606006	0.0842507
C8B	grey	-0.128767	-0.136147	0.511112	0.351162	-0.215316	0.307584	0.426629	-0.470551	-0.422394	0.501068	0.113087	-0.482301	-0.276509	-0.448259	-0.027291
LOC101929036///PAH	turquoise	0.0152199	-0.309357	-0.317869	-0.352633	0.205072	-0.54728	-0.562538	0.134283	0.953484	-0.317818	-0.403234	0.515171	0.185631	0.75417	-0.353494
NDUFS2	turquoise	0.520452	-0.502137	-0.589563	-0.679146	0.653699	-0.760554	-0.880797	0.0437887	0.757652	-0.555145	0.0729283	0.803228	0.6454	0.93569	-0.394052
PPIL2	grey	0.218292	-0.363993	-0.418879	-0.46711	0.293748	-0.586442	-0.588661	0.062097	0.688403	-0.410897	-0.108953	0.521528	0.339055	0.705594	-0.473846
SERHL2///SERHL	grey	-0.135025	-0.121418	0.229564	0.0474999	-0.146677	0.163786	0.326875	-0.430985	-0.421452	0.434467	0.124604	-0.502892	-0.285583	-0.447008	0.0372431
PFDN1	grey	-0.148426	-0.501952	0.574111	0.13337	0.2714	-0.238243	-0.0518826	-0.643224	0.0660275	-0.00621445	-0.172872	-0.210193	-0.252437	-0.236149	0.78994
IRF9	black	0.882683	-0.410379	-0.661677	-0.723626	0.772291	-0.621197	-0.771535	-0.0335247	0.134463	-0.509808	0.67871	0.764517	0.88161	0.620466	-0.25274
ERP29	grey	0.754059	-0.521407	-0.586603	-0.68504	0.818228	-0.700113	-0.882455	-0.0338787	0.435934	-0.598834	0.390459	0.85337	0.84672	0.830667	-0.360369
CBFA2T3	grey	0.157776	-0.619562	0.0906664	-0.257859	0.362847	-0.404073	-0.27338	-0.591642	0.196836	0.0186384	0.0487413	0.06358	0.0754431	0.135553	0.034004
EIF3K	turquoise	0.671786	-0.523322	-0.446545	-0.563431	0.815725	-0.670826	-0.858222	-0.00952249	0.557058	-0.498902	0.212822	0.764799	0.711768	0.886302	-0.359308
SLC6A13	turquoise	0.178147	-0.462118	-0.364154	-0.487609	0.359204	-0.713162	-0.71482	0.0177657	0.835221	-0.432042	-0.219993	0.699724	0.403909	0.764764	-0.26629
SREBF1	grey	-0.344973	0.311885	-0.0194122	0.0655842	-0.267762	0.344831	0.384257	0.0502009	-0.384776	0.303157	-0.145808	-0.367486	-0.315948	-0.473285	0.182881
KRT16	grey	-0.0584935	0.155637	-0.235876	0.00406445	-0.100914	-0.0552805	-0.172764	0.483947	0.599311	-0.150742	-0.37612	0.278262	0.0333573	0.574794	-0.708286
SLC1A2	yellow	-0.135279	-0.0796851	0.426769	0.18433	0.00562461	0.108825	0.281464	-0.445554	-0.521427	-0.0232454	0.187453	-0.314589	-0.207184	-0.670185	0.914861
WISP2	brown	-0.37292	-0.0119265	0.847387	0.64812	-0.22727	0.453138	0.605285	-0.452557	-0.354617	0.513047	-0.130767	-0.716719	-0.626241	-0.652753	0.447678
HIST1H2AK	grey	0.427035	-0.515085	-0.258099	-0.539762	0.686529	-0.502887	-0.473739	-0.419104	-0.0380362	-0.287371	0.328793	0.226133	0.36244	0.129313	0.297384
SPATA2L	grey	-0.380133	0.493191	0.61809	0.715572	-0.371912	0.718016	0.744143	0.046869	-0.58	0.391741	-0.0361666	-0.716276	-0.603007	-0.760437	0.467361
AES	turquoise	0.469181	-0.257785	-0.555019	-0.490309	0.485513	-0.560548	-0.734242	0.281776	0.686013	-0.585099	0.0278496	0.788807	0.612353	0.887761	-0.523688
NPAS1	turquoise	-0.455396	0.332393	0.536168	0.554439	-0.489748	0.588422	0.679865	-0.126765	-0.528058	0.450251	-0.114514	-0.614865	-0.528266	-0.75248	0.378846
INPP4A	grey	-0.440421	-0.325436	0.539294	0.163701	0.00848227	-0.099265	0.128414	-0.520793	0.162536	0.198041	-0.451607	-0.369416	-0.498233	-0.327843	0.724831
MUC1	grey	0.355135	-0.493391	-0.0788831	-0.353321	0.387967	-0.433798	-0.39	-0.437808	-0.176394	-0.25069	0.414511	0.492747	0.557367	0.0435182	0.27896
MXRA7	grey	0.531261	-0.478049	-0.363471	-0.492711	0.690152	-0.618101	-0.756698	-0.061957	0.402266	-0.440301	0.153812	0.714478	0.650589	0.697202	-0.158074
GRPR	blue	-0.121891	0.854241	-0.245981	0.332614	-0.455812	0.618534	0.401904	0.858966	-0.156199	0.0660308	-0.0415901	-0.200772	-0.173564	-0.00669718	-0.575
NQO2	turquoise	0.0397015	-0.299824	-0.305471	-0.330753	0.233777	-0.492458	-0.54689	0.126463	0.928859	-0.279664	-0.376501	0.535632	0.224753	0.763277	-0.394119
GNB3	grey	-0.627132	0.517541	0.409766	0.550751	-0.726811	0.674768	0.8018	0.112183	-0.360881	0.594066	-0.298266	-0.80675	-0.740051	-0.665586	0.0422359
IL7R	grey	0.655618	0.015765	-0.519166	-0.399277	0.323751	-0.140236	-0.299179	0.12543	-0.298664	-0.413006	0.745786	0.486305	0.683297	0.173377	-0.127575
LDLRAD4	grey	0.0253836	0.234313	-0.390547	-0.175987	-0.15149	0.0773735	0.0599709	0.291063	-0.0452249	0.0313201	0.08988	0.00411539	0.052014	0.0776256	-0.514036
MAP1LC3B	turquoise	0.619025	-0.564112	-0.484924	-0.630891	0.780101	-0.734527	-0.883811	-0.0483911	0.592501	-0.503122	0.189946	0.847388	0.744494	0.877624	-0.334857
HAB1	grey	-0.239172	-0.189561	0.815655	0.527611	-0.203113	0.313018	0.498004	-0.651491	-0.556615	0.416154	0.0788751	-0.556282	-0.381052	-0.709113	0.567139
KCTD17	grey	0.0258011	0.551331	-0.576706	-0.135375	-0.148891	0.0971635	-0.0621876	0.813972	0.185051	-0.331368	-0.0519205	0.225874	0.129865	0.319918	-0.471721
NCOA6	grey	-0.0218942	-0.477232	-0.0935837	-0.306419	0.306123	-0.594388	-0.508117	-0.144758	0.824403	-0.269176	-0.403407	0.311592	0.0368693	0.5461	0.0138433
CDC34	grey	-0.289678	0.570465	0.614373	0.80743	-0.475811	0.882831	0.823121	0.120232	-0.721992	0.499693	0.0828458	-0.703818	-0.480552	-0.710785	0.108339
CYB561D2	grey	0.410997	0.220936	-0.256334	-0.0719273	0.0972386	0.241799	0.0955166	0.181662	-0.438373	-0.0347598	0.519891	-0.093473	0.211263	-0.0219649	-0.416727
MAST4	grey	-0.496542	0.20369	0.291873	0.342778	-0.372027	0.200501	0.209524	0.167374	0.292937	0.213477	-0.560242	-0.0204412	-0.299029	-0.0668621	0.0978561
B4GALT3	grey	0.0936432	-0.460457	0.210905	-0.122558	0.278967	-0.390364	-0.216942	-0.485134	0.0762993	-0.336501	0.0848241	0.121224	0.0651579	-0.0607102	0.627758
SEMA7A	blue	-0.490006	0.888079	0.363587	0.787949	-0.73427	0.969565	0.872137	0.561333	-0.439209	0.564629	-0.222163	-0.710287	-0.631483	-0.53419	-0.209071
MEF2B///BORCS8///BORCS8-MEF2B	grey	-0.381433	-0.100025	-0.0579803	-0.22774	-0.250966	-0.13888	0.0937407	-0.185421	0.163326	0.243506	-0.370026	-0.195647	-0.327983	-0.178974	0.175365
CSNK2B	turquoise	0.525979	-0.405316	-0.527566	-0.552489	0.589635	-0.661567	-0.825473	0.155972	0.745509	-0.493708	0.0485087	0.800934	0.642964	0.95544	-0.512102
HSPB2	blue	-0.320166	0.846981	0.165442	0.613095	-0.621128	0.873932	0.70789	0.598821	-0.422699	0.432319	-0.124743	-0.519448	-0.415169	-0.384249	-0.339546
GLRX	turquoise	0.375329	-0.374916	-0.546722	-0.564595	0.501991	-0.645236	-0.771327	0.147763	0.832794	-0.502419	-0.081683	0.709138	0.505476	0.914566	-0.455085
RASSF1	blue	-0.270287	0.845209	0.185286	0.611746	-0.573647	0.794465	0.660658	0.573827	-0.551786	0.215123	0.0429091	-0.387419	-0.289227	-0.495706	-0.0222518
ABCC10	grey	0.316051	-0.557179	-0.377479	-0.642505	0.352371	-0.609515	-0.479205	-0.434041	0.0475268	-0.227219	0.316058	0.458352	0.489699	0.174549	0.0132342
FAM65B	grey	-0.445893	0.477292	0.121093	0.308239	-0.585768	0.520527	0.602328	0.184274	-0.303928	0.471633	-0.179462	-0.500334	-0.477619	-0.477544	-0.162533
IMPA2	turquoise	0.209547	-0.328885	-0.449049	-0.452082	0.388985	-0.607366	-0.698244	0.205306	0.891336	-0.43593	-0.263064	0.644891	0.374275	0.884276	-0.483987
TMEM63A	grey	0.39356	-0.664599	-0.443767	-0.679002	0.555197	-0.840859	-0.846996	-0.215559	0.679537	-0.536479	0.0294082	0.799392	0.626074	0.756923	-0.179605
APEX1	turquoise	0.690224	-0.423248	-0.385578	-0.459178	0.713405	-0.550783	-0.733773	0.0433515	0.494855	-0.415811	0.271476	0.63134	0.624833	0.808246	-0.401171
CAPN3	pink	-0.0533417	-0.299177	-0.213473	-0.313915	0.212027	-0.523261	-0.487402	0.0759859	0.836874	-0.337884	-0.456762	0.438604	0.101177	0.589896	-0.0944509
H1FX	grey	0.30236	-0.229845	-0.0489389	-0.211965	0.310688	-0.274151	-0.255646	-0.217154	-0.322126	-0.44015	0.399943	0.349545	0.42373	-0.103164	0.516998
RRAS	grey	0.694968	-0.525997	-0.365997	-0.618132	0.57457	-0.527468	-0.504494	-0.439557	-0.288282	-0.404152	0.770463	0.481872	0.715611	0.11903	0.16908
UBL3	grey	-0.290667	0.42783	0.314522	0.469792	-0.37276	0.674664	0.648724	0.102961	-0.463681	0.552473	-0.119245	-0.723523	-0.537336	-0.470868	-0.164957
TUBB4A	turquoise	0.48703	-0.466997	-0.410445	-0.505181	0.603535	-0.640905	-0.778633	0.0411798	0.645712	-0.48623	0.0281237	0.692316	0.57697	0.860043	-0.40149
IGHV3-23///IGHV4-31///IGHM///IGHG1	grey	0.706934	-0.172315	-0.348563	-0.344331	0.454927	-0.237735	-0.379347	-0.0344766	-0.0972276	-0.290634	0.677832	0.424626	0.599362	0.28171	-0.100714
BPHL	turquoise	0.122154	-0.326932	-0.422239	-0.443465	0.311317	-0.581961	-0.632296	0.172337	0.92697	-0.354608	-0.326975	0.586155	0.287623	0.841709	-0.483079
LASP1	salmon	0.711975	-0.495176	-0.643578	-0.734238	0.74246	-0.759503	-0.910334	-0.000574811	0.472808	-0.638757	0.368667	0.928444	0.874302	0.821284	-0.226219
VAT1	turquoise	0.48601	-0.326885	-0.592536	-0.55097	0.512426	-0.604237	-0.788479	0.237813	0.726796	-0.500985	0.0238003	0.824871	0.662656	0.966649	-0.614451
CARM1	turquoise	-0.545258	0.0553777	0.724089	0.526229	-0.469073	0.408946	0.626996	-0.42303	-0.477442	0.450763	-0.19068	-0.586651	-0.542824	-0.804255	0.637176
FKBP4	turquoise	0.322673	-0.153342	-0.560433	-0.452084	0.373116	-0.440606	-0.635889	0.352401	0.64895	-0.390954	-0.122878	0.660148	0.490348	0.851266	-0.641177
MAPK8IP3	grey	0.562038	-0.365738	-0.45147	-0.478047	0.410414	-0.493523	-0.567326	-0.00227562	0.299304	-0.31661	0.359054	0.60284	0.627044	0.615841	-0.580335
MCAT	grey	-0.347106	0.64228	0.0925245	0.469367	-0.575336	0.713018	0.61623	0.435001	-0.258871	0.475651	-0.176763	-0.441978	-0.397157	-0.270496	-0.555127
ISLR	grey	0.312825	0.182183	0.246195	0.286478	0.0116523	0.438102	0.372214	-0.0856489	-0.689717	0.363995	0.594945	-0.378858	-0.00535257	-0.383071	-0.0529657
ALDOC	grey	-0.0736544	0.0149623	0.0986259	-9.28e-05	-0.154638	0.12948	0.219945	-0.245115	-0.538804	0.205222	0.252371	-0.0313228	0.07823	-0.469123	0.321802
PTPRCAP	red	0.769324	-0.0876361	-0.30395	-0.299981	0.480938	-0.0833029	-0.222426	-0.0779558	-0.512625	-0.223117	0.951458	0.332474	0.654296	0.013489	-0.00975897
MPC2	turquoise	0.366267	-0.255307	-0.528941	-0.479381	0.451838	-0.543076	-0.714077	0.306029	0.789009	-0.419376	-0.119162	0.681341	0.487654	0.948657	-0.584965
FST	grey	0.556098	-0.339917	-0.328038	-0.519615	0.46865	-0.349515	-0.315713	-0.347193	-0.31886	-0.27579	0.699871	0.259344	0.475995	-0.0220472	0.194011
AEBP1	grey	0.0373487	-0.655691	0.0439365	-0.396684	0.23829	-0.569245	-0.344205	-0.663658	0.0518181	-0.173626	0.0607135	0.291122	0.238004	-0.054392	0.532005
ERF	brown	-0.476804	0.230698	0.883394	0.868998	-0.458216	0.598705	0.662713	-0.147826	-0.262262	0.383565	-0.28093	-0.621666	-0.615036	-0.563441	0.345216
PSMD2	grey	0.732032	-0.611001	-0.391917	-0.61094	0.831079	-0.629343	-0.744248	-0.256049	0.286575	-0.345905	0.430407	0.560398	0.665916	0.642221	-0.293622
CARD10	cyan	0.539847	-0.513958	-0.669104	-0.8682	0.632719	-0.748763	-0.717315	-0.211432	0.201298	-0.629604	0.356143	0.542885	0.585057	0.446386	0.0122362
STRAP	turquoise	0.377371	-0.113208	-0.599139	-0.433518	0.370623	-0.440301	-0.661399	0.438783	0.737691	-0.440184	-0.0672617	0.726137	0.535161	0.937173	-0.700515
TSC22D4	blue	-0.352663	0.820444	0.312387	0.706341	-0.613017	0.951572	0.820606	0.467966	-0.564076	0.573311	-0.0598796	-0.628525	-0.491191	-0.556754	-0.205021
PLIN3	blue	-0.312316	0.92147	0.030795	0.537176	-0.643868	0.845656	0.700142	0.708865	-0.414401	0.335226	-0.100917	-0.536822	-0.429812	-0.371488	-0.357717
ATP6V1A	turquoise	0.435836	-0.453086	-0.502678	-0.581681	0.628876	-0.716398	-0.847439	0.103495	0.805599	-0.495739	-0.0633219	0.767965	0.56295	0.943652	-0.346729
ERH	grey	0.802353	-0.487493	-0.55428	-0.670955	0.835279	-0.625306	-0.825883	-0.0343068	0.31963	-0.42114	0.439106	0.732872	0.811155	0.783315	-0.359046
SLC4A4	turquoise	-0.0604667	-0.324926	-0.214244	-0.279025	0.186764	-0.538989	-0.526038	0.0966696	0.972463	-0.321193	-0.470628	0.444512	0.0958487	0.714446	-0.287756
KIAA0513	greenyellow	-0.288532	0.726164	0.370622	0.693696	-0.544765	0.936075	0.823724	0.323875	-0.687845	0.555683	0.0603439	-0.663023	-0.448525	-0.6258	-0.128378
KCNJ1	grey	0.0868086	-0.408292	-0.125071	-0.291685	0.423224	-0.49791	-0.54444	-0.0654877	0.610615	-0.273231	-0.31616	0.450486	0.223662	0.572047	-0.0799736
ATP6V1G1	turquoise	0.535897	-0.407308	-0.50498	-0.582468	0.623795	-0.644164	-0.787775	0.0985671	0.679236	-0.470922	0.0925191	0.670793	0.563856	0.875811	-0.34818
FOXN1	grey	-0.465846	-0.0673078	0.668743	0.497245	-0.452854	0.36391	0.556604	-0.472948	-0.306536	0.469661	-0.254413	-0.604811	-0.541837	-0.561226	0.163824
ARHGAP1	brown	-0.415213	-0.128329	0.870252	0.599755	-0.263659	0.339541	0.520395	-0.531335	-0.288715	0.509267	-0.177245	-0.554659	-0.520978	-0.627553	0.512323
CRABP2	brown	-0.497168	-0.16477	0.916107	0.644894	-0.207865	0.234958	0.41453	-0.468382	-0.00602129	0.321759	-0.421373	-0.554792	-0.632468	-0.452562	0.575434
RERE	turquoise	0.452877	-0.432202	-0.616824	-0.654907	0.554058	-0.76862	-0.877521	0.141404	0.754628	-0.621203	-0.00660784	0.893777	0.672116	0.926496	-0.390017
ISG15	grey	0.36097	-0.125519	0.266986	0.136212	0.190967	0.168908	0.16873	-0.34032	-0.553944	0.290814	0.594879	-0.175626	0.122751	-0.308521	0.0215144
AHCY	turquoise	0.211941	-0.402333	-0.370965	-0.455842	0.432395	-0.648738	-0.707479	0.098579	0.893269	-0.44517	-0.254281	0.654282	0.356383	0.823705	-0.294159
KDM4B	grey	-0.0493654	-0.594309	0.271994	-0.168036	0.122057	-0.436562	-0.181086	-0.680048	-0.0148324	-0.109055	0.0393526	0.136257	0.0905175	-0.191348	0.56398
PART1	grey	0.261511	-0.554582	-0.396613	-0.649649	0.39264	-0.586476	-0.479421	-0.382547	0.149618	-0.315594	0.160452	0.330364	0.353476	0.283281	-0.119964
STAU1	grey	0.148204	-0.543202	-0.222834	-0.431545	0.458545	-0.697169	-0.692262	-0.120925	0.822247	-0.305936	-0.268601	0.577638	0.300553	0.709321	-0.0928771
HNRNPUL1	grey	0.48689	-0.253446	-0.0537387	-0.228279	0.364969	-0.187648	-0.200126	-0.340615	-0.42898	-0.253164	0.660029	0.276542	0.479635	-0.155363	0.455057
GNRH2	grey	-0.302617	0.169996	0.542534	0.469575	-0.400604	0.465908	0.552218	-0.241322	-0.472088	0.518969	0.0140579	-0.389929	-0.31205	-0.634589	0.3497
FOSL2	grey	-0.646159	0.268922	0.819772	0.785607	-0.56197	0.587103	0.720669	-0.161298	-0.299041	0.425804	-0.443535	-0.768005	-0.785395	-0.677369	0.490324
HNRNPL	grey	-0.292445	0.307813	0.402774	0.437126	-0.45289	0.484521	0.514303	-0.0438934	-0.469902	0.338872	0.0028791	-0.291967	-0.230888	-0.571798	0.322699
DOCK2	turquoise	-0.312643	-0.0601727	0.623693	0.388617	-0.243476	0.319726	0.515272	-0.539635	-0.639531	0.347584	0.0601256	-0.570064	-0.393603	-0.803981	0.665678
FBLN5	turquoise	0.652836	-0.469717	-0.440238	-0.561575	0.683098	-0.657552	-0.806591	0.000539884	0.521526	-0.447955	0.243311	0.81739	0.741123	0.787545	-0.263488
EML3	grey	-0.53546	-0.327214	0.748676	0.381568	-0.232891	0.0514643	0.321604	-0.62566	0.0964853	0.367142	-0.449187	-0.506331	-0.610143	-0.413617	0.518931
ADAMTS2	blue	-0.501321	0.887624	0.254523	0.728813	-0.71833	0.901226	0.788719	0.617454	-0.294342	0.378193	-0.291771	-0.603461	-0.593693	-0.42631	-0.250455
PTP4A3	grey	-0.100934	0.132245	0.465214	0.436894	-0.278486	0.549078	0.586022	-0.246369	-0.561653	0.654896	0.186088	-0.642678	-0.360488	-0.516217	-0.130115
KLHL25	grey	-0.511708	0.33324	0.688142	0.741377	-0.501376	0.721585	0.790079	-0.138903	-0.464885	0.588384	-0.238643	-0.80237	-0.699832	-0.691439	0.156499
FBXL7	grey	0.137873	0.129988	-0.276221	-0.210141	-0.0120024	0.0295246	0.0471845	0.139171	-0.175259	0.00790761	0.163762	-0.15605	-0.0198404	-0.0261834	-0.196549
CD2BP2	grey	0.288403	-0.437003	-0.421823	-0.579397	0.304188	-0.571044	-0.470496	-0.254039	0.156748	-0.254379	0.217292	0.451729	0.431827	0.271528	-0.0877715
HDAC6	grey	-0.359628	-0.200971	0.389878	0.294	-0.198931	-0.11875	-0.0452564	-0.060787	0.659584	0.0502333	-0.623693	0.0297544	-0.276913	0.296304	-0.137641
KAT7	grey	-0.162318	0.776651	-0.25862	0.252254	-0.439354	0.572303	0.391008	0.766376	-0.139127	0.110637	-0.136029	-0.277098	-0.240815	-0.015185	-0.6097
BRD4	blue	-0.426424	0.880661	0.323427	0.749453	-0.599672	0.889061	0.76421	0.61807	-0.363876	0.336814	-0.235165	-0.663857	-0.602963	-0.454182	-0.0977689
IL17RA	grey	-0.532697	0.801384	0.46268	0.761568	-0.685766	0.912088	0.887921	0.369809	-0.604081	0.511027	-0.153247	-0.707087	-0.627153	-0.748727	0.192431
GOT2	turquoise	0.351021	-0.335201	-0.558223	-0.530436	0.448197	-0.632948	-0.776992	0.224021	0.817748	-0.522187	-0.119829	0.771237	0.550747	0.951514	-0.534173
PLCD1	brown	-0.562516	-0.0306127	0.878275	0.639204	-0.333415	0.364483	0.54008	-0.428738	-0.147251	0.484601	-0.370168	-0.581642	-0.636727	-0.607219	0.614272
MRC2	grey	0.0499648	-0.582433	0.222396	-0.242849	0.333794	-0.430597	-0.244909	-0.645906	0.00318019	-0.0799828	-0.00514947	0.0702813	0.0502262	-0.11966	0.69931
LMF2	grey	-0.215184	0.6905	-0.378091	0.103559	-0.463355	0.380276	0.23131	0.723655	-0.0394447	-0.0820167	-0.137588	0.0978262	-0.00591705	-0.00543083	-0.419238
PCCA	turquoise	0.286638	-0.34458	-0.477057	-0.486037	0.453075	-0.57478	-0.710945	0.169743	0.842355	-0.414075	-0.199877	0.653206	0.42664	0.901285	-0.51302
SPRR2D	grey	0.531106	-0.152397	-0.678635	-0.603729	0.410176	-0.405438	-0.490947	0.156792	0.0945403	-0.441402	0.406627	0.45915	0.548135	0.491746	-0.492367
CBX3	turquoise	0.827841	-0.527055	-0.580448	-0.703165	0.866314	-0.742131	-0.905113	-0.0198339	0.440473	-0.557843	0.441095	0.828014	0.826308	0.838962	-0.27529
BCR	grey	-0.0804184	-0.315263	0.0452938	-0.230473	0.0648483	-0.169785	-0.00983205	-0.499589	-0.244076	0.188559	0.0816407	0.0130208	0.056359	-0.307189	0.357008
P2RX5	grey	-0.118965	0.630544	0.0975843	0.393354	-0.439527	0.702864	0.652691	0.266008	-0.797827	0.302161	0.317691	-0.499607	-0.230469	-0.623443	-0.0799899
PDLIM1	grey	0.176276	-0.239656	-0.115231	-0.355757	0.213966	-0.245335	-0.124272	-0.343136	-0.327217	-0.0475222	0.299632	0.041368	0.171621	-0.256999	0.540908
GRB2	grey	-0.331696	0.362552	0.255365	0.452958	-0.372249	0.472348	0.410277	0.311772	0.182005	0.468256	-0.338088	-0.316818	-0.395869	-0.0285157	-0.398397
MCL1	black	0.93432	-0.306473	-0.581874	-0.604819	0.690594	-0.47503	-0.664561	0.0168565	-0.0364184	-0.481535	0.797092	0.71001	0.904722	0.539049	-0.259913
HADH	turquoise	0.18697	-0.292011	-0.462477	-0.451139	0.326688	-0.596252	-0.679761	0.242107	0.919135	-0.414314	-0.275592	0.649399	0.360574	0.891927	-0.47151
PAK4	grey	-0.679226	0.549283	0.683174	0.810291	-0.665897	0.709656	0.778858	0.172874	-0.246212	0.49049	-0.43126	-0.711891	-0.771861	-0.640939	0.324643
MPI	grey	0.404471	-0.604767	-0.380655	-0.615774	0.632513	-0.63955	-0.637151	-0.311541	0.395876	-0.351017	0.147744	0.443409	0.443844	0.52337	-0.167238
MMP7	black	0.875973	-0.269278	-0.338328	-0.419104	0.694011	-0.259284	-0.42666	-0.13184	-0.326316	-0.268948	0.860609	0.358901	0.695412	0.251793	-0.0933332
MAGED1	turquoise	0.59944	-0.487252	-0.601619	-0.668112	0.65958	-0.740353	-0.887277	0.0468635	0.672516	-0.518976	0.164759	0.858792	0.741424	0.920233	-0.423804
AHCYL1	turquoise	0.288426	-0.461431	-0.447976	-0.535639	0.50739	-0.675909	-0.782138	0.039128	0.820267	-0.445984	-0.194852	0.734894	0.490479	0.873983	-0.369983
BCL2	grey	-0.145029	0.729701	0.150121	0.470391	-0.436178	0.785881	0.710065	0.353544	-0.703809	0.364363	0.228026	-0.596509	-0.368541	-0.625496	0.0543682
ESD	turquoise	0.487064	-0.4504	-0.530156	-0.602178	0.668892	-0.696572	-0.849647	0.104455	0.789624	-0.469386	-0.0203485	0.752319	0.58158	0.950733	-0.393263
GADD45B	grey	-0.015203	-0.246029	0.13046	-0.170632	0.0552656	-0.0433686	0.167451	-0.551933	-0.509067	0.169902	0.237496	-0.353939	-0.154397	-0.512877	0.527321
HEXA	grey	0.690631	-0.50429	-0.232463	-0.404215	0.661386	-0.513575	-0.630779	-0.217601	0.227385	-0.35323	0.457934	0.573376	0.639667	0.532307	-0.057156
RMND5B	grey	-0.376625	-0.0293092	-0.0341333	-0.15929	-0.0969045	-0.0908375	0.0685436	-0.138673	0.0387645	-0.0804271	-0.386672	-0.296464	-0.374719	-0.225329	0.465557
MFSD9	turquoise	-0.516909	0.613889	0.504133	0.63937	-0.599516	0.794034	0.865447	0.116056	-0.679374	0.527468	-0.0993367	-0.819413	-0.681595	-0.870425	0.407454
MAT1A	grey	0.449665	-0.599675	-0.515517	-0.68962	0.556365	-0.778906	-0.790591	-0.147243	0.613877	-0.428044	0.113746	0.758444	0.620658	0.770021	-0.34751
CIAO1	turquoise	0.100851	-0.15669	-0.552877	-0.461933	0.124988	-0.52382	-0.560177	0.327653	0.757555	-0.404111	-0.260974	0.570941	0.316849	0.764266	-0.599229
TTLL12	grey	-0.500062	-0.000822987	0.543547	0.386781	-0.32445	0.327892	0.505308	-0.300985	-0.0783795	0.53885	-0.369039	-0.648625	-0.654192	-0.442656	0.193313
MBD3	grey	-0.0509116	0.573352	0.245886	0.521382	-0.322019	0.761742	0.638629	0.230128	-0.768518	0.338382	0.318103	-0.465863	-0.185138	-0.552565	-0.104705
CYP4F2///CYP4F3	pink	0.0147629	-0.223248	-0.295625	-0.300134	0.191406	-0.442483	-0.457481	0.158502	0.817626	-0.24787	-0.314829	0.422542	0.145654	0.635754	-0.323252
GUSB	turquoise	0.546753	-0.204414	-0.651566	-0.540462	0.479802	-0.499006	-0.708433	0.261601	0.462969	-0.56075	0.256306	0.878696	0.77896	0.793355	-0.506171
AOX1	grey	-0.0522521	-0.297954	-0.139962	-0.273713	0.263426	-0.379355	-0.332131	-0.0713016	0.575397	-0.106069	-0.286366	0.124757	-0.0519927	0.369834	-0.133818
CYB5B	turquoise	0.621826	-0.378245	-0.352106	-0.425111	0.651961	-0.466021	-0.644155	-0.00813015	0.304604	-0.392115	0.266127	0.639796	0.64738	0.644665	-0.279796
MBOAT7	grey	-0.161289	0.328073	0.292452	0.38911	-0.234878	0.500692	0.408118	0.146547	-0.333302	0.503903	-0.0443019	-0.264624	-0.179353	-0.285861	-0.0990162
MAOB	turquoise	0.198717	-0.352743	-0.394664	-0.425743	0.367097	-0.63074	-0.711763	0.183993	0.944915	-0.426249	-0.28166	0.697945	0.384313	0.897082	-0.410276
MIR664B///SNORA56///DKC1	grey	0.451034	-0.273097	-0.549598	-0.532292	0.372038	-0.457302	-0.540808	0.113628	0.412221	-0.266362	0.150944	0.459198	0.443316	0.685163	-0.655423
CEBPD	turquoise	0.417363	-0.277538	-0.363013	-0.395495	0.370095	-0.410821	-0.524889	0.0669924	0.39277	-0.415353	0.162825	0.565299	0.514292	0.614582	-0.356078
MTMR2	grey	-0.701212	0.597212	0.578239	0.75942	-0.711132	0.818052	0.849124	0.173099	-0.320814	0.654094	-0.471075	-0.786436	-0.798904	-0.665582	0.13172
RUNX2	grey	-0.181225	-0.229015	0.549687	0.241471	-0.0296285	0.180067	0.371683	-0.668506	-0.543433	0.347209	0.082643	-0.582698	-0.377371	-0.665597	0.610458
ENSA	grey	0.587981	-0.637929	-0.0651051	-0.40371	0.737572	-0.530534	-0.583028	-0.442829	0.0877633	-0.234828	0.455243	0.535865	0.621997	0.355934	0.139223
NR2E3	grey	-0.632371	0.214317	0.480992	0.472559	-0.669454	0.350555	0.530979	-0.0725211	-0.0671138	0.351853	-0.46206	-0.453658	-0.563235	-0.47551	0.239038
SSBP1	turquoise	0.607704	-0.494815	-0.540537	-0.643152	0.722632	-0.713363	-0.87025	0.010793	0.639919	-0.520722	0.183401	0.814705	0.71394	0.883145	-0.275039
NR1H2	grey	-0.116428	0.00650052	0.619454	0.476488	-0.0885403	0.336707	0.376676	-0.319156	-0.429839	0.177442	0.103241	-0.310683	-0.206732	-0.517377	0.482953
FOSB	grey	-0.0962554	0.268252	-0.168736	0.00499203	-0.306578	0.288856	0.311091	0.161089	-0.213049	0.305203	0.0386313	-0.345568	-0.217248	-0.129342	-0.508391
VAMP2	grey	0.265187	-0.507271	-0.233156	-0.467693	0.563742	-0.669748	-0.687889	-0.153323	0.614973	-0.462968	-0.104204	0.596795	0.37659	0.572824	0.228996
SLC4A1	blue	-0.37651	0.856928	0.179832	0.628694	-0.595988	0.871684	0.698026	0.627257	-0.312698	0.498424	-0.204805	-0.506546	-0.45763	-0.343407	-0.332293
LCP1	red	0.848736	-0.166601	-0.29555	-0.338127	0.592158	-0.147213	-0.286818	-0.13407	-0.453708	-0.210061	0.97036	0.286604	0.63593	0.0700816	0.0097485
HTRA2	grey	-0.01851	0.071402	0.377055	0.297001	-0.0447029	0.36146	0.410448	-0.334428	-0.673328	0.156899	0.271276	-0.491932	-0.255775	-0.618401	0.464164
RUSC2	grey	0.31716	-0.680819	-0.416547	-0.73815	0.435245	-0.782753	-0.65862	-0.463807	0.274381	-0.4941	0.177718	0.540434	0.502128	0.351059	0.145494
THUMPD1	salmon	0.607819	-0.516909	-0.624028	-0.740994	0.744314	-0.796619	-0.913454	-0.0223371	0.55141	-0.607571	0.233124	0.895125	0.777038	0.805756	-0.16742
WNT11	grey	0.158471	0.0416136	0.07139	-0.030371	0.133376	0.136623	0.197321	-0.265804	-0.72073	0.0531589	0.48356	-0.257645	0.014717	-0.578697	0.59578
AARS	turquoise	0.448024	-0.250454	-0.464419	-0.395354	0.473348	-0.454878	-0.65153	0.24928	0.705806	-0.361767	0.0215651	0.666748	0.523652	0.892253	-0.667322
CHRNA4	grey	-0.0375011	0.267516	0.000490428	0.15965	-0.277101	0.403939	0.41152	0.0535751	-0.376502	0.373662	0.165059	-0.3924	-0.213119	-0.269418	-0.403384
INPP5D	grey	0.0365332	0.0364436	0.120303	0.0699211	-0.0961597	0.187772	0.203053	-0.210363	-0.557884	0.157531	0.341182	0.0377239	0.173415	-0.413938	0.239958
ADAM11	grey	0.126034	-0.0739527	-0.133566	-0.0463991	-0.0203087	0.00377753	-0.0370174	-0.0190336	0.110905	0.0500907	0.084311	0.0757017	0.115092	0.215491	-0.572705
BICDL1	grey	-0.275854	-0.0139644	0.134903	0.0485092	-0.324458	0.089181	0.216954	-0.249752	-0.26344	0.130473	-0.0490185	-0.0797124	-0.0876542	-0.39794	0.266166
HIST1H2BE	grey	-0.124478	0.235707	0.00273803	0.135454	-0.0179512	-0.0235316	-0.0756311	0.366608	0.222896	-0.401427	-0.172785	0.19175	0.0066153	0.0899829	0.2605
PLK3	grey	-0.13752	0.084451	0.381417	0.26045	-0.167926	0.436166	0.515963	-0.337557	-0.654884	0.582713	0.226838	-0.553437	-0.300053	-0.655887	0.236596
IDI1	turquoise	0.529974	-0.483271	-0.509909	-0.616745	0.723506	-0.709355	-0.816813	-0.021382	0.636679	-0.517688	0.132536	0.73155	0.6038	0.780796	-0.175509
HIST2H4B///HIST4H4///HIST2H4A///HIST1H4L///HIST1H4E///HIST1H4B///HIST1H4H///HIST1H4C///HIST1H4J///HIST1H4K///HIST1H4F///HIST1H4D///HIST1H4A///HIST1H4I	grey	0.268785	-0.451843	-0.301481	-0.452694	0.556756	-0.579937	-0.662463	-0.0992372	0.585601	-0.330014	-0.100626	0.554547	0.412788	0.607072	-0.0421656
LOC101928634///SNORA67///CD68	grey	-0.379009	0.68715	0.481144	0.719356	-0.562813	0.89411	0.851975	0.254948	-0.683621	0.579429	-0.00211298	-0.72975	-0.540619	-0.723845	0.0753961
SLC6A10PB///SLC6A10P///SLC6A8	turquoise	0.0866618	-0.321124	-0.303548	-0.328887	0.294187	-0.488689	-0.576652	0.0961882	0.815562	-0.382171	-0.327457	0.571028	0.30251	0.744983	-0.383517
HSPE1	turquoise	0.353345	-0.465309	-0.452744	-0.550822	0.627296	-0.709762	-0.802287	0.0529247	0.834843	-0.534089	-0.124873	0.681014	0.457528	0.871794	-0.263952
MIR6778///SHMT1	turquoise	0.0561393	-0.299149	-0.341588	-0.36828	0.248716	-0.594706	-0.607625	0.186265	0.921498	-0.41496	-0.375111	0.568651	0.226332	0.76988	-0.328039
CYP2A13	brown	-0.514726	0.312395	0.883948	0.870562	-0.519979	0.753409	0.848873	-0.203709	-0.534044	0.618171	-0.179899	-0.859614	-0.732035	-0.798743	0.354811
CTRL	grey	0.307317	-0.463292	0.0613891	-0.305722	0.353605	-0.327737	-0.191976	-0.578259	-0.335409	-0.0382866	0.480589	0.135511	0.291983	-0.221312	0.507633
KRT81	grey	-0.585245	-0.159745	0.407716	0.11954	-0.30081	-0.00385586	0.32592	-0.493163	-0.124016	0.183846	-0.389587	-0.516528	-0.588041	-0.606121	0.744862
DHRS7	turquoise	0.456048	-0.331665	-0.482007	-0.486383	0.517461	-0.504703	-0.692085	0.164752	0.653236	-0.2653	0.0078975	0.634332	0.534458	0.895798	-0.628235
ESYT1	grey	-0.131357	0.234759	0.616974	0.640899	-0.294794	0.656114	0.643978	-0.177896	-0.672162	0.541113	0.181152	-0.554938	-0.301262	-0.605465	0.0739097
NPIPB15	grey	-0.0017982	-0.0342127	-0.298714	-0.232617	-0.158626	-0.085044	-0.0234847	7.9e-05	0.0986407	0.136035	0.0245796	0.044004	0.0379689	0.0956863	-0.393127
PI4KAP1///PI4KAP2///PI4KA	grey	0.325324	-0.309906	-0.247308	-0.290525	0.329914	-0.481214	-0.600549	0.0597224	0.43121	-0.392101	0.0588147	0.803162	0.631089	0.593194	-0.136714
PIEZO1	grey	0.0760279	-0.428783	0.25599	-0.0380179	0.0603592	-0.0809523	0.0579643	-0.660785	-0.396689	0.112224	0.288814	-0.0374888	0.13314	-0.32264	0.211968
CFI	turquoise	0.429383	-0.459567	-0.442221	-0.538975	0.626422	-0.64229	-0.73003	-0.0323057	0.646365	-0.542167	0.0502633	0.609813	0.467866	0.753636	-0.260209
SRSF3	turquoise	0.745547	-0.326732	-0.377386	-0.412529	0.765692	-0.453991	-0.651108	0.0811138	0.238479	-0.493008	0.449123	0.562468	0.634598	0.667873	-0.308048
THRA	grey	0.113259	-0.331166	-0.254751	-0.508274	0.156272	-0.330999	-0.160992	-0.410393	-0.272157	-0.0276776	0.247809	0.0347452	0.167461	-0.184203	0.240157
SLC30A1	turquoise	0.348535	-0.434162	-0.465981	-0.552202	0.567044	-0.688239	-0.785099	0.0753788	0.792679	-0.443881	-0.120379	0.660097	0.449588	0.844043	-0.286119
ZYX	grey	0.499388	-0.116722	-0.237619	-0.214886	0.193288	-0.123124	-0.211086	-0.0582223	-0.254905	-0.295331	0.606942	0.455216	0.575963	0.113227	-0.114575
ARFGAP2	grey	0.208729	-0.0741428	-0.398526	-0.360289	-0.0156661	-0.198804	-0.235179	0.108715	0.166265	0.164677	0.111033	0.370313	0.342572	0.316585	-0.491006
TACC1	grey	0.733421	-0.473196	-0.30946	-0.494737	0.764102	-0.525445	-0.652548	-0.188471	0.0226482	-0.348391	0.506569	0.59138	0.704406	0.471414	0.00828724
NAPA	grey	-0.0267688	0.536638	-0.402128	-0.0182336	-0.27916	0.189952	0.0284362	0.721358	0.0604295	-0.129746	-0.069896	0.167969	0.109342	0.204479	-0.436549
DDIT3	turquoise	0.290555	-0.399669	-0.500395	-0.546884	0.368007	-0.596814	-0.644925	0.0462507	0.708139	-0.307613	-0.0981613	0.614064	0.426176	0.787698	-0.591891
ACP2	blue	-0.431131	0.839973	0.163078	0.548062	-0.636956	0.740488	0.661401	0.56119	-0.457317	0.212141	-0.141207	-0.420143	-0.398831	-0.539083	0.135168
SDF2	grey	-0.00333253	0.45588	-0.534996	-0.117464	-0.067499	0.0247797	-0.168894	0.794577	0.495495	-0.346721	-0.263566	0.265792	0.0682047	0.522073	-0.551749
GYPC	grey	0.563956	-0.423149	0.0833254	-0.225992	0.615765	-0.185494	-0.179647	-0.502444	-0.350135	-0.00696963	0.63191	-0.0326901	0.264906	-0.105653	0.296946
GRM2	grey	-0.0598774	-0.0856071	0.0556174	-0.0993167	-0.102424	0.0199685	0.216934	-0.369591	-0.500453	0.117062	0.289208	-0.182731	-0.0512558	-0.522548	0.343891
FARP1	grey	0.735412	-0.4276	-0.640919	-0.698182	0.745605	-0.67359	-0.826365	0.0357481	0.346123	-0.595286	0.435951	0.779376	0.791427	0.752812	-0.329548
PSMB3	grey	0.767005	-0.427986	-0.429711	-0.521897	0.772401	-0.465689	-0.669913	-0.0639887	0.22894	-0.276015	0.491735	0.58128	0.716033	0.678047	-0.440259
HMHB1	grey	0.139467	-0.299474	-0.228902	-0.377764	0.298184	-0.367938	-0.295749	-0.155074	0.290018	-0.0172028	-0.0315311	0.0993032	0.0464168	0.25084	-0.138546
ARL4C	brown	-0.37788	-0.141043	0.877204	0.627181	-0.345939	0.385159	0.561448	-0.566558	-0.350208	0.613725	-0.134294	-0.599598	-0.5083	-0.614078	0.33731
VPS11	brown	0.368724	-0.00760698	-0.747932	-0.607165	0.302567	-0.399471	-0.534676	0.403767	0.358643	-0.307241	0.113644	0.58635	0.518149	0.587471	-0.409328
IL2RG	grey	0.23432	0.219197	-0.0913749	-0.0211052	0.000956821	0.247522	0.209398	0.00702715	-0.489942	0.0734917	0.471135	-0.195834	0.0471467	-0.332886	0.218916
MYOG	grey	-0.569712	0.373557	0.605186	0.727023	-0.616224	0.627837	0.70219	0.0622881	-0.0822565	0.55232	-0.406611	-0.73109	-0.751687	-0.421908	-0.141069
DAD1	turquoise	0.633453	-0.52866	-0.441438	-0.567743	0.783881	-0.694616	-0.854164	-0.0178924	0.652601	-0.512006	0.177685	0.732351	0.652907	0.892656	-0.305594
MIR6785///TMEM94	grey	0.478747	-0.550892	-0.225839	-0.563176	0.576698	-0.474902	-0.397127	-0.545374	-0.112641	-0.197654	0.533414	0.20198	0.383636	0.0317158	0.290196
EIF3H	turquoise	0.841123	-0.485795	-0.498156	-0.621779	0.891719	-0.621914	-0.818791	-0.0222611	0.356334	-0.426683	0.464611	0.709923	0.777136	0.792288	-0.327906
DNM2	turquoise	0.508181	-0.337044	-0.642551	-0.611707	0.484045	-0.651693	-0.811883	0.200362	0.606802	-0.575416	0.126793	0.930028	0.772248	0.887864	-0.490255
ST3GAL4	brown	-0.430093	-0.279365	0.79967	0.480661	-0.153921	0.156044	0.318948	-0.546161	0.0453988	0.521483	-0.372205	-0.363318	-0.455982	-0.343812	0.368909
MAPKAPK3	grey	0.163551	0.495312	-0.564734	-0.155111	-0.0769296	0.114419	-0.0713115	0.714082	0.0817704	-0.246208	0.118636	0.255678	0.232166	0.29119	-0.516126
INTS3	grey	0.351169	-0.678478	-0.00214278	-0.402734	0.58791	-0.652926	-0.556712	-0.499808	0.196764	-0.492423	0.129474	0.34943	0.333526	0.246624	0.416343
TNFRSF1B	grey	0.244936	-0.307976	0.126084	-0.143895	0.205026	-0.207264	-0.0815542	-0.490443	-0.50702	-0.260492	0.511929	0.119912	0.288332	-0.379201	0.703383
ADRM1	grey	0.0139543	0.182692	-0.0714515	0.162868	-0.0575538	0.186586	0.0305125	0.329076	0.263534	0.100647	-0.171761	-0.0233098	-0.040836	0.297091	-0.638626
FAM134C	grey	0.388808	-0.525295	-0.394028	-0.565892	0.507789	-0.721484	-0.756154	-0.124151	0.505474	-0.47712	0.114883	0.846717	0.675532	0.619283	-0.0609416
COPB2	turquoise	0.767027	-0.569959	-0.409591	-0.559388	0.833557	-0.644559	-0.826162	-0.114637	0.464348	-0.4079	0.373116	0.740997	0.756323	0.82952	-0.338537
LOC101927137///CCT3	turquoise	0.678084	-0.455526	-0.547237	-0.606551	0.729453	-0.651412	-0.84159	0.0777408	0.577462	-0.491266	0.237869	0.769634	0.724197	0.917109	-0.512584
PPP1R37	grey	0.429307	-0.6912	0.013068	-0.430072	0.649251	-0.523238	-0.413931	-0.670572	-0.0843426	-0.246357	0.414192	0.176474	0.332736	0.0476904	0.389926
NDUFS3	turquoise	0.494463	-0.510798	-0.530481	-0.637641	0.678453	-0.749195	-0.881692	0.0430831	0.746861	-0.508279	0.00739674	0.80123	0.640551	0.938834	-0.39592
DGKD	grey	-0.00966082	-0.396636	0.115151	-0.238809	0.106645	-0.169895	0.0504743	-0.680627	-0.443899	0.0884486	0.265652	-0.118638	0.0310375	-0.48247	0.555943
MYL2	grey	0.105268	-0.0508452	-0.150585	-0.142781	0.120548	-0.0923957	-0.143657	0.0861823	0.0871724	-0.0359506	-0.0267257	0.0806172	0.102947	0.2184	-0.200197
NAP1L4	turquoise	0.690494	-0.376779	-0.639322	-0.63277	0.641407	-0.670145	-0.861535	0.161657	0.484185	-0.650727	0.313152	0.91114	0.854549	0.881717	-0.462136
CDC37	salmon	0.713473	-0.508942	-0.630795	-0.723319	0.693483	-0.77079	-0.905308	-0.00134632	0.440515	-0.647218	0.367586	0.971761	0.905245	0.826109	-0.292593
GPR39	grey	0.554509	-0.438994	-0.0440274	-0.21429	0.567395	-0.292679	-0.367688	-0.340907	-0.08785	-0.306344	0.459751	0.26097	0.426292	0.255803	-0.0239139
IGLJ3///IGLV@	grey	0.650363	-0.17802	-0.332437	-0.31107	0.441943	-0.276712	-0.444621	0.0549073	0.0721604	-0.276011	0.516708	0.500383	0.592398	0.419594	-0.167513
TUBA4A	grey	0.615358	-0.419876	-0.590335	-0.632903	0.624659	-0.603013	-0.778957	0.0115338	0.390018	-0.45603	0.328018	0.804849	0.79777	0.746514	-0.416605
RAD54L2	grey	-0.215099	0.525179	-0.0695693	0.196902	-0.343297	0.353939	0.313602	0.362274	-0.360425	-0.0990267	-0.00376407	-0.0261334	-0.0718016	-0.361513	0.20753
SMAD3	grey	-0.333752	-0.239976	0.514155	0.156183	-0.0452641	0.0545167	0.290973	-0.602222	-0.282236	0.288041	-0.137408	-0.443467	-0.420156	-0.60219	0.786723
CCDC9	grey	-0.232998	0.0860045	0.447509	0.333611	-0.264292	0.440291	0.569924	-0.359139	-0.63111	0.554704	0.102423	-0.603943	-0.403751	-0.680487	0.203197
MAST1	grey	-0.354921	-0.230175	0.654977	0.318912	-0.184079	0.173815	0.39472	-0.667097	-0.373908	0.382193	-0.0746335	-0.420223	-0.377809	-0.670812	0.676404
ABL1	turquoise	0.289035	-0.0732326	-0.657733	-0.487818	0.260289	-0.481189	-0.617853	0.462376	0.731716	-0.510325	-0.111069	0.669482	0.453488	0.860313	-0.635468
PPP1R8	grey	0.103039	-0.170133	-0.25239	-0.337654	0.112498	-0.295833	-0.248955	0.0378968	0.324318	0.048009	-0.0825061	0.101361	0.0537272	0.330159	-0.321388
CAD	turquoise	-0.323285	0.258158	0.160339	0.183704	-0.445018	0.458797	0.568682	-0.169603	-0.619379	0.476706	0.0389131	-0.508577	-0.348679	-0.687545	0.180534
LRP1	turquoise	-0.0587698	0.196146	0.388728	0.365405	-0.260145	0.531582	0.595299	-0.269484	-0.848427	0.423451	0.329592	-0.656445	-0.306766	-0.731711	0.244615
EIF3B	grey	0.63148	-0.576664	-0.651474	-0.822233	0.698542	-0.806847	-0.878142	-0.13254	0.388294	-0.576585	0.334894	0.887592	0.829088	0.719611	-0.216366
IFFO1	grey	-0.173832	0.0151802	-0.28407	-0.209296	-0.225495	-0.191731	-0.150926	0.106618	0.195729	-0.294261	-0.208923	0.269986	0.113508	0.127371	0.0383838
VENTX	grey	-0.446692	-0.0787194	0.845695	0.576937	-0.281753	0.338967	0.561838	-0.535881	-0.382115	0.399522	-0.144646	-0.612952	-0.574442	-0.733411	0.650099
GCFC2	brown	0.419925	0.000153594	-0.760061	-0.633713	0.284303	-0.345449	-0.421673	0.279874	0.124927	-0.357006	0.328504	0.438034	0.477111	0.40486	-0.427554
LAGE3	blue	-0.268669	0.911776	0.11236	0.583629	-0.555703	0.884538	0.715725	0.664875	-0.492033	0.415146	-0.0147576	-0.545261	-0.401574	-0.430371	-0.23835
KLHL9	turquoise	0.569289	-0.435459	-0.570674	-0.621581	0.622948	-0.664076	-0.823006	0.100666	0.625786	-0.461212	0.0961689	0.758365	0.665335	0.917592	-0.483696
VCAM1	grey	0.758636	-0.398442	-0.490093	-0.570657	0.742155	-0.487388	-0.635448	-0.112233	0.145595	-0.446605	0.55489	0.532145	0.66441	0.521504	-0.173087
PAM	turquoise	0.598851	-0.437659	-0.62374	-0.664953	0.666692	-0.749027	-0.894296	0.141504	0.708975	-0.565089	0.130052	0.832353	0.701227	0.959744	-0.432082
SOX15	grey	-0.640163	0.149922	0.588192	0.491037	-0.514695	0.460957	0.627836	-0.235241	-0.149497	0.760304	-0.441404	-0.634932	-0.689648	-0.568894	0.152627
TBCD	grey	-0.140243	0.271743	0.455612	0.53748	-0.342834	0.671387	0.651973	-0.141005	-0.643199	0.582172	0.162157	-0.616764	-0.352118	-0.558382	-0.135295
GSTZ1	grey	-0.369187	0.530125	-0.0995677	0.169037	-0.47639	0.304985	0.279268	0.458886	-0.0524404	-0.0546058	-0.339626	-0.128894	-0.234369	-0.187846	0.0743501
PRPF6	grey	0.787026	-0.139424	-0.708545	-0.597059	0.563821	-0.445957	-0.686083	0.291558	0.128171	-0.513681	0.556405	0.8046	0.886383	0.687651	-0.486764
KIF25-AS1	grey	-0.333775	0.157697	0.598425	0.529059	-0.435713	0.468779	0.561232	-0.266858	-0.499321	0.447207	-0.00795268	-0.388477	-0.314093	-0.663079	0.401767
SH3BGRL	turquoise	0.806162	-0.414532	-0.627022	-0.662917	0.780415	-0.651257	-0.861635	0.101629	0.464943	-0.56201	0.421084	0.826935	0.833125	0.884288	-0.395867
SUN2	salmon	0.564595	-0.373916	-0.501387	-0.555101	0.518409	-0.615624	-0.751132	0.0565224	0.474326	-0.561202	0.280421	0.885998	0.767849	0.713551	-0.175687
GABARAPL2	turquoise	0.540816	-0.393585	-0.560883	-0.577199	0.62222	-0.633808	-0.823918	0.165488	0.700157	-0.460767	0.0566565	0.783649	0.654216	0.969676	-0.530596
CD9	turquoise	0.650249	-0.421843	-0.520386	-0.566587	0.685125	-0.667782	-0.841179	0.107389	0.552702	-0.580805	0.201897	0.819319	0.731612	0.885939	-0.345807
DAAM2	grey	-0.361479	0.543386	0.169991	0.348039	-0.461049	0.435148	0.485156	0.310797	-0.390067	0.0609282	-0.110911	-0.481332	-0.425082	-0.51558	0.366648
EIF1AX	turquoise	0.429206	-0.344264	-0.573629	-0.550292	0.502472	-0.640236	-0.800542	0.225431	0.787982	-0.512355	-0.0520467	0.797488	0.595545	0.967271	-0.521732
MORF4L2	turquoise	0.608096	-0.37217	-0.611964	-0.598938	0.628321	-0.652138	-0.846278	0.203644	0.687923	-0.557901	0.136345	0.828457	0.710212	0.980405	-0.534695
MMP15	grey	-0.288307	0.794179	0.415789	0.764402	-0.520706	0.857066	0.752173	0.444836	-0.595762	0.278806	0.036518	-0.580478	-0.451273	-0.614727	0.187658
YIF1A	turquoise	0.284089	-0.416052	-0.473336	-0.532634	0.466337	-0.634312	-0.734607	0.0762036	0.81381	-0.41803	-0.151409	0.69525	0.473985	0.861152	-0.442551
SAMD14	grey	-0.39021	-0.252727	0.498979	0.191058	-0.0494812	0.0526553	0.287739	-0.604128	-0.19599	0.266673	-0.234588	-0.542056	-0.502129	-0.557831	0.656485
RRAGA	turquoise	0.595187	-0.466374	-0.608145	-0.672136	0.706717	-0.753071	-0.909544	0.111975	0.72622	-0.59019	0.121352	0.861014	0.712681	0.96625	-0.389561
BCL2L2	grey	-0.50181	0.607335	0.334192	0.623986	-0.608024	0.704248	0.6662	0.415977	-0.0783083	0.523336	-0.43504	-0.644811	-0.666777	-0.2736	-0.366401
DUSP3	turquoise	0.35589	-0.433298	-0.565968	-0.621915	0.526225	-0.694836	-0.812563	0.0594065	0.726082	-0.531698	-0.0617792	0.830694	0.620064	0.845302	-0.331704
GIPR	red	0.663312	-0.0779301	-0.28844	-0.269988	0.397892	-0.080371	-0.171571	-0.0834727	-0.386604	-0.140074	0.85828	0.180353	0.47312	0.0299434	-0.124866
ACTR2	turquoise	0.905901	-0.419868	-0.555492	-0.629128	0.867292	-0.608456	-0.803024	0.00457124	0.248292	-0.534416	0.622407	0.738549	0.838209	0.723281	-0.236766
GGCT	turquoise	0.437041	-0.494345	-0.488571	-0.597333	0.623622	-0.705092	-0.81452	0.0128344	0.789118	-0.426518	-0.0264489	0.748393	0.566255	0.886553	-0.355081
CDK18	grey	0.062966	-0.397853	0.159299	-0.177476	0.11921	-0.139678	0.0314792	-0.603867	-0.387579	0.207859	0.270675	-0.147883	0.036368	-0.323911	0.248761
VAV2	grey	-0.213361	0.0421286	0.262124	0.169357	-0.327335	0.256393	0.375482	-0.245171	-0.450582	0.444653	0.0885907	-0.215083	-0.119626	-0.478529	0.110304
PARD6A	grey	-0.0551097	-0.198188	0.317812	0.209413	-0.095079	0.147618	0.22799	-0.375787	-0.107357	0.345725	0.0450911	-0.275815	-0.179182	-0.154344	-0.266264
ICAM4	grey	-0.220129	0.739549	-0.243466	0.213438	-0.448879	0.584534	0.454298	0.658852	-0.148611	0.241997	-0.0728238	-0.311866	-0.278056	-0.121891	-0.542574
FUCA1	turquoise	0.550144	-0.36804	-0.592946	-0.578239	0.574177	-0.66513	-0.82882	0.193163	0.698392	-0.566181	0.0891724	0.815827	0.66983	0.95126	-0.503392
ASIC2	grey	-0.135496	0.684045	-0.456928	0.0584409	-0.428485	0.354567	0.205394	0.796178	0.0469288	-0.0394423	-0.151722	-0.0401649	-0.086691	0.158803	-0.687847
LGALS1	tan	0.916928	-0.419454	-0.533492	-0.623341	0.757493	-0.546099	-0.73084	-0.0708746	0.029386	-0.490275	0.684036	0.741657	0.916777	0.589097	-0.201246
AP2S1	grey	0.761932	-0.494472	-0.538398	-0.663223	0.749715	-0.616633	-0.775434	-0.12873	0.200015	-0.473046	0.546217	0.815693	0.891971	0.637233	-0.257925
ILF3	grey	0.274589	-0.646215	-0.165729	-0.509491	0.390693	-0.672759	-0.515918	-0.432401	0.299017	-0.294909	0.139487	0.427851	0.343486	0.325565	0.0558988
TPM1	grey	0.807336	-0.42301	-0.404837	-0.532356	0.818683	-0.483767	-0.676699	-0.0966032	0.00170164	-0.399873	0.539825	0.592501	0.77257	0.538321	-0.154513
LOC101928916///NNMT	grey	0.25271	-0.074684	-0.185559	-0.230044	0.0640441	-0.0847435	-0.0827087	-0.135566	-0.488211	-0.234816	0.459537	0.257028	0.42906	-0.172713	0.159377
RBM5	grey	0.298748	-0.495332	0.319078	0.0016704	0.222015	-0.176577	-0.103537	-0.63453	-0.324022	0.0615268	0.41082	0.196404	0.336047	-0.176304	0.30813
ATXN7L3B	turquoise	0.388685	-0.381744	-0.433558	-0.518142	0.531231	-0.59554	-0.719949	0.120449	0.732065	-0.29194	-0.0778376	0.643539	0.482495	0.840725	-0.396717
CLDN10	turquoise	0.284784	-0.380635	-0.444057	-0.500458	0.503021	-0.668892	-0.74995	0.14581	0.785526	-0.509976	-0.18813	0.66151	0.415053	0.83445	-0.299184
PRDX2	turquoise	0.361461	-0.422487	-0.410663	-0.466219	0.546091	-0.614719	-0.762523	0.0860201	0.794109	-0.390007	-0.10483	0.740325	0.532551	0.894863	-0.432509
LSM3	turquoise	0.386623	-0.556593	-0.322973	-0.485376	0.60586	-0.681302	-0.774771	-0.05892	0.824312	-0.356803	-0.116062	0.632043	0.448888	0.894199	-0.370348
CD46	turquoise	0.632755	-0.449916	-0.549488	-0.604265	0.690351	-0.719824	-0.882859	0.113673	0.660327	-0.569962	0.161289	0.826526	0.7104	0.942855	-0.373574
HOXB7	grey	0.353387	-0.635361	-0.370421	-0.692052	0.697889	-0.720235	-0.644416	-0.414739	0.271043	-0.347984	0.132829	0.374394	0.363912	0.326864	0.216674
ID2B///ID2	turquoise	0.554125	-0.307019	-0.572344	-0.550276	0.547365	-0.612495	-0.76435	0.245001	0.649707	-0.512085	0.123969	0.717875	0.602547	0.899992	-0.510907
ERAL1	grey	0.512029	-0.409676	-0.703309	-0.744167	0.5303	-0.647159	-0.748949	0.0271133	0.448674	-0.494052	0.205469	0.708065	0.672461	0.75178	-0.490342
SRSF6	grey	0.701602	-0.538496	-0.579327	-0.726349	0.779518	-0.773916	-0.903758	-0.0626311	0.462314	-0.578464	0.345925	0.876773	0.837182	0.777868	-0.152336
RHBDF1	grey	-0.336494	0.23749	0.491827	0.55111	-0.486506	0.578761	0.625475	-0.089807	-0.340921	0.711378	-0.103801	-0.632794	-0.50449	-0.465415	-0.188618
IGF1	greenyellow	-0.528251	0.759464	0.482623	0.770079	-0.687885	0.947832	0.92454	0.306032	-0.546507	0.614042	-0.199998	-0.84059	-0.721442	-0.722293	0.0562803
TNFSF10	grey	0.613082	-0.21303	-0.506273	-0.443658	0.544317	-0.323948	-0.546644	0.168715	0.258852	-0.308482	0.325724	0.509186	0.598697	0.687657	-0.640868
COQ9	grey	0.382692	-0.540825	0.204142	-0.0680306	0.539842	-0.295484	-0.358476	-0.41274	0.171246	-0.0419859	0.184014	0.175893	0.25092	0.328761	-0.0809171
CD22	grey	0.672843	-0.387698	-0.18446	-0.353845	0.491253	-0.38469	-0.379663	-0.321116	-0.318416	-0.422144	0.75699	0.3262	0.567519	0.0889197	0.152114
VPS45	grey	-0.503102	0.702114	0.492172	0.735134	-0.558964	0.743114	0.719395	0.363734	-0.393505	0.337001	-0.225315	-0.567625	-0.574659	-0.620092	0.353884
MYDGF	grey	0.513838	-0.676245	-0.119652	-0.375435	0.591842	-0.582015	-0.63186	-0.369669	0.440233	-0.189711	0.244326	0.533427	0.53628	0.615907	-0.33335
CUBN	turquoise	-0.18807	-0.202227	-0.256365	-0.265058	0.0181975	-0.456507	-0.409782	0.173875	0.90588	-0.248407	-0.535586	0.395532	0.0199378	0.610076	-0.320181
NME1	grey	0.173797	-0.451035	0.0478648	-0.268198	0.295359	-0.336502	-0.249312	-0.477954	-0.13236	-0.041568	0.243252	0.34685	0.354461	-0.065129	0.353991
XPO6	grey	0.467394	-0.517588	-0.400467	-0.611161	0.416432	-0.615735	-0.566174	-0.30561	0.0585722	-0.408843	0.464409	0.62055	0.665665	0.320355	-0.041906
PSMA4	turquoise	0.743264	-0.449594	-0.663818	-0.698498	0.731524	-0.730753	-0.912719	0.111487	0.578623	-0.620087	0.336328	0.913265	0.850147	0.942366	-0.454282
HMX1	grey	-0.436549	0.150009	0.723466	0.627273	-0.38664	0.615756	0.702173	-0.304374	-0.412344	0.79047	-0.180923	-0.716265	-0.600945	-0.642826	0.161332
GPER1	grey	0.596501	-0.740374	-0.215601	-0.5565	0.692807	-0.628227	-0.594785	-0.567329	0.0437917	-0.36311	0.484277	0.451759	0.587502	0.342878	-0.0447699
PEMT	grey	0.203452	-0.438951	0.021999	-0.265134	0.249918	-0.250464	-0.132667	-0.494811	-0.1586	0.0690659	0.280449	0.0146839	0.151471	-0.0569071	-0.00788457
CORO1A	red	0.642983	-0.0137255	-0.11275	-0.132382	0.316855	0.0805653	-0.000348957	-0.157377	-0.694346	-0.00422163	0.93228	0.0629563	0.445773	-0.236837	0.117843
SLC2A5	grey	-0.0752177	-0.0380491	-0.347668	-0.341439	0.171017	-0.397161	-0.376286	0.274976	0.588843	-0.376587	-0.342434	0.249797	-0.0124417	0.40999	0.00953508
IP6K1	grey	0.519835	-0.484591	-0.631642	-0.719969	0.550187	-0.732726	-0.786341	0.00194919	0.568221	-0.447387	0.182439	0.719607	0.634103	0.800784	-0.51549
SLC13A2	grey	-0.00952166	-0.0273592	-0.422352	-0.274558	0.0087487	-0.330305	-0.387488	0.386761	0.76596	-0.295788	-0.343562	0.452978	0.169214	0.67508	-0.614297
HSPBP1	grey	-0.0123922	0.106769	-0.454205	-0.250516	-0.0385602	-0.15794	-0.251323	0.439387	0.572953	-0.100025	-0.240608	0.373767	0.16438	0.565292	-0.724705
LOC101930400///AKR1C2///AKR1C1	turquoise	0.468362	-0.291635	-0.507231	-0.477906	0.512398	-0.554776	-0.730497	0.2001	0.534079	-0.49773	0.035738	0.724102	0.604267	0.82306	-0.388498
PTPRC	red	0.87651	-0.240961	-0.270982	-0.350355	0.622524	-0.223118	-0.360745	-0.161656	-0.354272	-0.225084	0.931902	0.3498	0.669456	0.154237	0.0162332
SLC30A9	turquoise	0.32615	-0.524541	-0.375744	-0.513208	0.581873	-0.701724	-0.788939	-0.0354571	0.832621	-0.428311	-0.131744	0.744516	0.503912	0.86057	-0.308684
OAZ2	grey	0.202384	-0.061254	-0.545961	-0.439019	0.156198	-0.363995	-0.460104	0.367501	0.586109	-0.26579	-0.151826	0.469144	0.315717	0.688372	-0.628432
C15orf38-AP3S2///AP3S2	grey	-0.158409	0.618288	-0.0295009	0.395351	-0.362731	0.598168	0.373934	0.575523	-0.0878831	0.207738	-0.141228	-0.117447	-0.135698	-0.000802861	-0.565123
LOC143286	grey	-0.476323	0.536329	0.287394	0.484504	-0.598332	0.757426	0.760084	0.129715	-0.447612	0.670412	-0.201355	-0.672587	-0.579029	-0.598533	-0.140662
RNH1	turquoise	0.61838	-0.588706	-0.478884	-0.640923	0.72755	-0.785825	-0.89881	-0.0525887	0.668629	-0.54153	0.175692	0.809056	0.710056	0.912594	-0.355747
FLNA	tan	0.851544	-0.43373	-0.55775	-0.652939	0.701107	-0.617107	-0.769252	-0.0619575	0.0699431	-0.583521	0.653786	0.853476	0.954869	0.585997	-0.130977
CLN3	grey	-0.38609	-0.436288	0.685026	0.267619	-0.0280692	-0.0671176	0.160144	-0.662201	0.0606603	0.216655	-0.362523	-0.338917	-0.408232	-0.324072	0.533914
KLF6	grey	0.580198	-0.324772	-0.364356	-0.481932	0.366263	-0.347544	-0.37495	-0.247055	-0.248395	-0.320499	0.679009	0.492631	0.667525	0.143716	-0.0703118
MLF2	turquoise	0.347337	-0.269906	-0.492027	-0.446844	0.41694	-0.577228	-0.730831	0.286868	0.788423	-0.491609	-0.134518	0.729707	0.506959	0.911739	-0.517862
FAS	grey	-0.10363	0.046129	0.446133	0.382164	-0.133917	0.319266	0.326915	-0.122173	-0.180438	0.61214	0.0442578	-0.310843	-0.214118	-0.22672	-0.101989
VEGFB	grey	-0.0016046	0.139892	-0.244957	-0.0128471	0.0279371	-0.16961	-0.33645	0.578387	0.735942	-0.245226	-0.37344	0.464705	0.161587	0.690998	-0.5205
GPRIN2	grey	0.468908	-0.195979	-0.625198	-0.67355	0.416023	-0.485365	-0.462069	-0.0107803	-0.0474047	-0.448176	0.453407	0.368479	0.454313	0.227859	-0.0017717
TGFBRAP1	grey	-0.142115	0.76305	-0.194701	0.342732	-0.447204	0.602001	0.39722	0.762271	-0.074809	0.163806	-0.0795123	-0.196497	-0.173922	0.0353033	-0.692613
SLC34A1	turquoise	0.218734	-0.308671	-0.358955	-0.362545	0.324238	-0.575105	-0.653219	0.184202	0.876182	-0.432217	-0.198863	0.668671	0.382792	0.825307	-0.379554
MAGI1	grey	-0.255732	-0.301891	0.0242726	-0.10625	-0.19608	-0.323895	-0.11094	-0.197802	0.426399	-0.11133	-0.326631	0.0674128	-0.129462	0.171389	-0.181694
FOXI1	grey	-0.631524	0.255529	0.172627	0.329274	-0.554385	0.250578	0.321441	0.232238	0.448096	0.311702	-0.729442	-0.359304	-0.589489	0.011812	-0.334181
CADM3	blue	-0.071741	0.836621	0.0290217	0.525055	-0.342856	0.73293	0.507587	0.719922	-0.378791	0.0950979	0.0877321	-0.327716	-0.221273	-0.212988	-0.267016
COX7A1	turquoise	0.321688	-0.210461	-0.335509	-0.30093	0.377138	-0.375494	-0.552484	0.218858	0.507411	-0.225777	-0.0788691	0.5675	0.451043	0.743847	-0.466547
TSC22D3	grey	0.180317	-0.41996	0.184242	-0.0833767	0.199495	-0.208602	-0.0687695	-0.515593	-0.147939	0.027576	0.229361	-0.078323	0.0338395	-0.107014	0.13286
USP19	grey	-0.0281746	0.579827	0.336086	0.618239	-0.209299	0.638126	0.499094	0.373015	-0.510055	0.0316755	0.20449	-0.382339	-0.219491	-0.368898	0.0977259
MADD	blue	-0.151331	0.748393	0.0195061	0.453803	-0.511478	0.66701	0.524728	0.588188	-0.394487	0.221179	0.0314129	-0.278513	-0.212516	-0.271052	-0.301648
PAX2	grey	0.469908	-0.634674	-0.517757	-0.739724	0.62559	-0.837398	-0.818113	-0.226466	0.471972	-0.588783	0.202916	0.778761	0.67379	0.633743	-0.106403
U2AF1	turquoise	0.783624	-0.443993	-0.600854	-0.648652	0.742994	-0.664716	-0.874049	0.0844764	0.489852	-0.530777	0.386534	0.903365	0.879031	0.900235	-0.443867
RELA	grey	-0.0931583	0.342324	0.016475	0.0798174	-0.247467	0.442389	0.484918	0.0201642	-0.651484	0.450221	0.237425	-0.533774	-0.263364	-0.568747	0.0449986
MAP2K1	grey	0.527823	-0.571864	-0.221147	-0.443689	0.593808	-0.552764	-0.58527	-0.242206	0.399594	-0.144289	0.226777	0.386836	0.42032	0.600079	-0.359561
KANK3	grey	-0.020081	0.0501518	0.386522	0.278648	-0.176314	0.440173	0.51945	-0.392272	-0.73201	0.555917	0.3497	-0.540777	-0.229517	-0.664304	0.163951
PRRG1	grey	-0.283762	0.707449	-0.0756888	0.363176	-0.541995	0.647021	0.485376	0.605742	-0.154743	0.406463	-0.227388	-0.275483	-0.284345	-0.121996	-0.563137
CD40	grey	0.318958	-0.229028	-0.0141692	-0.198496	0.204652	0.0145088	0.0707458	-0.427452	-0.479682	0.298279	0.528958	-0.0894371	0.177091	-0.265844	-0.028311
ACE	grey	0.330363	-0.638915	-0.113271	-0.535112	0.626901	-0.563014	-0.42019	-0.651554	-0.104002	-0.292554	0.324227	0.123497	0.253346	-0.0516369	0.58611
CCS	turquoise	-0.0372023	-0.277537	-0.164202	-0.178781	0.123901	-0.41695	-0.453142	0.114191	0.868843	-0.234245	-0.425995	0.451639	0.150352	0.701125	-0.453853
PMVK	grey	0.0702354	-0.493709	0.233659	-0.0951052	0.288769	-0.333179	-0.2777	-0.432956	0.290063	0.0168985	-0.0657392	0.262323	0.161939	0.147664	0.284721
COL11A2	grey	-0.521463	0.357041	0.698008	0.737203	-0.510172	0.74931	0.824875	-0.154768	-0.50664	0.693949	-0.205056	-0.822625	-0.716679	-0.759128	0.212274
UPK1A	grey	0.416894	-0.572302	-0.346355	-0.546635	0.643862	-0.727997	-0.739771	-0.212867	0.53291	-0.63617	0.132977	0.622095	0.50622	0.615126	0.0441991
FNDC3A	turquoise	0.587565	-0.261037	-0.603567	-0.523731	0.579053	-0.572911	-0.789065	0.307092	0.664934	-0.564329	0.139771	0.814319	0.6836	0.955279	-0.560169
LOC102724562///MST1L///MST1P2///MST1	grey	0.283148	-0.634992	-0.357944	-0.631361	0.462391	-0.825965	-0.753985	-0.263555	0.499233	-0.557239	-0.0419593	0.682216	0.500685	0.556735	0.073586
TACSTD2	grey	0.497603	-0.378021	-0.260416	-0.366748	0.538821	-0.522361	-0.621185	-0.0319212	0.24606	-0.425003	0.181719	0.586604	0.543567	0.543186	-0.0424051
HSPA1L///HSPA1B///HSPA1A	turquoise	0.339084	-0.347898	-0.493169	-0.49014	0.459183	-0.636309	-0.758121	0.187163	0.795832	-0.522198	-0.116542	0.751001	0.520761	0.894444	-0.461868
HNRNPA2B1	turquoise	0.719924	-0.40679	-0.596463	-0.622484	0.701513	-0.667624	-0.863577	0.149809	0.565659	-0.539255	0.278623	0.815626	0.768206	0.937616	-0.447364
CELP	grey	0.0853163	-0.252118	0.436741	0.217005	-0.0110629	0.183105	0.289152	-0.568115	-0.479588	0.414115	0.333062	-0.329217	-0.0909987	-0.405664	0.0517824
MAP4	magenta	0.116734	0.685957	-0.49335	0.0410834	-0.141566	0.305688	0.0114624	0.92828	0.0813794	-0.187953	0.00393961	0.202252	0.165817	0.345909	-0.61876
NRDC	grey	0.759808	-0.373126	-0.436527	-0.473925	0.646498	-0.414808	-0.640512	-0.0316422	0.131864	-0.32317	0.531198	0.700032	0.823045	0.646741	-0.46579
SPRR1A	grey	-0.500806	0.179345	0.104725	0.216312	-0.491595	0.214433	0.307205	0.155152	0.35187	0.447773	-0.567289	-0.363003	-0.515193	0.0252299	-0.479052
LOC101930322///ABCC6	grey	0.109791	-0.357056	-0.264967	-0.316371	0.282735	-0.503784	-0.510077	0.0243531	0.744923	-0.381997	-0.296342	0.382731	0.157205	0.65749	-0.35676
PTP4A2	tan	0.787135	-0.466683	-0.578951	-0.689245	0.730265	-0.69193	-0.832666	-0.0518674	0.211048	-0.671746	0.552116	0.915006	0.94011	0.651796	-0.0896631
TBKBP1	grey	-0.1786	-0.202822	0.573465	0.37012	-0.11611	0.235786	0.36055	-0.474671	-0.228348	0.534902	0.000905091	-0.414466	-0.308881	-0.357389	0.0452789
HPGD	brown	-0.53416	0.0767352	0.866738	0.689804	-0.476295	0.509268	0.712846	-0.428986	-0.427086	0.521086	-0.211124	-0.76374	-0.697071	-0.779098	0.536429
TUBB2B	grey	0.603639	-0.574008	-0.501088	-0.706187	0.724039	-0.71628	-0.712304	-0.286461	0.198487	-0.562642	0.457836	0.613414	0.647985	0.446695	-0.00258514
PSMD8	turquoise	0.597245	-0.445025	-0.446204	-0.514489	0.689011	-0.620473	-0.789024	0.0762323	0.628832	-0.465454	0.132876	0.675111	0.603485	0.901613	-0.467837
ARPC1B	grey	0.397958	0.270668	-0.0343722	0.0723589	0.0891065	0.333206	0.225953	0.0438813	-0.846013	0.0173233	0.756277	-0.107719	0.265161	-0.420945	0.164995
CAPZA2	turquoise	0.573993	-0.350683	-0.588288	-0.572686	0.605043	-0.564829	-0.762037	0.175807	0.613155	-0.408839	0.125668	0.710928	0.642489	0.92868	-0.644701
MARCKSL1	grey	0.565092	-0.215718	-0.581169	-0.520085	0.430648	-0.432044	-0.581494	0.182901	0.349462	-0.342391	0.212173	0.540756	0.537186	0.69961	-0.587892
DRG1	turquoise	0.517573	-0.539959	-0.405986	-0.566416	0.70682	-0.69704	-0.787644	-0.0452127	0.660426	-0.372988	0.058658	0.627001	0.522652	0.835626	-0.375733
TULP1	grey	-0.470063	0.52774	0.52961	0.713485	-0.514077	0.748359	0.777507	0.128057	-0.472841	0.468542	-0.171931	-0.764412	-0.672177	-0.643486	0.0646253
ANGPTL2	grey	-0.329955	0.0355076	0.405655	0.239346	-0.266928	0.199389	0.401101	-0.368783	-0.542096	0.122136	-0.00159671	-0.382329	-0.322775	-0.74722	0.829411
TFAP2B	grey	-0.554594	0.612788	0.646854	0.809649	-0.663917	0.858384	0.879299	0.135423	-0.591865	0.603564	-0.208126	-0.741677	-0.658309	-0.78622	0.262101
NFE2L1	turquoise	0.544995	-0.319069	-0.582423	-0.577075	0.509904	-0.592237	-0.755496	0.189668	0.562254	-0.498761	0.150188	0.800527	0.674105	0.852167	-0.501756
CNIH1	turquoise	0.567257	-0.383678	-0.612015	-0.602943	0.577271	-0.663445	-0.844625	0.180106	0.703671	-0.541939	0.113549	0.873946	0.728898	0.96774	-0.538017
PFN2	turquoise	0.43577	-0.332398	-0.496013	-0.494627	0.514773	-0.541484	-0.730382	0.195986	0.732579	-0.346422	-0.048385	0.703142	0.554641	0.936078	-0.577039
PDE2A	grey	0.181355	-0.599459	-0.122025	-0.543997	0.414622	-0.572785	-0.378409	-0.627643	-0.0922447	-0.304697	0.22856	0.210009	0.261195	-0.107278	0.661957
UBE2I	tan	0.878512	-0.503007	-0.669317	-0.795474	0.748037	-0.710555	-0.828781	-0.12101	0.106388	-0.590333	0.684922	0.830207	0.95526	0.613799	-0.175023
RAB13	green	0.737901	-0.510897	-0.290271	-0.539411	0.812177	-0.456324	-0.570865	-0.366099	-0.187888	-0.358518	0.639389	0.475799	0.702654	0.261227	0.15978
ZRSR2	blue	-0.258615	0.739809	-0.256052	0.142438	-0.429273	0.453958	0.394588	0.613117	-0.365771	-0.122634	-0.0226424	-0.211725	-0.194081	-0.341008	0.0458497
LEPROT	grey	0.476043	-0.412616	-0.383365	-0.501561	0.671024	-0.556672	-0.688563	-0.0376311	0.364009	-0.449947	0.0885269	0.526805	0.507204	0.646936	-0.138353
PTPRF	magenta	-0.157158	0.811114	-0.226028	0.311185	-0.359944	0.527606	0.286219	0.932237	0.0534203	0.0821747	-0.209327	-0.100877	-0.156981	0.137598	-0.562084
ACOT7	grey	0.336473	-0.598391	-0.220828	-0.438738	0.54188	-0.604739	-0.642502	-0.26956	0.589109	-0.238323	0.0124936	0.509954	0.398318	0.627781	-0.200597
HLA-DOA	grey	0.214721	-0.14764	0.0355583	-0.086934	0.142439	0.0645258	0.123085	-0.295418	-0.38239	0.292461	0.399327	-0.228001	0.0278214	-0.19953	-0.172488
WDR18	turquoise	0.264227	-0.370843	-0.527173	-0.571664	0.410112	-0.663752	-0.749878	0.144301	0.810475	-0.42211	-0.161795	0.759794	0.494402	0.85266	-0.415073
GPT	grey	0.328245	-0.420499	-0.277049	-0.401448	0.449087	-0.535496	-0.569899	-0.0320176	0.574656	-0.264423	-0.00537952	0.498594	0.358246	0.645677	-0.387845
ITGA6	turquoise	0.454041	-0.395503	-0.47333	-0.496674	0.542644	-0.648306	-0.800124	0.153008	0.811126	-0.503717	-0.0171499	0.804202	0.600028	0.944066	-0.44293
RNF5	grey	0.324726	-0.570438	-0.346088	-0.652924	0.587643	-0.61838	-0.503208	-0.492325	0.0173162	-0.424755	0.274234	0.265914	0.335193	0.110376	0.362808
DECR1	turquoise	0.492032	-0.588811	-0.515969	-0.686569	0.752202	-0.824345	-0.900109	-0.072127	0.739693	-0.572258	0.0376424	0.756979	0.588661	0.862561	-0.190008
PNMT	grey	-0.0649971	0.204892	0.0256445	0.0671345	-0.179685	0.368362	0.428922	-0.0922797	-0.577755	0.323374	0.236523	-0.531328	-0.270484	-0.46653	-0.0974895
PALLD	turquoise	0.719865	-0.396901	-0.597093	-0.625253	0.73224	-0.64639	-0.85651	0.13749	0.491884	-0.528939	0.278536	0.813262	0.787646	0.897157	-0.398676
SGCE	grey	0.167332	-0.37656	0.328038	0.180995	0.258258	-0.191123	-0.266454	-0.225012	0.263705	-0.123496	-0.0347165	0.235199	0.184464	0.331526	-0.0933881
RNF19B	grey	-0.513909	0.113477	0.824805	0.689097	-0.379013	0.528743	0.683401	-0.357319	-0.361834	0.424685	-0.259524	-0.807409	-0.725122	-0.733639	0.549175
TLE3	blue	-0.260236	0.89956	0.201434	0.668087	-0.595435	0.930918	0.773715	0.609007	-0.582152	0.421137	0.0407458	-0.580319	-0.41008	-0.486752	-0.258354
NFATC4	grey	-0.436874	0.742484	0.30144	0.626102	-0.641754	0.836794	0.778396	0.393817	-0.465592	0.484361	-0.133813	-0.66494	-0.556951	-0.568167	-0.125313
SLC4A2	grey	0.452203	-0.594265	-0.385174	-0.588416	0.53156	-0.730397	-0.751708	-0.203327	0.412551	-0.578609	0.187615	0.81324	0.702327	0.6193	-0.14846
SLC17A1	turquoise	0.175722	-0.165285	-0.522554	-0.418549	0.2065	-0.450528	-0.572066	0.278555	0.750178	-0.37119	-0.200597	0.609924	0.384926	0.78633	-0.564839
PPM1G	grey	0.174599	0.497125	-0.425997	-0.0633357	-0.156659	0.297539	0.125922	0.490439	-0.427425	-0.122284	0.362693	0.114209	0.281836	-0.0801779	-0.340885
SNRPE	turquoise	0.740203	-0.392973	-0.541703	-0.581141	0.735365	-0.572595	-0.79878	0.117188	0.468141	-0.402854	0.31854	0.746038	0.756781	0.886304	-0.523847
BCKDHA	grey	-0.345496	-0.0175074	0.405299	0.346544	-0.22187	0.236624	0.260015	-0.0833497	0.222015	0.6545	-0.447549	-0.313259	-0.399605	-0.0320312	-0.227735
LOC102724250///NBPF25P///NBPF26///NBPF19///NBPF20///NBPF10///NBPF8///NBPF9///NBPF15///NBPF11///NBPF12///NBPF1///NBPF14	salmon	0.465066	-0.395812	-0.567866	-0.634017	0.475382	-0.722608	-0.780726	0.0356442	0.474157	-0.71952	0.202286	0.90005	0.734351	0.653174	-0.0372863
H2AFV	tan	0.817209	-0.293359	-0.610019	-0.63151	0.707594	-0.503299	-0.691365	0.0265576	0.0638776	-0.514625	0.677566	0.756415	0.880004	0.536112	-0.143271
ELK1	grey	-0.254101	-0.471892	0.359454	-0.0675625	0.08572	-0.2699	0.0286645	-0.72538	-0.126875	0.00905516	-0.115201	-0.270042	-0.278402	-0.443724	0.835967
CCL22	grey	-0.323047	-0.0794301	0.31973	0.150397	-0.243009	0.226454	0.406587	-0.40562	-0.256684	0.542088	-0.0677098	-0.482407	-0.389191	-0.469771	0.0640612
MTHFR	grey	-0.392904	0.00706227	0.339371	0.306077	-0.362915	0.256198	0.390934	-0.162214	0.0813777	0.482396	-0.33077	-0.487528	-0.513194	-0.175614	-0.291297
ZNF592	grey	-0.149578	-0.337566	0.0214239	-0.162902	0.162373	-0.441373	-0.317164	-0.178247	0.517799	-0.538877	-0.393305	0.174498	-0.0724947	0.223115	0.370254
AZU1	grey	-0.477884	-0.0856657	0.290016	0.100293	-0.302211	0.0890503	0.36006	-0.378682	-0.147722	0.305456	-0.277384	-0.460474	-0.506416	-0.508286	0.314556
MRPL28	grey	-0.0356779	0.0861793	0.340822	0.286827	-0.140162	0.408603	0.385302	-0.164642	-0.46216	0.575555	0.159755	-0.288612	-0.101845	-0.349665	-0.106244
WDR1	turquoise	0.716627	-0.297376	-0.697308	-0.6462	0.687056	-0.599471	-0.827237	0.251285	0.521577	-0.496853	0.31343	0.809027	0.787003	0.921286	-0.565628
PHF1	grey	0.0463878	-0.410279	-0.22934	-0.441338	0.143776	-0.410255	-0.31647	-0.273039	0.298939	0.174664	-0.053089	0.313406	0.228979	0.237882	-0.222381
ATP5S	grey	0.545991	-0.175338	-0.11961	-0.209246	0.430562	-0.0118748	-0.0829099	-0.243504	-0.490262	0.0773856	0.723315	0.0413149	0.377527	-0.0686548	-0.12931
SMARCB1	grey	-0.204965	0.226527	0.798419	0.74885	-0.275768	0.657486	0.692226	-0.240352	-0.664753	0.590173	0.158576	-0.691602	-0.458162	-0.723641	0.35573
DFFA	grey	-0.713273	0.101449	0.64924	0.516218	-0.482829	0.368161	0.534929	-0.218747	0.0323241	0.565372	-0.583961	-0.531828	-0.686178	-0.491924	0.361755
OGFR	grey	0.530827	-0.365704	-0.611383	-0.677965	0.425867	-0.56845	-0.59648	-0.0393571	0.158934	-0.481733	0.399253	0.61676	0.664357	0.506359	-0.369938
ERCC1	grey	-0.15344	0.0222664	0.637077	0.511576	-0.177557	0.520665	0.556006	-0.382445	-0.545481	0.620611	0.0923922	-0.608785	-0.363846	-0.550018	0.0876907
KDM1A	turquoise	0.51169	-0.491312	-0.441258	-0.51263	0.543105	-0.618174	-0.72882	-0.0249252	0.611781	-0.342243	0.126415	0.745801	0.626508	0.835081	-0.586147
MSL1	grey	0.287076	0.110683	-0.535162	-0.35002	0.0861181	-0.156474	-0.299775	0.400853	0.191929	-0.176815	0.162153	0.469208	0.447034	0.452042	-0.588246
KTN1	grey	0.600169	-0.188945	-0.468048	-0.445964	0.697438	-0.32349	-0.587208	0.166064	0.277602	-0.273002	0.281927	0.583352	0.614244	0.636018	-0.325626
PCNX2	grey	-0.167718	0.406923	0.421942	0.566964	-0.420234	0.677146	0.694129	-0.0240011	-0.70971	0.408073	0.235063	-0.520839	-0.318491	-0.673196	0.0665428
EIF4A3	turquoise	0.803704	-0.479773	-0.617147	-0.685887	0.790576	-0.707261	-0.883682	0.0450671	0.458156	-0.551223	0.413456	0.817265	0.823498	0.889299	-0.448572
GRINA	turquoise	0.227467	-0.388256	-0.398482	-0.455663	0.286332	-0.629216	-0.648692	0.0742302	0.680583	-0.453849	-0.119309	0.661653	0.439579	0.732764	-0.423297
SRP19	grey	0.534329	0.00972723	-0.635599	-0.525863	0.533831	-0.374504	-0.548049	0.33827	0.229895	-0.579413	0.341336	0.571963	0.544675	0.484091	-0.019702
FARP2	grey	-0.249686	0.497971	0.0732003	0.410546	-0.548656	0.538825	0.488502	0.377063	-0.143216	0.329799	-0.088367	-0.284017	-0.265097	-0.159274	-0.577687
ARC	brown	-0.439035	-0.0200378	0.974943	0.779525	-0.293396	0.452104	0.581932	-0.432892	-0.293624	0.44774	-0.237447	-0.639938	-0.603888	-0.614657	0.528239
RSRC2	turquoise	0.619064	-0.403758	-0.626541	-0.632108	0.626225	-0.707339	-0.879222	0.171093	0.658459	-0.593233	0.170412	0.896922	0.763862	0.962519	-0.481473
SLC6A8	cyan	-0.388842	0.474833	0.572404	0.793267	-0.495939	0.596883	0.530517	0.300141	-0.14917	0.217793	-0.22603	-0.338796	-0.382588	-0.269995	-0.00602423
SPINK2	grey	-0.223107	-0.133082	0.134022	-0.0363142	-0.0548653	-0.0807267	0.0796763	-0.336605	-0.267795	-0.119678	-0.0318831	-0.0535515	-0.0669828	-0.415284	0.644106
TMED10	turquoise	0.645771	-0.466558	-0.615732	-0.668972	0.74776	-0.730299	-0.894599	0.0788054	0.64457	-0.610394	0.200456	0.817439	0.720753	0.93228	-0.386815
ADH1C	grey	0.382333	0.228046	-0.429632	-0.170625	0.302464	-0.102562	-0.352732	0.57463	0.184292	-0.378402	0.116341	0.441924	0.399391	0.503637	-0.299887
RAB5C	grey	-0.0339276	-0.593325	-0.0488879	-0.334829	0.339761	-0.655958	-0.586353	-0.271555	0.807437	-0.350471	-0.4117	0.485433	0.174658	0.557008	0.101982
SSB	turquoise	0.713151	-0.50905	-0.564162	-0.664684	0.77562	-0.73877	-0.914612	0.0340745	0.601861	-0.533606	0.254254	0.861182	0.786702	0.926751	-0.347718
TCF20	grey	-0.138826	-0.417605	0.666374	0.341095	0.0593557	0.0114718	0.138581	-0.607078	0.00313293	0.388107	-0.0795935	-0.225022	-0.201956	-0.219919	0.223836
CDC42EP4	grey	0.575133	-0.588449	-0.601587	-0.82048	0.559494	-0.708543	-0.688192	-0.304507	0.13829	-0.436568	0.412203	0.613168	0.684594	0.464126	-0.155292
IER2	grey	0.690794	-0.493606	-0.517161	-0.657116	0.699548	-0.708186	-0.831142	-0.0499073	0.416701	-0.496627	0.368419	0.875997	0.806492	0.720678	-0.155941
GIPC1	grey	-0.0280583	-0.30392	0.41078	0.260648	0.173484	-0.18122	-0.224572	-0.113243	0.425409	-0.0544862	-0.312242	0.238807	0.0457239	0.342815	-0.00186146
NME3	grey	0.412885	-0.381633	-0.210912	-0.388655	0.367316	-0.318888	-0.361786	-0.271689	-0.0553637	-0.123126	0.398108	0.450896	0.54664	0.199253	-0.122258
ZNF646	turquoise	-0.255176	0.185214	0.427976	0.338064	-0.299933	0.471586	0.601282	-0.261656	-0.667583	0.540635	0.150791	-0.625913	-0.412328	-0.731256	0.294646
EXOSC2	grey	-0.2822	0.0201124	0.221235	0.180284	-0.218047	0.163011	0.266611	-0.0540951	0.0922874	0.464465	-0.279401	-0.388833	-0.415715	-0.0810151	-0.319022
LAMB2	grey	0.400689	-0.262716	-0.120536	-0.235429	0.330315	-0.24797	-0.353636	-0.122309	0.0553062	-0.0391415	0.308361	0.534304	0.538989	0.256326	-0.0480629
DOC2A	grey	-0.67937	0.139725	0.349662	0.265727	-0.415581	0.211904	0.438202	-0.144667	0.049332	0.18672	-0.542851	-0.590727	-0.733292	-0.498354	0.533037
CHST3	greenyellow	-0.244173	0.72407	0.313725	0.662579	-0.531745	0.881167	0.762195	0.390084	-0.597609	0.47712	0.0471378	-0.612203	-0.425632	-0.515223	-0.235163
LHX1	grey	-0.383558	0.454969	-0.296091	-0.0207592	-0.428634	0.28741	0.273058	0.439388	0.0769237	0.186449	-0.387148	-0.21638	-0.308604	-0.0447815	-0.384223
YIPF2	blue	-0.458026	0.888008	0.28953	0.737688	-0.631842	0.894276	0.747793	0.632317	-0.331795	0.350606	-0.246249	-0.555841	-0.533572	-0.426104	-0.163058
APEX2	grey	0.426411	-0.629337	-0.284357	-0.546692	0.62481	-0.695366	-0.668682	-0.293118	0.545312	-0.38858	0.148465	0.52569	0.441747	0.587043	-0.111455
SUOX	grey	-0.587273	0.76352	0.367318	0.659328	-0.581132	0.742125	0.710709	0.472678	-0.27279	0.316874	-0.383105	-0.636851	-0.673967	-0.537597	0.240382
MLH1	grey	-0.378363	0.193446	0.456405	0.576193	-0.389147	0.418017	0.384584	0.101727	0.159959	0.477052	-0.381018	-0.293668	-0.378492	-0.032347	-0.354015
CRYM	turquoise	0.130002	-0.296636	-0.452042	-0.453484	0.293471	-0.584164	-0.644482	0.175972	0.886762	-0.459031	-0.29611	0.614496	0.324711	0.811137	-0.387559
CAPN1	grey	0.519524	-0.446982	-0.453626	-0.618072	0.570676	-0.615333	-0.650332	-0.154615	0.0473826	-0.481455	0.390785	0.689341	0.71791	0.397127	-0.012084
TIMP3	grey	-0.468278	0.476236	0.415819	0.668175	-0.550615	0.585	0.541936	0.297485	-0.0325369	0.272683	-0.419175	-0.417067	-0.508799	-0.214702	-0.145384
MYH11	grey	0.387663	-0.416412	-0.423574	-0.506794	0.552504	-0.590591	-0.686669	-0.0423065	0.497978	-0.394272	0.0533199	0.58286	0.496765	0.648757	-0.179165
CSF2RB	grey	-0.459964	0.179697	0.806455	0.711688	-0.463084	0.648563	0.778315	-0.359924	-0.580566	0.702917	-0.0687288	-0.730691	-0.602699	-0.819751	0.353545
CLIP2	grey	-0.405848	0.764781	0.386754	0.687102	-0.602321	0.930318	0.882885	0.328589	-0.662942	0.606067	-0.0400925	-0.749646	-0.581197	-0.715995	-0.00580393
DYRK1B	grey	-0.462802	0.219775	0.36591	0.325689	-0.275873	0.352081	0.469994	-0.0953541	-0.190973	0.171765	-0.280828	-0.486983	-0.530222	-0.535467	0.456902
GRIN1	grey	-0.313995	-0.149246	0.713726	0.472685	-0.203891	0.265474	0.402614	-0.470128	-0.265767	0.495257	-0.102	-0.322431	-0.304038	-0.481296	0.310006
HNRNPCL4///HNRNPCL3///HNRNPCL2///HNRNPCL1///HNRNPC	turquoise	0.733874	-0.431281	-0.608533	-0.646788	0.775062	-0.686198	-0.874748	0.121206	0.532711	-0.579771	0.305868	0.802204	0.760903	0.918552	-0.435014
FUS	turquoise	0.718477	-0.443665	-0.470859	-0.548143	0.725818	-0.678909	-0.843479	0.0569551	0.451032	-0.641298	0.334181	0.864801	0.796574	0.805332	-0.213107
PSMC3	grey	0.570556	-0.58187	-0.23833	-0.463993	0.780173	-0.599917	-0.740305	-0.214473	0.485079	-0.396979	0.20292	0.653981	0.613548	0.688775	-0.0904559
UGP2	turquoise	0.595378	-0.404333	-0.523729	-0.562166	0.691418	-0.585332	-0.770751	0.112761	0.617585	-0.404606	0.157841	0.677164	0.613685	0.909726	-0.5484
TUBGCP2	grey	-0.0965421	-0.167469	0.0189907	-0.208738	0.0363275	-0.13707	0.0260088	-0.337169	-0.355123	0.0857931	0.0792173	-0.0729484	-0.0230752	-0.364217	0.511106
NAP1L1	black	0.955269	-0.413125	-0.470641	-0.573431	0.845125	-0.505016	-0.707356	-0.0761066	0.00764974	-0.438598	0.730513	0.677007	0.870574	0.568445	-0.171006
HAP1	brown	-0.491885	0.12507	0.904319	0.819008	-0.408325	0.550699	0.655404	-0.290744	-0.326008	0.396117	-0.237254	-0.65496	-0.611185	-0.623942	0.426002
GREM1	grey	0.0315866	-0.142426	-0.278722	-0.319661	0.0268162	-0.194597	-0.101418	-0.0657981	0.0869293	0.0310457	-0.0236827	-0.0932332	-0.0637023	0.122836	-0.349145
PSMB2	turquoise	0.770722	-0.34021	-0.507993	-0.50515	0.685256	-0.473838	-0.709646	0.118136	0.366848	-0.33843	0.410177	0.65469	0.732738	0.824779	-0.603095
FAM172A	grey	0.108095	0.581887	-0.482912	-0.00468617	-0.0723165	0.15796	-0.120008	0.911172	0.343076	-0.270376	-0.114297	0.315262	0.181947	0.494999	-0.570292
BLOC1S1-RDH5///RDH5///CPT1A	grey	0.392802	-0.74007	-0.172118	-0.573973	0.617291	-0.620644	-0.562805	-0.601491	0.205082	-0.198179	0.241984	0.425271	0.455942	0.296277	0.0891197
SLC19A1	grey	0.203105	-0.367879	-0.0857153	-0.382504	0.330005	-0.357135	-0.194083	-0.492885	-0.266363	-0.220268	0.359642	0.0762432	0.182518	-0.268462	0.673741
CIC	grey	0.303809	0.179935	-0.369846	-0.251217	-0.0201365	0.115914	0.103791	0.0845395	-0.479787	0.0914542	0.555392	-0.135515	0.14747	-0.152357	-0.271297
GUCA2B	grey	0.0314028	-0.145989	0.428912	0.209879	0.0532256	0.287705	0.367909	-0.508329	-0.601108	0.530481	0.325423	-0.464437	-0.173648	-0.535637	0.199034
XCL2///XCL1	grey	0.651138	-0.367323	-0.309292	-0.425331	0.48628	-0.276096	-0.317575	-0.299429	-0.181345	-0.125495	0.690416	0.248137	0.498052	0.199834	-0.281598
AQP8	grey	0.254658	-0.445058	-0.294187	-0.553768	0.233658	-0.411884	-0.262581	-0.48454	-0.154728	-0.120438	0.347328	0.111708	0.257277	-0.0492169	0.0993317
XRCC1	grey	-0.586356	0.0628504	0.71556	0.580266	-0.433794	0.354255	0.538308	-0.351485	-0.268383	0.262526	-0.331225	-0.546515	-0.589689	-0.669217	0.627052
SLC25A17	grey	-0.420331	-0.360019	0.704564	0.29941	-0.164159	0.0840282	0.375037	-0.761732	-0.237777	0.459885	-0.177495	-0.549523	-0.508472	-0.607659	0.57637
CCL2	grey	0.655094	-0.233939	-0.14079	-0.261602	0.576156	-0.118873	-0.235698	-0.213745	-0.356038	-0.100331	0.653397	0.104496	0.413681	0.0699875	0.0258678
CD2	grey	0.456033	0.17829	-0.177265	-0.0706135	0.109039	0.209334	0.116584	-0.0145211	-0.719039	-0.0800427	0.776835	0.0207641	0.349463	-0.313207	0.12542
HSF4	grey	-0.609499	0.739919	0.483166	0.763521	-0.756797	0.840579	0.832021	0.365361	-0.408665	0.475826	-0.299209	-0.62247	-0.629766	-0.636929	0.0887753
PDGFB	grey	0.129753	-0.0208333	0.187084	0.0373994	0.0239718	0.24929	0.33239	-0.381327	-0.789333	0.278948	0.481845	-0.420625	-0.06713	-0.59904	0.277411
SF3B4	grey	-0.543118	0.830645	0.361754	0.68815	-0.647998	0.868275	0.814851	0.464354	-0.445246	0.437133	-0.264214	-0.681467	-0.653546	-0.637588	0.171214
GNPDA1	turquoise	0.282916	-0.390713	-0.517887	-0.575322	0.449491	-0.711635	-0.774309	0.125688	0.848752	-0.512358	-0.155619	0.736486	0.48171	0.853526	-0.303491
DAP	grey	0.534673	-0.17369	-0.426914	-0.351482	0.396418	-0.346944	-0.515085	0.24752	0.360234	-0.200296	0.251604	0.498606	0.527898	0.719793	-0.695327
APRT	grey	0.577377	-0.239543	-0.202573	-0.210694	0.584788	-0.197465	-0.411793	0.0212004	0.173223	-0.199322	0.36152	0.354869	0.477383	0.499449	-0.417346
MPP2	grey	-0.61325	0.0102808	0.347993	0.189636	-0.439395	0.210378	0.449627	-0.269637	0.0329126	0.650198	-0.497746	-0.578125	-0.666239	-0.426667	0.16054
ID3	grey	0.776339	-0.415045	-0.542942	-0.649071	0.761242	-0.645496	-0.778605	0.00981109	0.270828	-0.55371	0.478409	0.70611	0.756766	0.658393	-0.135008
ATP6V1G2-DDX39B///SNORD84///DDX39B	grey	0.589941	-0.35167	-0.587442	-0.655904	0.535159	-0.61951	-0.735542	0.0241366	0.178031	-0.61138	0.375698	0.866755	0.844074	0.546041	-0.0568322
TSTA3	grey	-0.478069	0.016128	0.427228	0.271363	-0.1363	0.157989	0.29015	-0.252365	-0.0320382	0.106704	-0.377451	-0.409015	-0.489037	-0.449711	0.666738
TRAPPC6A	brown	-0.375178	-0.083876	0.700595	0.590989	-0.154106	0.279427	0.314137	-0.263152	0.170614	0.374117	-0.386927	-0.293083	-0.421484	-0.170682	0.0809061
DOLK	grey	0.301275	-0.461123	-0.285744	-0.440836	0.372245	-0.463806	-0.424693	-0.253442	0.26451	-0.195233	0.0852619	0.241219	0.255197	0.392231	-0.302641
CHUK	turquoise	0.492743	-0.387917	-0.578134	-0.589896	0.602619	-0.665087	-0.838991	0.184079	0.747866	-0.472947	0.00986319	0.813434	0.643821	0.972961	-0.518463
KCNAB2	grey	0.209438	-0.193898	-0.0931171	-0.19023	0.0541595	-0.119563	-0.0774641	-0.210558	-0.257473	0.0925092	0.369514	0.217337	0.324727	-0.0358326	-0.182865
UBAC1	grey	0.381979	0.305242	-0.492744	-0.284334	0.169891	0.128286	-0.021672	0.359196	-0.313702	0.0251808	0.460919	0.025247	0.241762	0.0598226	-0.34914
NONO	turquoise	0.650151	-0.375515	-0.621743	-0.605606	0.636323	-0.658992	-0.853894	0.197197	0.653003	-0.56427	0.205794	0.857621	0.750403	0.969652	-0.536564
PTOV1	grey	-0.326205	0.285137	0.248086	0.424054	-0.54712	0.380563	0.386986	0.195187	0.0503362	0.406757	-0.241013	-0.202138	-0.285051	-0.112161	-0.406269
PRUNE1	grey	-0.0527775	0.405632	-0.514771	-0.111741	-0.203711	0.00778397	-0.148992	0.760117	0.53121	-0.228711	-0.303639	0.257375	0.0626505	0.561854	-0.76852
TGIF2	grey	-0.0952291	-0.107953	0.445388	0.19069	-0.0559651	0.156759	0.321167	-0.495447	-0.603682	0.169257	0.210441	-0.361668	-0.206181	-0.667712	0.764353
KCNK3	blue	-0.498542	0.953475	0.163191	0.629759	-0.733779	0.904951	0.800157	0.650356	-0.471762	0.401201	-0.215876	-0.574473	-0.53141	-0.541574	-0.120145
FOXE1	grey	-0.386994	0.495567	0.169311	0.411534	-0.427268	0.483425	0.457219	0.348813	0.0148726	0.264511	-0.341536	-0.503745	-0.537182	-0.224854	-0.0498378
LMOD1	turquoise	-0.517125	0.195975	0.81066	0.707752	-0.431131	0.605271	0.739353	-0.329602	-0.596662	0.534509	-0.155581	-0.73088	-0.62121	-0.857054	0.574451
SSTR3	grey	-0.231282	0.0419236	0.653648	0.542671	-0.265942	0.54104	0.616876	-0.401371	-0.543857	0.630677	0.0419396	-0.698404	-0.472087	-0.609061	0.0975726
RIN1	blue	-0.424347	0.877058	0.276347	0.659991	-0.65125	0.909067	0.854504	0.497697	-0.609151	0.403113	-0.0574264	-0.725217	-0.589646	-0.667105	0.0187005
ZNF324	grey	-0.702481	0.553737	0.763143	0.89281	-0.729698	0.817658	0.887692	0.102271	-0.358009	0.668884	-0.418394	-0.803077	-0.81353	-0.728715	0.241842
NCOR2	grey	-0.334968	0.643482	0.518354	0.737699	-0.471358	0.838481	0.818963	0.214184	-0.635122	0.406388	0.0104207	-0.765837	-0.594213	-0.716516	0.214124
ALOX12	grey	0.0173387	-0.39933	0.428264	0.0814178	0.205522	-0.135449	0.022565	-0.55271	-0.140622	0.129136	0.104203	-0.150855	-0.097159	-0.285899	0.489491
FYN	grey	0.528912	-0.543599	-0.517116	-0.67226	0.544913	-0.798977	-0.827606	-0.0912769	0.53161	-0.578471	0.258924	0.89759	0.753419	0.702654	-0.154425
IFNGR2	black	0.952713	-0.402445	-0.573193	-0.639651	0.792098	-0.548781	-0.744626	-0.0203814	0.0498633	-0.47773	0.749976	0.74394	0.928645	0.643382	-0.344554
MRFAP1L1	grey	0.209626	-0.351713	-0.213019	-0.429391	0.326205	-0.277777	-0.181084	-0.345426	-0.0590674	0.130562	0.208423	-0.0199589	0.0959999	0.0301112	-0.122963
HTRA1	turquoise	0.304668	-0.344426	-0.542314	-0.555881	0.413764	-0.654943	-0.754168	0.173227	0.833251	-0.442277	-0.143716	0.746878	0.49541	0.867921	-0.351118
MYO1F	blue	-0.125141	0.865346	-0.0610862	0.402299	-0.490894	0.755683	0.607798	0.615705	-0.656313	0.177649	0.235057	-0.34915	-0.175171	-0.478496	-0.129216
FBL	turquoise	0.698093	-0.406444	-0.62819	-0.647232	0.689701	-0.695668	-0.874934	0.137682	0.562579	-0.602871	0.275241	0.884037	0.796327	0.904358	-0.400444
CALB1	grey	-0.0848298	-0.194791	-0.177597	-0.194935	0.13256	-0.29496	-0.340218	0.0606638	0.67205	-0.0176644	-0.365026	0.320135	0.0882986	0.502536	-0.274961
ASMTL	blue	-0.387012	0.861816	0.0441286	0.512843	-0.576025	0.781382	0.612519	0.660926	-0.302558	0.27837	-0.231183	-0.378989	-0.385036	-0.334664	-0.216627
CDR2L	grey	-0.329997	-0.122305	0.620839	0.414736	-0.295953	0.341145	0.521876	-0.547137	-0.426105	0.518201	-0.0458124	-0.616833	-0.478475	-0.598871	0.204093
PITPNM1	grey	0.400123	-0.466918	-0.583495	-0.653763	0.473566	-0.679029	-0.7175	-0.0415756	0.550039	-0.566462	0.0654712	0.629335	0.524211	0.721715	-0.435155
ICMT	grey	0.172838	0.129176	-0.645103	-0.392626	0.178036	-0.302232	-0.451486	0.595992	0.584194	-0.435455	-0.185896	0.467703	0.279554	0.698478	-0.598991
LSM14A	grey	0.405712	-0.202933	0.192394	0.108001	0.440245	0.0499594	-0.153727	-0.15313	0.0249376	0.149753	0.242372	0.162425	0.28706	0.234656	-0.142602
SH3BP5	grey	0.181168	-0.363601	-0.24608	-0.360478	0.334871	-0.426425	-0.450536	-0.101429	0.652887	-0.0940916	-0.125542	0.372	0.20649	0.552609	-0.223692
ATF6	grey	-0.186575	-0.0605981	0.58745	0.447053	-0.0380412	0.345082	0.369367	-0.320726	-0.140682	0.480091	-0.177447	-0.555364	-0.455139	-0.300997	0.113442
MEGF6	grey	-0.482883	0.677336	0.616557	0.888159	-0.676514	0.905375	0.856064	0.265299	-0.491221	0.49974	-0.180057	-0.678097	-0.603674	-0.637105	0.0413741
TNC	black	0.791589	-0.082816	-0.287877	-0.251128	0.538798	-0.160384	-0.3702	0.089548	-0.289723	-0.307897	0.71794	0.425266	0.677889	0.276901	-0.0997387
PHYH	grey	-0.0195406	-0.342751	-0.239561	-0.353714	0.314598	-0.510612	-0.525474	0.0201461	0.803691	-0.180985	-0.453785	0.417773	0.115444	0.629853	-0.165197
TMEM8B	grey	0.304221	-0.522157	-0.277383	-0.512486	0.369856	-0.56287	-0.50021	-0.37162	0.0812105	-0.270479	0.276659	0.605737	0.573007	0.225497	0.0816208
HSD17B10	turquoise	0.315666	-0.338756	-0.45231	-0.464414	0.526498	-0.604798	-0.744595	0.197703	0.858206	-0.437543	-0.18194	0.686779	0.446393	0.907223	-0.41553
CBX6	turquoise	0.695146	-0.414915	-0.62273	-0.657059	0.697526	-0.651399	-0.849025	0.0983289	0.460603	-0.568619	0.312513	0.892026	0.854588	0.857449	-0.432532
ELAVL3	brown	-0.530586	0.20598	0.874759	0.778421	-0.441839	0.52005	0.670449	-0.23838	-0.394524	0.31651	-0.234506	-0.657536	-0.643234	-0.753832	0.69188
SIGLEC7	grey	0.311614	-0.293964	-0.620767	-0.63329	0.313715	-0.552326	-0.545188	0.00944006	0.389506	-0.454453	0.0738907	0.49437	0.413444	0.50403	-0.279859
HOXC6	turquoise	0.399606	-0.263886	-0.468134	-0.445179	0.418965	-0.513389	-0.590919	0.141247	0.537289	-0.495851	0.135904	0.562766	0.457458	0.672535	-0.434627
CACNA1E	grey	-0.197658	-0.138274	0.0775385	-0.0847779	-0.0281126	-0.103518	0.0480715	-0.323494	-0.249646	-0.11621	-0.0214656	-0.02924	-0.0388028	-0.384636	0.610895
ZBTB5	grey	0.29212	-0.664446	0.00576185	-0.321408	0.496711	-0.568971	-0.474903	-0.466243	0.37222	-0.207649	0.0769382	0.288313	0.243091	0.391672	-0.0636519
GBF1	turquoise	-0.169723	0.0396401	0.472676	0.304733	-0.204209	0.306307	0.438991	-0.36441	-0.621487	0.281267	0.162026	-0.43177	-0.27163	-0.695125	0.605423
MOB1A	turquoise	0.709247	-0.301197	-0.429154	-0.429879	0.701321	-0.464042	-0.685163	0.175752	0.48349	-0.315293	0.317348	0.586767	0.607066	0.824405	-0.489141
DLGAP1	grey	-0.239307	-0.0761553	-0.0331436	0.0182618	-0.204227	-0.0220522	0.0103405	0.0156978	0.410662	0.164767	-0.373739	-0.0699102	-0.191103	0.244026	-0.537408
KRT18	grey	0.588992	-0.332134	-0.419212	-0.469355	0.534495	-0.370428	-0.538523	-0.0849728	-0.0198445	-0.408554	0.434959	0.563004	0.692385	0.44956	-0.299463
TMEM123	turquoise	0.708007	-0.34371	-0.641847	-0.607301	0.665111	-0.620759	-0.830582	0.197145	0.53684	-0.562817	0.299502	0.837653	0.784272	0.927137	-0.52455
ALPL	grey	-0.46697	-0.234612	0.335019	0.125701	-0.145602	-0.178772	-0.0123239	-0.178669	0.590764	0.145832	-0.643055	-0.102646	-0.414264	0.0796544	0.163324
LOC101930303///TRIM16L///TRIM16	grey	-0.644306	0.510914	0.26826	0.545384	-0.676095	0.548545	0.518189	0.413593	0.251292	0.523249	-0.685801	-0.439288	-0.621626	-0.0995706	-0.377518
TMEM135///DNAJB6	turquoise	0.585957	-0.453634	-0.652298	-0.713308	0.649399	-0.758376	-0.908862	0.104081	0.64276	-0.591972	0.167522	0.940803	0.800822	0.923279	-0.374182
TGOLN2	turquoise	0.246722	-0.0615339	-0.464179	-0.308393	0.229855	-0.341149	-0.52686	0.409946	0.733298	-0.2311	-0.18934	0.531499	0.341948	0.835567	-0.642759
CCND3	grey	0.561757	-0.0949972	-0.371951	-0.382388	0.344698	-0.179496	-0.251936	-0.0674643	-0.472955	-0.328324	0.765015	0.386192	0.621446	-0.0170753	0.0698006
EDA	blue	-0.287977	0.938469	0.122636	0.603384	-0.581845	0.904557	0.75226	0.652717	-0.570296	0.355635	0.0257841	-0.531301	-0.402162	-0.503722	-0.178248
PSMB5	turquoise	0.473713	-0.531759	-0.385372	-0.517494	0.657527	-0.660589	-0.791678	-0.0395943	0.728854	-0.438177	-0.00656464	0.66114	0.537452	0.890159	-0.384568
ZFR	grey	0.573822	-0.612679	-0.345836	-0.586672	0.757225	-0.678276	-0.775235	-0.211929	0.491398	-0.324396	0.151972	0.589017	0.564272	0.714996	-0.21143
MUC6	brown	-0.638591	0.132625	0.900808	0.733552	-0.474484	0.536435	0.731988	-0.35562	-0.324009	0.606808	-0.365431	-0.796554	-0.792388	-0.778706	0.573288
CYP4F11	grey	-0.330578	-0.101086	-0.115919	-0.130406	-0.126817	-0.25841	-0.143646	0.0507631	0.592808	-0.0436746	-0.475046	0.110478	-0.184548	0.219291	-0.0648228
TIMM44	grey	0.227904	-0.779084	0.155221	-0.316478	0.603964	-0.681034	-0.540503	-0.628764	0.347233	-0.378663	0.0568025	0.312272	0.235787	0.246478	0.502548
RANBP2	grey	0.05914	-0.39476	-0.236862	-0.461065	0.195966	-0.404665	-0.313887	-0.323587	0.237981	-0.0811887	-0.0510099	0.131382	0.105616	0.183226	0.130718
VOPP1	red	0.886572	-0.457083	-0.412279	-0.590174	0.709945	-0.478824	-0.573673	-0.278918	-0.259377	-0.3176	0.883382	0.564717	0.832205	0.300665	-0.0334146
CD72	grey	-0.064662	0.257692	0.0531904	0.258395	-0.285484	0.220866	0.156756	0.303553	0.144284	0.13864	-0.0472041	-0.0336518	-0.053675	0.127077	-0.452609
PSMD6	turquoise	0.491738	-0.30236	-0.541895	-0.505284	0.53083	-0.512351	-0.70008	0.224377	0.703564	-0.319288	0.0287258	0.656224	0.540228	0.932428	-0.698848
LANCL1	grey	0.132737	-0.408287	-0.016676	-0.354248	0.416862	-0.400295	-0.278361	-0.421025	0.0130944	-0.203629	0.126869	0.0404548	0.0685822	-0.0623093	0.641485
CD19	grey	-0.410789	0.792842	0.244955	0.566394	-0.564452	0.748396	0.718227	0.427486	-0.610947	0.20719	-0.0467697	-0.569794	-0.48003	-0.692062	0.311788
DNAJC11	grey	-0.124673	0.528637	-0.37766	0.0718304	-0.352639	0.193441	0.0154838	0.796321	0.315138	-0.0580654	-0.291433	0.158758	0.00884414	0.40902	-0.753023
SGK1	grey	0.0278024	-0.117919	-0.203924	-0.157204	0.0992986	-0.233243	-0.279933	0.189763	0.54947	-0.0998378	-0.290854	0.186832	0.0323551	0.52817	-0.528228
TPMT	grey	-0.0992404	0.24533	0.21644	0.263233	-0.291428	0.520554	0.552465	-0.118917	-0.648345	0.561386	0.247972	-0.566978	-0.275878	-0.531294	-0.145807
ANKHD1-EIF4EBP3///ANKHD1///EIF4EBP3	grey	-0.150344	0.290137	-0.262761	-0.0208907	-0.151393	0.0842943	-0.0651617	0.495697	0.505167	0.00876837	-0.383156	0.18819	-0.0342561	0.392196	-0.405172
TNXB///TNXA	grey	-0.324908	0.611549	0.468269	0.723221	-0.404888	0.65748	0.620085	0.343884	-0.340425	0.140202	-0.100091	-0.578505	-0.530088	-0.479097	0.208572
TFDP1	grey	0.256953	-0.661303	0.32505	-0.161947	0.441921	-0.286692	-0.128159	-0.809513	-0.216291	0.128489	0.319221	-0.114463	0.0698247	-0.182116	0.365464
SETSIP///SET	turquoise	0.813125	-0.465448	-0.569286	-0.63726	0.830253	-0.660732	-0.866333	0.0547587	0.464241	-0.502461	0.39974	0.799516	0.809914	0.892489	-0.420472
MIR3190///MIR3191///BBC3	grey	-0.160754	-0.141124	0.410227	0.18682	-0.133146	0.23341	0.407574	-0.582478	-0.627182	0.275121	0.192331	-0.454903	-0.247255	-0.669704	0.418271
SLC25A1	turquoise	0.261229	-0.287417	-0.454535	-0.449599	0.3119	-0.55536	-0.639338	0.199804	0.749173	-0.347375	-0.142945	0.651631	0.4424	0.80338	-0.495289
ATF4	grey	0.796828	-0.462582	-0.448683	-0.61885	0.713352	-0.554077	-0.66209	-0.233084	-0.10805	-0.530842	0.703663	0.692973	0.866027	0.353103	0.113821
SNORA29///TCP1	turquoise	0.539548	-0.502039	-0.516719	-0.628113	0.71587	-0.739849	-0.877015	0.0446603	0.718199	-0.479143	0.0593373	0.803019	0.647205	0.92037	-0.352081
MAU2	grey	0.349754	-0.461654	-0.413526	-0.570239	0.385301	-0.541966	-0.495777	-0.186229	0.332671	-0.231894	0.134585	0.335923	0.342996	0.468039	-0.375639
ALG3	yellow	0.222522	-0.0394707	-0.326464	-0.194751	0.093819	-0.108336	-0.232239	0.205235	0.250296	-0.0155682	0.0580519	0.266594	0.276548	0.466494	-0.788198
NTNG1	grey	-0.773325	0.550791	0.318128	0.499412	-0.638759	0.589421	0.646764	0.247341	-0.0428408	0.45291	-0.637671	-0.635092	-0.772363	-0.48882	0.155801
PMF1-BGLAP///PMF1	blue	0.215245	-0.783506	0.166361	-0.355278	0.457392	-0.585734	-0.402187	-0.769091	0.0524566	-0.0412713	0.18542	0.246868	0.265109	0.0178002	0.472059
MAX	grey	-0.0709425	-0.144143	-0.0672761	-0.120082	-0.0169485	-0.180905	-0.151233	0.0287273	0.468361	0.156315	-0.293202	0.032335	-0.10692	0.3296	-0.278684
AKAP13	grey	-0.564722	0.820028	0.464694	0.833214	-0.686179	0.912538	0.813615	0.499226	-0.314696	0.476172	-0.350005	-0.642661	-0.650492	-0.512756	-0.0242192
CASC3	turquoise	0.618505	-0.464951	-0.575899	-0.637757	0.648172	-0.738358	-0.897233	0.0837094	0.605408	-0.618309	0.198998	0.961569	0.826537	0.897763	-0.327372
LOC102724985///PDXDC1	turquoise	0.203642	-0.127115	-0.481282	-0.350959	0.256101	-0.469421	-0.617588	0.409779	0.861692	-0.411363	-0.249765	0.658818	0.3807	0.895867	-0.599954
SPARCL1	grey	0.800004	-0.323494	-0.503207	-0.530107	0.696104	-0.477303	-0.669371	0.0413154	0.184182	-0.479858	0.546074	0.643706	0.742028	0.631881	-0.260097
EHD1	grey	-0.143875	0.0989253	-0.183305	-0.0752266	-0.0481167	-0.170114	-0.232658	0.371829	0.539844	-0.142632	-0.339066	0.448452	0.115408	0.38774	-0.176625
HMGCL	turquoise	0.166381	-0.143936	-0.525639	-0.417486	0.284948	-0.511134	-0.630213	0.389157	0.893658	-0.465662	-0.283928	0.636297	0.342177	0.87208	-0.520114
C1S	black	0.951604	-0.316359	-0.429448	-0.50561	0.763011	-0.365274	-0.546967	-0.115476	-0.233418	-0.371717	0.883379	0.521837	0.809819	0.33993	-0.064181
GLG1	grey	-0.410109	-0.229848	0.260991	0.0486217	-0.0605848	-0.255587	-0.0565336	-0.176204	0.574887	-0.034744	-0.585135	-0.130016	-0.421551	0.0630749	0.330561
BCAM	grey	0.105653	-0.246961	-0.190414	-0.198912	0.252806	-0.414511	-0.520339	0.14981	0.623052	-0.30145	-0.268678	0.619169	0.346511	0.651077	-0.285742
TAF10	turquoise	0.557116	-0.438722	-0.375779	-0.442439	0.615863	-0.578987	-0.753559	0.032142	0.554967	-0.484705	0.202136	0.776037	0.700502	0.808231	-0.390478
GTPBP1	grey	-0.432821	0.695617	0.576987	0.829192	-0.592234	0.91881	0.868575	0.262671	-0.631814	0.533544	-0.0793033	-0.743186	-0.594027	-0.707273	0.0860807
CECR7	grey	-0.332185	0.647307	-0.226648	0.209552	-0.435346	0.309987	0.16794	0.820413	0.368688	0.00639401	-0.473374	-0.00065622	-0.233766	0.229732	-0.426771
FBXW4P1	grey	0.374124	-0.258299	-0.0663467	-0.221322	0.500711	-0.11188	-0.158018	-0.273732	-0.264579	0.0519806	0.378947	-0.0158861	0.222606	-0.00573151	-0.00708265
TRAF3IP2	grey	0.0478732	-0.0364269	0.410334	0.198925	0.0286607	0.296512	0.383867	-0.418652	-0.737749	0.431621	0.36569	-0.485923	-0.179664	-0.63373	0.436293
CSK	grey	0.485011	-0.117792	-0.0399691	-0.111391	0.234345	0.0928075	0.0472673	-0.243381	-0.585608	0.179647	0.715636	0.00093694	0.338993	-0.175818	-0.145498
LMO1	grey	-0.467966	0.531768	0.527345	0.731355	-0.639015	0.798322	0.79779	0.136965	-0.501985	0.567263	-0.158322	-0.67583	-0.566794	-0.615897	-0.121708
TCEAL1	grey	-0.107533	-0.402221	0.187897	-0.158692	0.279494	-0.326276	-0.176441	-0.431478	0.212232	-0.106944	-0.215928	-0.0673753	-0.146477	-0.0734944	0.655016
EXTL3	grey	0.0410055	-0.379018	0.172157	-0.221065	0.2903	-0.245146	-0.0384702	-0.575112	-0.28288	-0.00335014	0.176584	-0.179369	-0.0883037	-0.37803	0.7477
IHH	grey	-0.590576	0.396029	0.206799	0.295744	-0.457299	0.329863	0.459386	0.166922	-0.00958677	0.0568152	-0.43924	-0.542761	-0.649536	-0.428233	0.30933
DAP3	green	0.711781	-0.447562	-0.191098	-0.409247	0.76169	-0.350298	-0.462165	-0.31097	-0.0649009	-0.150198	0.602976	0.284648	0.528275	0.292199	-0.00632407
PRSS8	blue	-0.284663	0.880203	-0.0410081	0.475547	-0.537276	0.74485	0.554005	0.787582	-0.246245	0.257713	-0.189089	-0.395314	-0.359675	-0.174208	-0.46181
NPHP4	blue	0.322047	-0.766124	0.0017421	-0.426633	0.431222	-0.597911	-0.421362	-0.728111	0.0583659	-0.148523	0.347794	0.271423	0.347679	0.0943608	0.194716
C1orf61	grey	-0.157172	0.839558	-0.181367	0.336588	-0.4772	0.699961	0.530951	0.711431	-0.39805	0.177298	0.0328472	-0.374068	-0.248872	-0.228938	-0.473667
IKBKG	blue	-0.304605	0.919454	-0.0347861	0.501585	-0.666102	0.776703	0.620531	0.757453	-0.365527	0.217268	-0.117014	-0.389564	-0.327969	-0.293051	-0.394571
CTSO	turquoise	0.609273	-0.413451	-0.717463	-0.757741	0.657128	-0.77841	-0.892856	0.12449	0.599098	-0.710617	0.214852	0.847703	0.727242	0.865569	-0.277795
ALPK3	grey	-0.0912588	-0.454406	-0.238197	-0.46203	0.274118	-0.577509	-0.453221	-0.219605	0.61989	-0.257284	-0.333875	0.315295	0.0773862	0.361088	-0.000254202
PSEN1	grey	0.546314	-0.589099	-0.280189	-0.483958	0.658001	-0.559305	-0.653274	-0.296945	0.329143	-0.289479	0.261722	0.60631	0.611536	0.589906	-0.2825
TNPO2	grey	-0.346603	-0.0223046	0.648392	0.551421	-0.363039	0.414688	0.551557	-0.365684	-0.260086	0.485535	-0.154716	-0.619218	-0.530165	-0.463149	-0.00396992
SRC	grey	-0.130692	0.0781309	0.456384	0.342606	-0.163607	0.491483	0.562294	-0.350421	-0.676439	0.616327	0.180758	-0.653857	-0.366968	-0.641694	0.151035
CYB5R1	grey	0.403093	-0.666738	-0.354604	-0.658939	0.592355	-0.691752	-0.656055	-0.425437	0.282107	-0.286921	0.211135	0.567368	0.558709	0.441323	-0.060839
SRPK3	grey	-0.264927	0.131951	-0.120514	0.013917	-0.306746	-0.0153263	0.0578385	0.142969	0.100233	-0.206134	-0.265379	0.0288187	-0.111597	-0.0313683	-0.046449
EIF4G1	grey	0.133122	-0.0470139	0.0796585	-0.0524725	0.163137	0.0854769	0.115974	-0.232227	-0.467616	0.0424094	0.320793	-0.146559	0.0373491	-0.331813	0.284782
SDR39U1	grey	0.615822	-0.507481	-0.544632	-0.717393	0.538469	-0.684382	-0.68316	-0.248945	0.0576188	-0.581102	0.560718	0.751226	0.798804	0.394878	0.0206535
SLC4A3	brown	-0.529727	-0.149939	0.927986	0.662325	-0.329877	0.270905	0.487395	-0.492523	-0.102755	0.407371	-0.36784	-0.558718	-0.61641	-0.527706	0.472971
LIMK1	grey	0.203694	-0.338426	-0.229717	-0.465493	0.223101	-0.403282	-0.255065	-0.331163	-0.0598431	-0.134214	0.311041	0.234668	0.270193	-0.0378084	0.276258
FAAH	grey	-0.649846	0.617383	0.510655	0.686292	-0.654061	0.691904	0.769167	0.241938	-0.37631	0.338788	-0.344215	-0.696355	-0.716465	-0.693124	0.381554
EXOSC7///CLEC3B	grey	0.706969	-0.00149184	-0.413213	-0.256661	0.455439	-0.159668	-0.435258	0.331347	0.146893	-0.221217	0.502467	0.579752	0.677884	0.583021	-0.551485
MMP24	grey	-0.510142	0.393206	0.328689	0.528933	-0.678727	0.597103	0.63938	0.105144	-0.158986	0.588709	-0.319919	-0.479778	-0.496052	-0.375934	-0.34015
ULK1	grey	-0.084329	-0.0828004	0.237007	0.00792309	-0.0898836	0.181676	0.354772	-0.479519	-0.600968	0.339766	0.234143	-0.492108	-0.238127	-0.662281	0.470929
PALM	grey	-0.287644	-0.240119	0.481201	0.263172	-0.0269014	-0.0180229	0.0793255	-0.257427	0.381865	0.242558	-0.403815	-0.10712	-0.296317	0.00787867	0.137534
MTFR1	grey	-0.598634	0.34688	0.719839	0.812509	-0.583529	0.689012	0.743147	-0.0165329	-0.114005	0.587635	-0.426981	-0.713212	-0.744573	-0.478177	-0.00908042
FGR	grey	-0.02366	-0.0987216	0.465935	0.286265	-0.0875711	0.312614	0.422059	-0.450126	-0.512667	0.550488	0.293435	-0.426331	-0.202327	-0.524145	0.154278
VAV1	grey	0.344344	-0.300741	-0.145876	-0.312739	0.195561	-0.205896	-0.110033	-0.435241	-0.493083	-0.108594	0.585898	0.147594	0.349875	-0.224368	0.214307
CHN1	blue	-0.30208	0.909068	0.107517	0.548285	-0.576322	0.805433	0.678369	0.644583	-0.551176	0.227894	0.008449	-0.439558	-0.345291	-0.516857	0.0246985
MOXD1	grey	0.136887	0.342342	0.300035	0.359942	-0.0925406	0.557491	0.480699	0.0114506	-0.74523	0.410088	0.420839	-0.444317	-0.120169	-0.530512	0.192839
PPP1R1A	grey	-0.134778	-0.0704405	0.61657	0.489243	-0.00514535	0.309192	0.28465	-0.269298	-0.235119	0.353688	-0.0907951	-0.346656	-0.253431	-0.243527	0.0967295
PCGF3	grey	-0.0306062	-0.0914335	0.0666198	0.0431737	-0.113079	0.0779717	0.127269	-0.139743	0.0574838	0.248792	-0.041345	-0.254244	-0.185816	0.0285543	-0.433829
RABGGTA	turquoise	-0.336109	0.410257	0.289435	0.377234	-0.453483	0.493613	0.560237	0.00979476	-0.672139	0.167039	0.0619448	-0.368853	-0.272513	-0.735325	0.532129
HIST2H2AA4///HIST3H2BB///HIST2H2AA3	grey	-0.276025	-0.212452	0.701267	0.405073	0.00328085	0.164633	0.306913	-0.552251	-0.283613	0.304867	-0.0929685	-0.430551	-0.362526	-0.550332	0.687598
COMP	grey	-0.0704242	0.154759	0.547818	0.598555	-0.310837	0.530994	0.498618	-0.111116	-0.323225	0.575424	0.108614	-0.416897	-0.257102	-0.310784	-0.236723
UCKL1	grey	-0.342278	0.777049	0.396497	0.697064	-0.541252	0.887823	0.814393	0.358166	-0.711465	0.419394	0.0515244	-0.652098	-0.481487	-0.725961	0.197437
FOLR2	grey	0.549529	0.158871	-0.101235	0.0578629	0.167966	0.267227	0.0830219	0.108626	-0.477762	0.181076	0.716989	-0.00531203	0.342728	-0.0186015	-0.412058
AHCTF1	grey	-0.586776	0.0892036	0.5892	0.45984	-0.316844	0.405892	0.567525	-0.273634	-0.116601	0.524325	-0.484848	-0.770236	-0.792896	-0.554737	0.385031
GAMT	grey	-0.0785742	-0.201413	-0.184851	-0.21867	0.125738	-0.300381	-0.347194	0.0973265	0.712586	0.00468455	-0.385741	0.378352	0.118647	0.540554	-0.400221
PIGC	grey	0.620117	-0.576391	-0.386152	-0.674327	0.667066	-0.653456	-0.625518	-0.337024	0.115025	-0.326808	0.455473	0.424644	0.533481	0.379421	0.0513924
SLC12A4	grey	0.0534566	-0.598077	0.125446	-0.277527	0.230099	-0.367395	-0.182677	-0.702504	-0.12992	0.0121363	0.157921	0.120025	0.176463	-0.140731	0.315496
NTSR2	grey	0.00247292	-0.302428	-0.381362	-0.53754	0.0604891	-0.458142	-0.276234	-0.178081	0.266085	-0.0988717	-0.0564379	0.157328	0.085798	0.164779	-0.128427
CUX1	brown	-0.244093	-0.193842	0.785301	0.575285	-0.136939	0.248174	0.366004	-0.438949	-0.069042	0.335467	-0.170154	-0.458998	-0.444578	-0.307683	0.194662
SMARCD1	turquoise	-0.0310492	-0.319696	-0.243566	-0.313387	0.285062	-0.548846	-0.561011	0.101489	0.921733	-0.411124	-0.469122	0.460867	0.114369	0.691158	-0.178315
HSBP1	turquoise	0.760928	-0.504731	-0.612146	-0.70896	0.845162	-0.736481	-0.921305	0.0223391	0.48916	-0.571139	0.335197	0.843447	0.822463	0.884361	-0.303326
CSRP1	grey	0.327486	-0.570487	0.0815549	-0.273944	0.421946	-0.439197	-0.401294	-0.469016	0.0951455	-0.0345831	0.245639	0.399677	0.419322	0.205113	0.225758
ACLY	turquoise	0.291574	-0.389187	-0.482927	-0.543226	0.42141	-0.584424	-0.686557	0.036679	0.687762	-0.396051	-0.104334	0.632679	0.459649	0.774602	-0.352346
CXCL12	turquoise	0.689929	-0.296681	-0.519548	-0.511901	0.648024	-0.5647	-0.745152	0.202506	0.482711	-0.519418	0.296758	0.732259	0.693029	0.798527	-0.355247
ELN	grey	0.0771172	-0.673741	-0.0753008	-0.426225	0.202713	-0.570432	-0.369658	-0.563456	0.294882	-0.0735898	-0.0169106	0.256655	0.200485	0.221962	-0.07345
NPR3	grey	-0.255686	0.478142	-0.250425	0.12039	-0.327989	0.201712	0.0530486	0.648186	0.393985	-0.0331039	-0.353031	0.227868	-0.0182632	0.285689	-0.437606
TNFSF12-TNFSF13///TNFSF12	grey	-0.144601	-0.171842	0.605428	0.334473	-0.00381559	0.148193	0.299402	-0.436584	-0.2983	0.295222	0.0276846	-0.411261	-0.321766	-0.415444	0.396556
EPN2-IT1///EPN2	grey	-0.195967	0.311063	0.247673	0.314249	-0.43373	0.454984	0.571102	-0.070326	-0.684089	0.352826	0.237831	-0.441532	-0.279013	-0.665796	0.171046
GATA1	grey	-0.27993	0.140462	0.0557466	0.0421789	-0.416457	0.128825	0.301999	-0.0219251	-0.233073	0.312116	-0.039918	-0.212588	-0.20793	-0.344133	0.0335234
SPOCK2	turquoise	0.646387	-0.447398	-0.439397	-0.512306	0.579354	-0.627768	-0.757124	-0.00500799	0.518693	-0.45382	0.348909	0.803015	0.729963	0.777522	-0.334461
STK17A	grey	-0.332694	0.208395	0.507647	0.502728	-0.317185	0.540192	0.570131	-0.110363	-0.299633	0.758702	-0.170684	-0.589766	-0.497791	-0.435343	-0.103367
KAT2A	grey	0.0483758	-0.379924	0.172572	-0.0960826	0.104751	-0.314514	-0.192958	-0.401515	-0.091002	-0.181089	0.137748	0.346737	0.29008	-0.111692	0.478589
AGXT	grey	-0.384644	0.663975	0.0592307	0.451008	-0.525184	0.465014	0.377029	0.666519	0.0606571	-0.0438074	-0.369461	-0.166954	-0.314453	-0.069404	-0.255285
TAF15	grey	0.0123708	0.0313015	-0.470021	-0.361318	0.119235	-0.305069	-0.368896	0.307767	0.333025	-0.268318	-0.209541	0.459004	0.238062	0.375433	-0.103013
PPM1F	grey	0.397867	-0.508333	-0.158102	-0.471691	0.392685	-0.474203	-0.367836	-0.512	-0.252213	-0.263864	0.52245	0.40027	0.516513	-0.0618234	0.387463
RAD23A	grey	-0.129439	0.771484	-0.213204	0.330313	-0.387488	0.522343	0.260856	0.898115	0.0788823	0.114192	-0.186942	-0.0234348	-0.0991793	0.185704	-0.653589
MPP1	brown	-0.585655	0.301811	0.884887	0.86823	-0.519858	0.715332	0.787618	-0.163467	-0.362252	0.684371	-0.325762	-0.768379	-0.728564	-0.709518	0.356642
MFAP3	grey	-0.0179764	0.527502	-0.521002	-0.0630743	-0.275876	0.237376	0.0557897	0.679947	0.131951	0.0224265	-0.100215	0.115488	0.0585052	0.279043	-0.714598
CLDN5	grey	0.345976	-0.233453	-0.267288	-0.439825	0.451029	-0.328035	-0.279503	-0.257032	-0.278617	-0.337748	0.398565	0.114964	0.268209	-0.131532	0.553644
E2F1	greenyellow	-0.544128	0.78391	0.470373	0.769257	-0.694399	0.918651	0.895816	0.382508	-0.487612	0.558456	-0.250789	-0.824987	-0.736053	-0.673785	0.0832394
ITGA2B	grey	-0.149861	0.0641196	-0.219142	-0.232718	-0.0713052	0.0191031	0.134801	-0.103682	-0.235031	0.0395517	0.00296652	-0.300871	-0.191661	-0.317284	0.142842
NRP2	turquoise	-0.365919	0.114208	0.402612	0.259651	-0.347272	0.417134	0.60223	-0.377274	-0.581076	0.59874	-0.00564144	-0.687298	-0.515073	-0.7862	0.397359
NFYC	grey	0.218574	0.645713	-0.49216	0.0243703	-0.129968	0.317307	0.0244053	0.865641	0.00982186	-0.146114	0.142841	0.162852	0.214865	0.323726	-0.684782
IPO4///TM9SF1	yellow	0.120964	0.08101	-0.230457	-0.0251	-0.002911	0.0802208	-0.112087	0.27171	0.271753	0.0994468	-0.0956944	0.181035	0.160361	0.444396	-0.791385
SF3B2	grey	0.621767	-0.647078	-0.411542	-0.671478	0.787156	-0.824316	-0.88685	-0.21481	0.420692	-0.573872	0.281408	0.836856	0.755622	0.684613	0.0523021
HMOX2	grey	0.014143	-0.0166195	0.297288	0.147428	0.151526	0.255528	0.30387	-0.358107	-0.537862	0.217556	0.26251	-0.511459	-0.237052	-0.53718	0.458358
APLP1	grey	0.336864	-0.50457	0.193465	-0.196029	0.373731	-0.247101	-0.0779346	-0.718308	-0.449021	0.0172585	0.583088	-0.0283889	0.195294	-0.348574	0.492033
TRIB1	grey	-0.281094	0.236898	0.351229	0.468477	-0.473141	0.51503	0.540701	0.00302108	-0.256878	0.544826	-0.113799	-0.487479	-0.379165	-0.297566	-0.414476
ANAPC13	turquoise	0.516302	-0.412802	-0.52056	-0.551739	0.618962	-0.622854	-0.780741	0.119586	0.661485	-0.457766	0.0364361	0.683766	0.571215	0.913938	-0.53387
PTCRA	cyan	-0.528692	0.52288	0.795742	0.956076	-0.581472	0.789066	0.784643	0.132184	-0.402594	0.399533	-0.260393	-0.661131	-0.632076	-0.63382	0.285323
STAT5B	grey	-0.194288	0.464729	0.382147	0.539313	-0.366932	0.66077	0.636231	0.173002	-0.509629	0.52782	0.0837502	-0.597312	-0.402458	-0.49152	-0.0720978
IRF5	grey	0.0417162	0.303029	-0.230319	-0.0475071	-0.218589	0.317282	0.291809	0.142263	-0.46898	0.169737	0.293907	-0.264993	-0.02322	-0.246473	-0.338799
SREBF2	grey	0.229714	-0.547586	-0.343938	-0.618901	0.550224	-0.720676	-0.693251	-0.207167	0.541463	-0.249182	-0.0780186	0.608842	0.418999	0.510785	0.159684
TPM2	grey	0.689168	-0.373481	-0.22696	-0.357338	0.562287	-0.277773	-0.379754	-0.294548	-0.240302	-0.141373	0.656672	0.368113	0.612994	0.193386	-0.110232
MIR637///DAPK3	grey	0.121737	-0.436386	0.272312	-0.124811	0.291912	-0.12226	0.0552339	-0.725901	-0.468891	0.100003	0.326795	-0.236808	-0.020621	-0.477686	0.619905
CRLF1	grey	-0.230353	0.350632	0.231085	0.302071	-0.291195	0.556622	0.605495	-0.0343117	-0.598537	0.404916	0.126698	-0.592057	-0.382214	-0.62759	0.0722947
ADCY3	grey	0.259882	-0.49047	0.349947	-0.0728771	0.491986	-0.191786	-0.0814552	-0.681551	-0.298104	0.12499	0.355375	-0.146818	0.03581	-0.281472	0.634542
GTF2A2	turquoise	0.563903	-0.452599	-0.409746	-0.488571	0.684499	-0.663907	-0.840779	0.0888755	0.703454	-0.535729	0.0760353	0.786771	0.649155	0.926835	-0.311451
ST20-MTHFS///MTHFS	grey	-0.186737	0.140419	-0.022358	0.136418	0.00450886	0.00883699	-0.118491	0.323148	0.545887	-0.276686	-0.422123	0.171981	-0.0955112	0.35456	-0.105993
ALAD	grey	-0.30783	0.568418	0.547495	0.813013	-0.41479	0.783589	0.681669	0.284832	-0.311678	0.302152	-0.11358	-0.577993	-0.517887	-0.411341	-0.0386824
SUPT6H	grey	-0.0396898	-0.419678	-0.266323	-0.514075	0.0476883	-0.532979	-0.374768	-0.293459	0.233931	-0.135027	-0.0932033	0.402316	0.260183	0.16722	0.152239
NFIB	grey	0.220943	-0.407925	-0.515687	-0.620015	0.397491	-0.668153	-0.709204	0.0324985	0.711479	-0.411351	-0.172752	0.701309	0.471363	0.720598	-0.237198
DOC2B	turquoise	-0.279837	0.330074	0.590803	0.594891	-0.396399	0.690585	0.738313	-0.169157	-0.728518	0.678608	0.137543	-0.645739	-0.438152	-0.793399	0.276352
XPO7	turquoise	0.495107	-0.426715	-0.541067	-0.590049	0.592811	-0.707929	-0.854406	0.145158	0.75214	-0.529836	0.0429114	0.879969	0.686475	0.943623	-0.441572
OAT	turquoise	0.445786	-0.350658	-0.549118	-0.55256	0.545149	-0.628028	-0.777788	0.167371	0.74309	-0.547859	0.0058571	0.755664	0.567186	0.898411	-0.375905
CDH4	grey	-0.22617	0.515357	-0.112183	0.0877395	-0.426256	0.471375	0.513086	0.215563	-0.579403	0.208134	0.110177	-0.494511	-0.295563	-0.536938	0.00814244
JADE2	grey	0.690599	-0.197663	-0.695468	-0.598275	0.577594	-0.489901	-0.712545	0.236859	0.232893	-0.550073	0.442159	0.850464	0.859755	0.692883	-0.444808
INSL3	grey	-0.633366	0.270115	0.507277	0.52093	-0.631278	0.581536	0.746356	-0.160301	-0.258641	0.700821	-0.347314	-0.710611	-0.711	-0.628483	0.0385191
SEC16A	grey	0.230727	-0.459744	-0.133592	-0.358518	0.294753	-0.506955	-0.42195	-0.374494	-0.0108365	-0.42095	0.258641	0.52073	0.481338	0.0855207	0.356785
CSNK2A2	blue	-0.397288	0.856503	0.328401	0.745246	-0.653098	0.920997	0.823626	0.54041	-0.457871	0.460046	-0.116742	-0.649936	-0.562555	-0.507683	-0.192241
TK1	blue	-0.522095	0.916612	0.239824	0.678095	-0.723648	0.865404	0.802755	0.611758	-0.383967	0.375502	-0.249598	-0.639698	-0.626415	-0.540257	-0.0428239
F2RL1	blue	-0.13921	0.881612	-0.206997	0.374707	-0.470012	0.628179	0.413442	0.896364	-0.152805	0.0600713	-0.0658109	-0.210168	-0.195296	-0.0149761	-0.553283
[truncated: 7,156 more rows]
